# Supplementary material for: Celluloepidemiology—A paradigm for quantifying infectious disease dynamics on a population level
Source: Sci Adv. 2025 May 16;11(20):eadt2926. doi: 10.1126/sciadv.adt2926 (PMC12083542; doi:10.1126/sciadv.adt2926)
Supplement: Supplementary file 2 — Tables S4 to S9 [file sciadv.adt2926_tables_s4_to_s9.zip]

Archive with 6 entries (6 files):
- adt2926_table_s7.xlsx
- adt2926_table_s6.xlsx
- adt2926_table_s4.xlsx
- adt2926_table_s5.xlsx
- adt2926_table_s8.xlsx
- adt2926_table_s9.xlsx
