# Supplementary material for: Celluloepidemiology—A paradigm for quantifying infectious disease dynamics on a population level
Source: Sci Adv. 2025 May 16;11(20):eadt2926. doi: 10.1126/sciadv.adt2926 (PMC12083542; doi:10.1126/sciadv.adt2926)
Supplement: Supplementary file 2 — Tables S4 to S9 [file sciadv.adt2926_tables_s4_to_s9.zip › adt2926_table_s7.xlsx]

## Sheet: Customized Pepmix
Index_x000D_ PepTrack	Sequence	HPLC Purity [%]	Amount [mg]	JPT-Pool-ID
1	H-FDKSAFVNLKQLPFF-OH	95.4	1	SARS-CoV-2 MHCII
2	H-SDFVRATATIPIQAS-OH	94	1	SARS-CoV-2 MHCII
3	H-IGINITRFQTLLALH-OH	93.1	1	SARS-CoV-2 MHCII
4	H-LVYFLQSINFVRIIM-OH	76.1	1	SARS-CoV-2 MHCII
5	H-GVYFASTEKSNIIRG-OH	96.3	1	SARS-CoV-2 MHCII
6	H-VFNATRFASVYAWNR-OH	82.8	1	SARS-CoV-2 MHCII
7	H-SLPSYAAFATAQEAY-OH	91.3	1	SARS-CoV-2 MHCII
8	H-KSAFYILPSIISNEK-OH	97.5	1	SARS-CoV-2 MHCII
9	H-TGCVIAWNSNNLDSK-OH	95.3	1	SARS-CoV-2 MHCII
10	H-AAKLMVVIPDYNTYK-OH	96.8	1	SARS-CoV-2 MHCII
11	H-SFLAHIQWMVMFTPL-OH	93.9	1	SARS-CoV-2 MHCII
12	H-EKLKTLVATAEAELA-OH	94.5	1	SARS-CoV-2 MHCII
13	H-PNFVFPLNSIIKTIQ-OH	95.4	1	SARS-CoV-2 MHCII
14	H-ESDDYIATNGPLKVG-OH	96.6	1	SARS-CoV-2 MHCII
15	H-GTILRTTNGDFLHFL-OH	97.5	1	SARS-CoV-2 MHCII
16	H-YIINLIIKNLSKSLT-OH	76	1	SARS-CoV-2 MHCII
17	H-PSGTWLTYTGAIKLD-OH	95.9	1	SARS-CoV-2 MHCII
18	H-KETLYCIDGALLTKS-OH	90	1	SARS-CoV-2 MHCII
19	H-IVGGQIVTCAKEIKE-OH	93.1	1	SARS-CoV-2 MHCII
20	H-AYYFMRFRRAFGEYS-OH	97.1	1	SARS-CoV-2 MHCII
21	H-KHFYWFFSNYLKRRV-OH	97.8	1	SARS-CoV-2 MHCII
22	H-EAARYMRSLKVPATV-OH	96.7	1	SARS-CoV-2 MHCII
23	H-SKWYIRVGARKSAPL-OH	97.1	1	SARS-CoV-2 MHCII
24	H-RENNRVVISSDVLVN-OH	77.4	1	SARS-CoV-2 MHCII
25	H-KVQHMVVKAALLADK-OH	70.1	1	SARS-CoV-2 MHCII
26	H-VIWDYKRDAPAHIST-OH	93.7	1	SARS-CoV-2 MHCII
27	H-MYMGTLSYEQFKKGV-OH	97	1	SARS-CoV-2 MHCII
28	H-APKEIIFLEGETLPT-OH	90.3	1	SARS-CoV-2 MHCII
29	H-LKPFERDISTEIYQA-OH	79.9	1	SARS-CoV-2 MHCII
30	H-NCTFEYVSQPFLMDL-OH	87.8	1	SARS-CoV-2 MHCII
31	H-QCGHYKHITSKETLY-OH	93.5	1	SARS-CoV-2 MHCII
32	H-WADNNCYLATALLTL-OH	82.8	1	SARS-CoV-2 MHCII
33	H-LAKRFKESPFELEDF-OH	97	1	SARS-CoV-2 MHCII
34	H-KVFRSSVLHSTQDLF-OH	87.7	1	SARS-CoV-2 MHCII
35	H-VDTDFVNEFYAYLRK-OH	92.9	1	SARS-CoV-2 MHCII
36	H-EVITFDNLKTLLSLR-OH	95	1	SARS-CoV-2 MHCII
37	H-DNKFALTCFSTQFAF-OH	89.3	1	SARS-CoV-2 MHCII
38	H-FFSYFAVHFISNSWL-OH	89.7	1	SARS-CoV-2 MHCII
39	H-SVLYNSASFSTFKCY-OH	77.6	1	SARS-CoV-2 MHCII
40	H-LVQQESPFVMMSAPP-OH	96.6	1	SARS-CoV-2 MHCII
41	H-CVEYCPIFFITGNTL-OH	89.6	1	SARS-CoV-2 MHCII
42	H-LHSYFTSDYYQLYST-OH	84.3	1	SARS-CoV-2 MHCII
43	H-VMFLARGIVFMCVEY-OH	approx. 70	1	SARS-CoV-2 MHCII
44	H-FCAFAVDAAKAYKDY-OH	95.2	1	SARS-CoV-2 MHCII
45	H-QQIELKFNPPALQDA-OH	93.4	1	SARS-CoV-2 MHCII
46	H-LLQLCTFTRSTNSRI-OH	74.1	1	SARS-CoV-2 MHCII
47	H-QNCVLKLKVDTANPK-OH	94.4	1	SARS-CoV-2 MHCII
48	H-ASKIITLKKRWQLAL-OH	93	1	SARS-CoV-2 MHCII
49	H-VQPTESIVRFPNITN-OH	95.5	1	SARS-CoV-2 MHCII
50	H-NYNYLYRLFRKSNLK-OH	92.8	1	SARS-CoV-2 MHCII
51	H-YLYALVYFL-OH	79.7	1	SARS-CoV-2 MHCI
52	H-AFPFTIYSL-OH	97.5	1	SARS-CoV-2 MHCI
53	H-QELYSPIFL-OH	95.8	1	SARS-CoV-2 MHCI
54	H-RLFRKSNLK-OH	84.1	1	SARS-CoV-2 MHCI
55	H-YYQLYSTQL-OH	96.4	1	SARS-CoV-2 MHCI
56	H-MYASAVVLL-OH	82.1	1	SARS-CoV-2 MHCI
57	H-SYFIASFRL-OH	95.6	1	SARS-CoV-2 MHCI
58	H-VTIAEILLI-OH	92.5	1	SARS-CoV-2 MHCI
59	H-NYMPYFFTL-OH	94.8	1	SARS-CoV-2 MHCI
60	H-RTNVYLAVF-OH	96.6	1	SARS-CoV-2 MHCI
61	H-SVIYLYLTF-OH	91.8	1	SARS-CoV-2 MHCI
62	H-SLVKPSFYV-OH	95.5	1	SARS-CoV-2 MHCI
63	H-LVAEWFLAY-OH	72.9	1	SARS-CoV-2 MHCI
64	H-ALSKGVHFV-OH	95.2	1	SARS-CoV-2 MHCI
65	H-GEVFNATRF-OH	93.9	1	SARS-CoV-2 MHCI
66	H-SAFAMMFVK-OH	95.7	1	SARS-CoV-2 MHCI
67	H-NLDYIINLI-OH	95.6	1	SARS-CoV-2 MHCI
68	H-SASKIITLK-OH	92.3	1	SARS-CoV-2 MHCI
69	H-VYADSFVIR-OH	95.7	1	SARS-CoV-2 MHCI
70	H-KTQFNYYKK-OH	98.3	1	SARS-CoV-2 MHCI
71	H-HVGEIPVAY-OH	95.7	1	SARS-CoV-2 MHCI
72	H-EEHVQIHTI-OH	87.6	1	SARS-CoV-2 MHCI
73	H-ITLCFTLKR-OH	93.3	1	SARS-CoV-2 MHCI
74	H-ALLSDLQDL-OH	91.8	1	SARS-CoV-2 MHCI
75	H-IPIQASLPF-OH	95.5	1	SARS-CoV-2 MHCI
76	H-RKSAPLIEL-OH	92.1	1	SARS-CoV-2 MHCI
77	H-FAYANRNRF-OH	95.8	1	SARS-CoV-2 MHCI
78	H-VAFNTLLFL-OH	88.4	1	SARS-CoV-2 MHCI
79	H-FYSKWYIRV-OH	94.9	1	SARS-CoV-2 MHCI
80	H-LLALHRSYL-OH	96.2	1	SARS-CoV-2 MHCI
81	H-IQYIDIGNY-OH	93.5	1	SARS-CoV-2 MHCI
82	H-YFMRFRRAF-OH	94.6	1	SARS-CoV-2 MHCI
83	H-TFDNLKTLL-OH	96.9	1	SARS-CoV-2 MHCI
84	H-STFNVPMEK-OH	96.2	1	SARS-CoV-2 MHCI
85	H-CPDGVKHVY-OH	86.1	1	SARS-CoV-2 MHCI
86	H-VPFWITIAY-OH	92.5	1	SARS-CoV-2 MHCI
87	H-FLAHIQWMV-OH	94.7	1	SARS-CoV-2 MHCI
88	H-KPNELSRVL-OH	94.2	1	SARS-CoV-2 MHCI
89	H-NSASFSTFK-OH	96.3	1	SARS-CoV-2 MHCI
90	H-SQLGGLHLL-OH	96.4	1	SARS-CoV-2 MHCI
91	H-FVNEFYAYL-OH	93.9	1	SARS-CoV-2 MHCI
92	H-FLEYHDVRV-OH	95.6	1	SARS-CoV-2 MHCI
93	H-LTDEMIAQY-OH	95.8	1	SARS-CoV-2 MHCI
94	H-EPKLGSLVV-OH	88.7	1	SARS-CoV-2 MHCI
95	H-YLKLRSDVL-OH	95.7	1	SARS-CoV-2 MHCI
96	H-YLITPVHVM-OH	96.6	1	SARS-CoV-2 MHCI
97	H-FAVDAAKAY-OH	96.2	1	SARS-CoV-2 MHCI
98	H-WLDMVDTSL-OH	95.8	1	SARS-CoV-2 MHCI
99	H-YLQPRTFLL-OH	96.1	1	SARS-CoV-2 MHCI
100	H-HSIGFDYVY-OH	94.1	1	SARS-CoV-2 MHCI
