# Supplementary material for: Celluloepidemiology—A paradigm for quantifying infectious disease dynamics on a population level
Source: Sci Adv. 2025 May 16;11(20):eadt2926. doi: 10.1126/sciadv.adt2926 (PMC12083542; doi:10.1126/sciadv.adt2926)
Supplement: Supplementary file 2 — Tables S4 to S9 [file sciadv.adt2926_tables_s4_to_s9.zip › adt2926_table_s6.xlsx]

## Sheet: patients
Subject Number	Gender	Birth Year	Age at Recruitment	PCR test	IgG test
Covid PT005	male	1959	61	positive	not taken
Covid PT008	male	1987	33	positive	not taken
Covid PT011	male	1976	44	positive	not taken
Covid PT018	female	1969	51	positive	not taken
Covid PT021	male	1960	60	positive	not taken
Covid PT022	female	1961	59	positive	not taken
Covid PT030	female	1958	62	positive	negative
Covid PT035	female	1960	60	positive	not taken
Covid PT045	male	1960	60	positive	not taken
Covid PT054	male	1970	50	positive	not taken
Covid PT060	female	1960	60	positive	positive
Covid PT061	female	1962	58	positive	positive
Covid PT068	male	1974	46	positive	not taken
Covid PT073	female	1958	62	positive	positive
Covid PT078	male	1958	62	positive	not taken
Covid PT079	male	1967	53	positive	not taken
Covid PT081	male	1962	58	positive	not taken
Covid PT082	male	1988	32	positive	not taken
Covid PT083	male	1968	52	positive	not taken
Covid PT084	female	1971	49	positive	positive
Covid PT087	female	1990	30	positive	positive
Covid PT091	male	1955	65	positive	positive
Covid PT112	female	1970	50	positive	positive
Covid PT115	male	1971	49	positive	not taken
Covid PT117	male	1958	62	positive	not taken
Covid PT124	male	1959	61	positive	positive
Covid PT126	male	1974	46	positive	positive
Covid PT137	male	1982	38	positive	negative
Covid PT143	male	1956	64	positive	negative
Covid PT158	female	1966	54	positive	positive

## Sheet: pre-COVID donors
Subject Number	Gender	Birth Year	Age at Recruitment
H04	male	1969	47
H12	female	1986	30
H13	female	1970	46
H17	female	1990	26
H20	female	1968	48
H26	female	1975	41
H29	male	1977	39
H30	female	1971	45
H32	female	1985	31
H37	male	1989	27
H38	female	1993	23
H39	male	1971	45
M12	female	1994	23
M14	female	1995	22
M19	female	1994	23
