# Supplementary material for: Celluloepidemiology—A paradigm for quantifying infectious disease dynamics on a population level
Source: Sci Adv. 2025 May 16;11(20):eadt2926. doi: 10.1126/sciadv.adt2926 (PMC12083542; doi:10.1126/sciadv.adt2926)
Supplement: Supplementary file 2 — Tables S4 to S9 [file sciadv.adt2926_tables_s4_to_s9.zip › adt2926_table_s4.xlsx]

## Sheet: long COVID patients
Subject Number	Gender	Birth Year	Severity	Residual symptoms
Covid PT001	male	1950	mild	loss of taste
Covid PT002	female	1954	mild	backache
Covid PT003	female	1957	mild	loss of smell and taste
Covid PT006	female	1958	moderate	loss of smell and taste
Covid PT007	male	1984	mild	sore throat, chestpain
Covid PT008	male	1987	mild	fatigue
Covid PT011	male	1976	mild	fatigue
Covid PT013	female	1984	mild	shortness of breath
Covid PT014	female	1965	mild	pulmonary embolism fatigue
Covid PT016	female	1956	moderate	fatigue, loss of smell
Covid PT017	female	1961	moderate	loss of smell and taste
Covid PT018	female	1969	mild	fatigue, loss of smell and taste
Covid PT019	male	1977	mild	loss of smell and taste
Covid PT020	male	1958	mild	hoarse voice, shortness of breath
Covid PT023	male	1966	mild	loss of smell
Covid PT024	male	1939	mild	fatigue
Covid PT027	male	1955	mild	loss of smell
Covid PT028	male	1983	mild	loss of smell
Covid PT030	female	1958	moderate	fatigue
Covid PT033	male	1966	moderate	short of breath
Covid PT034	male	1989	mild	loss of smell and taste
Covid PT040	male	1964	moderate	weakness in lower legs
Covid PT043	male	1945	severe	hoarse voice, shortness of breath, liver inflammation, fatigue, loss of balance
Covid PT044	male	1970	moderate	fatigue
Covid PT045	male	1960	mild	memory decline, muscle pain, fatigue
Covid PT046	female	1954	mild	shortness of breath
Covid PT047	male	1954	moderate	strange chest feeling
Covid PT050	female	1961	mild	shortness of breath
Covid PT054	male	1970	moderate	shortness of breath
Covid PT055	female	1951	severe	shortness of breath, muscle pain
Covid PT056	male	1949	moderate	numbness in the little fingers and thighs, loss of taste, reduced vision, fatigue
Covid PT059	male	1949	severe	muscle pain, shortness of breath
Covid PT060	female	1960	moderate	joint pain, fatigue, muscle pain
Covid PT061	female	1962	moderate	pressure on chest, quickly startled
Covid PT063	male	1943	severe	physiotherapist needed, foot drop
Covid PT064	female	1960	mild	headache
Covid PT066	female	1940	mild	fatigue
Covid PT069	male	1972	mild	shortness of breath
Covid PT071	female	1967	mild	reduced vision, fatigue
Covid PT073	female	1958	moderate	fatigue, memory decline
Covid PT074	female	1957	moderate	swollen neck glands, pressure on chest, post-exercise exhaustion
Covid PT075	male	1957	mild	fatigue
Covid PT076	male	1979	mild	loss of taste
Covid PT078	male	1958	severe	severe shortness of breath (listed for double lung transplant), foot drop, stiff phalanges
Covid PT079	male	1967	severe	foot drop, nerve damage
Covid PT080	male	1947	severe	loss of smell, decreased hearing, fatigue
Covid PT082	male	1988	moderate	fatigue
Covid PT084	female	1971	moderate	fatigue, palpitations
Covid PT085	female	1956	moderate	fatigue
Covid PT086	male	1944	moderate	fatigue
Covid PT090	female	1959	mild	cough, fatigue
Covid PT091	male	1955	severe	reduced stamina and coordination
Covid PT101	male	1956	mild	fatigue
Covid PT104	female	1966	moderate	memory decline, loss of taste and smell, asthma
Covid PT105	male	1941	severe	shortness of breath, memory decline
Covid PT107	female	1971	mild	loss of smell, reduced vision, ringing in the ears, hormonal disbalance, damaged diaphragm due to heavy muscle trigger points, cognitive dysfunction (e.g., confusion, difficulties in concentrating and information processing, memory decline)
Covid PT114	female	1972	mild	loss of smell
Covid PT115	male	1971	mild	limited lung capacity, irritable cough
Covid PT118	male	1952	moderate	fatigue
Covid PT122	female	1982	mild	fatigue
Covid PT124	male	1959	severe	coughing stimulus in certain positions
Covid PT126	male	1974	moderate	concentration problems, decreased lung capacity
Covid PT127	male	1940	moderate	delayed speech
Covid PT129	male	1983	mild	irritable airways
Covid PT140	male	1968	moderate	loss of taste and smell
Covid PT144	male	1943	severe	reduced vision and hearing
Covid PT147	male	1952	moderate	hoarse voice
Covid PT156	male	1956	mild	fatigue
Covid PT160	female	1944	moderate	fatigue
Covid PT163	female	1967	mild	pressure on chest
Covid PT164	male	1965	moderate	hair loss
Covid PT166	female	1973	mild	memory decline, muscle pain, fatigue
Covid PT167	female	1959	mild	loss of smell
Covid PT168	female	1965	mild	loss of taste and smell
Covid PT174	male	1964	moderate	odd feeling in lungs
Covid PT175	female	1967	moderate	fatigue, shortness of breath, loss of smell
Covid PT180	female	1946	mild	fatigue
Covid PT182	male	1971	mild	muscle stiffness
Covid PT183	female	1972	mild	hoarse voice, itchy throat
