# Supplementary material for: Celluloepidemiology—A paradigm for quantifying infectious disease dynamics on a population level
Source: Sci Adv. 2025 May 16;11(20):eadt2926. doi: 10.1126/sciadv.adt2926 (PMC12083542; doi:10.1126/sciadv.adt2926)
Supplement: Supplementary file 2 — Tables S4 to S9 [file sciadv.adt2926_tables_s4_to_s9.zip › adt2926_table_s5.xlsx]

## Sheet: controls
Subject Number	CyTOF data	Gender	Birth Year	Age at Recruitment	Fever >38°C	PCR test	IgG test
CO001	NO	male	1940	80	no	not taken	not taken
CO002	YES	male	1961	59	no	not taken	not taken
CO003	YES	female	1982	38	no	not taken	not taken
CO004	YES	male	1986	34	no	not taken	not taken
CO005	YES	female	1987	33	no	not taken	not taken
CO006	YES	male	1955	65	no	not taken	not taken
CO007	YES	female	1957	63	no	not taken	not taken
CO008	YES	female	1960	60	no	not taken	not taken
CO009	YES	female	1951	69	no	not taken	not taken
CO010	YES	male	1952	68	no	not taken	not taken
CO011	YES	male	1951	69	no	not taken	not taken
CO012	YES	male	1982	38	no	not taken	not taken
CO013	YES	female	1988	32	no	not taken	not taken
CO014	YES	female	1964	56	no	not taken	not taken
CO015	YES	male	1994	26	no	not taken	not taken
CO016	NO	female	1953	67	no	not taken	not taken
CO017	YES	male	1983	37	no	not taken	not taken
CO018	YES	female	1982	38	no	not taken	not taken
CO019	YES	female	1984	36	no	not taken	negative
CO020	YES	male	1961	59	no	not taken	not taken
CO021	YES	female	1998	22	no	not taken	not taken
CO022	YES	female	1960	60	no	negative	negative
CO023	YES	female	1951	69	no	negative	negative
CO024	YES	female	1954	66	no	not taken	not taken
CO025	YES	female	1973	47	yes	not taken	not taken
CO026	YES	female	1988	32	no	negative	negative
CO027	YES	male	1999	21	no	negative	negative
CO028	YES	female	2000	20	no	negative	negative
CO029	YES	female	1974	46	no	negative	negative
CO030	YES	female	1979	42	no	negative	negative
CO031	YES	male	1977	44	no	negative	negative
CO032	YES	male	1965	55	no	not taken	not taken
CO033	YES	female	1969	51	no	not taken	not taken
CO034	YES	female	1987	33	no	not taken	not taken
CO035	YES	male	1987	33	no	not taken	not taken
CO036	YES	female	1986	34	no	not taken	not taken
CO037	YES	female	1989	31	no	not taken	not taken
CO038	YES	male	1985	35	no	not taken	not taken
CO039	YES	female	1984	36	no	not taken	not taken
CO040	YES	male	1982	38	no	not taken	not taken
CO041	YES	female	1982	38	no	not taken	not taken
CO042	YES	female	1989	31	no	not taken	not taken
CO043	NO	male	1977	44	no	negative	negative
CO044	YES	female	1976	45	no	negative	negative
CO045	NO	female	1959	62	no	negative	negative
CO046	YES	male	1999	22	no	negative	negative
CO048	YES	male	1962	58	no	not taken	not taken
CO049	YES	female	1956	65	no	negative	negative
CO050	YES	male	1957	64	no	negative	negative
CO051	NO	male	1963	58	no	negative	negative
CO052	YES	female	1982	38	no	not taken	not taken
CO053	YES	female	1960	60	no	not taken	not taken
CO054	YES	female	1986	34	no	not taken	not taken
CO055	YES	female	1974	46	no	not taken	not taken
CO056	YES	female	1974	46	no	not taken	not taken
CO057	YES	female	1962	58	no	not taken	not taken
CO058	YES	female	1975	45	no	not taken	not taken
CO059	YES	female	1984	36	no	not taken	not taken
CO060	YES	female	1979	42	no	not taken	not taken
CO061	YES	female	1947	74	no	not taken	not taken
CO062	YES	male	1945	76	no	not taken	not taken
CO063	YES	male	1945	76	no	not taken	not taken
CO064	YES	female	1993	28	no	not taken	not taken
CO065	NO	male	1979	42	no	negative	negative
CO066	YES	male	1970	51	no	negative	negative
CO067	YES	female	1990	31	no	negative	negative
CO068	YES	female	1969	52	no	negative	not taken
CO069	YES	male	1956	65	no	not taken	not taken
CO070	YES	female	1957	64	no	not taken	not taken
CO071	YES	male	1965	56	no	not taken	not taken
CO072	YES	male	1963	58	no	negative	negative
CO073	YES	female	1964	57	no	negative	negative
CO074	YES	male	2001	20	no	negative	negative
CO075	YES	female	1974	47	no	negative	negative
CO076	YES	male	1946	75	no	negative	negative
CO077	YES	female	1950	71	no	negative	negative
CO078	YES	female	1953	68	no	negative	negative
CO079	YES	female	1981	40	no	negative	negative
CO080	YES	female	1959	62	no	negative	negative
CO081	YES	male	1974	47	no	negative	negative
CO082	YES	male	1954	67	no	negative	negative
CO083	YES	male	2001	20	no	negative	negative
CO084	YES	female	1955	66	no	negative	negative
CO085	YES	male	1961	60	no	negative	negative
CO086	YES	male	1950	71	no	negative	negative
CO087	YES	female	1953	68	no	negative	negative
CO088	YES	female	1968	53	no	negative	negative
CO089	YES	female	1958	63	no	negative	negative
CO090	YES	male	1960	61	no	negative	negative
CO091	YES	male	1978	43	no	negative	negative
CO092	YES	female	1951	70	no	negative	negative
CO093	YES	female	1998	23	no	negative	negative
CO096	YES	female	1965	56	no	negative	negative
CO097	YES	male	1960	61	no	negative	negative
CO098	YES	female	1957	64	no	negative	negative
CO099	YES	female	1977	44	no	negative	negative
CO100	YES	male	1965	56	no	negative	negative
CO101	YES	female	1964	57	no	negative	negative
CO102	YES	female	1971	50	no	negative	negative
CO103	YES	male	1964	57	no	negative	negative
CO104	YES	male	1966	55	no	negative	negative
CO105	YES	female	1949	72	no	negative	negative
CO106	YES	male	2002	19	no	negative	negative
CO107	NO	female	1953	68	no	negative	negative
CO108	NO	male	1954	67	no	negative	negative
CO109	YES	male	1989	32	no	negative	negative
CO110	YES	female	1969	52	no	negative	negative
CO111	YES	male	1988	33	no	negative	negative
CO112	YES	male	1996	25	no	negative	negative
CO113	YES	male	1979	42	no	negative	negative
CO114	YES	male	1946	75	no	negative	negative
CO115	YES	female	1951	70	no	negative	negative
CO116	YES	female	1960	61	no	negative	negative
CO117	YES	female	1980	41	no	negative	negative
CO118	YES	male	1972	49	no	negative	negative
CO119	YES	male	1987	34	no	negative	negative
CO120	YES	male	1984	37	no	not taken	not taken
CO121	YES	male	1983	38	no	not taken	not taken
CO122	YES	male	1996	25	no	negative	negative
CO123	YES	male	1961	60	no	negative	negative
CO124	YES	female	1981	40	no	negative	negative
CO125	YES	female	1989	32	no	negative	negative
CO126	NO	female	1960	61	no	negative	negative
CO127	YES	female	1992	29	no	negative	negative
CO128	YES	male	1968	53	no	negative	negative
CO129	YES	female	1962	59	no	negative	negative
CO130	YES	female	1988	33	no	negative	negative
CO131	YES	male	1981	40	no	negative	negative
CO132	YES	female	1988	33	no	negative	negative
CO133	YES	female	1989	32	no	negative	negative
CO134	YES	female	1960	61	no	negative	negative
CO135	YES	female	1979	42	no	negative	negative
CO136	YES	female	1988	33	no	negative	negative
CO137	YES	male	1984	37	no	negative	negative
CO138	YES	female	1994	27	no	negative	negative
CO139	YES	male	1965	56	no	negative	negative
CO140	YES	female	1964	57	no	negative	negative
CO141	YES	female	1997	24	no	negative	negative
CO142	YES	male	1993	28	no	negative	negative
CO143	YES	female	1965	56	no	negative	negative
CO144	YES	female	1956	65	no	negative	negative
CO145	YES	female	1988	33	no	negative	negative
CO146	YES	female	1981	40	no	negative	negative
CO147	YES	male	1987	34	no	negative	negative
CO148	YES	female	2003	18	no	negative	negative
CO149	YES	male	1972	49	no	negative	negative
CO150	YES	female	1981	40	no	negative	negative
CO151	YES	male	1993	28	no	negative	negative
CO152	YES	female	1990	31	no	negative	negative
CO153	YES	female	1968	53	no	negative	negative
CO154	YES	female	1991	30	no	negative	negative
CO155	YES	female	1991	30	no	negative	negative
CO156	YES	female	1947	74	no	negative	negative
CO157	NO	female	1982	39	no	not taken	not taken
CO159	YES	male	1979	42	no	not taken	not taken
CO160	YES	female	2006	15	no	negative	negative
CO161	YES	female	1966	55	no	negative	negative
CO162	NO	female	1959	62	no	negative	negative
CO164	YES	male	1984	37	no	negative	negative
CO165	YES	female	1989	32	no	negative	negative
CO166	YES	female	1984	37	no	negative	negative
CO167	YES	male	1992	29	no	negative	negative
CO168	YES	female	1985	36	no	negative	negative
CO169	YES	female	1950	71	no	negative	negative
CO170	YES	female	1951	70	no	negative	negative
CO171	YES	male	1950	71	no	negative	negative
CO172	YES	male	1981	40	no	negative	negative
CO173	YES	female	1966	55	no	negative	negative
CO174	YES	male	1971	50	no	negative	negative
CO175	YES	female	1966	55	no	negative	negative
CO176	YES	male	2002	19	no	negative	negative
CO177	YES	male	1998	23	no	negative	negative
CO178	YES	female	1999	22	no	negative	negative
CO179	YES	female	1992	29	no	negative	negative
CO180	YES	male	1998	23	no	negative	negative
CO181	NO	male	2000	21	no	negative	negative
CO182	YES	female	1958	63	no	negative	negative
CO183	YES	female	1999	22	no	negative	negative
CO184	YES	female	2000	21	no	negative	negative
CO185	YES	female	1965	56	no	negative	negative
CO186	YES	female	1982	39	no	negative	negative
CO187	NO	male	1970	51	no	negative	negative
CO189	NO	female		NA
CO191	YES	male	1995	26	no	negative	negative
CO192	YES	female	1954	67	no	not taken	not taken
CO193	YES	male	1953	68	no	not taken	not taken
CO194	YES	male	1971	50	no	not taken	not taken
CO195	YES	female	1974	47	no	not taken	not taken
CO196	YES	male	1970	51	no	not taken	not taken
CO197	YES	male	1970	51	no	negative	negative
CO198	NO	male	2002	19	no	negative	negative
CO199	YES	female	1990	31	no	negative	negative
CO200	YES	male	1988	33	no	negative	negative
CO201	YES	female	1988	33	no	negative	negative
CO202	NO	female	1995	26	no	negative	negative
CO203	YES	female	1971	50	no	negative	negative
CO204	YES	female	1963	58	no	negative	negative
CO205	YES	female	1979	41	no	negative	negative
CO206	NO	female	1977	43	no	negative	negative
CO207	NO	female	2000	20	no	negative	negative
CO208	NO	female	1969	51	no	negative	negative
CO209	NO	female	1999	21	no	negative	negative
CO210	NO	female	1998	22	no	negative	negative
CO211	YES	male	1985	35	no	negative	negative
CO212	YES	female	1986	34	no	negative	negative
CO213	YES	female	2000	21	no	negative	negative
CO214	YES	female	1998	23	no	negative	negative
CO215	YES	male	1973	48	no	negative	negative
CO216	YES	male	1961	60	no	negative	negative
CO217	YES	male	1948	73	no	negative	negative
CO218	YES	female	1992	29	no	negative	negative
CO219	YES	female	2000	21	no	negative	negative
CO220	YES	female	1960	60	no	negative	negative
CO221	YES	female	2000	20	no	negative	negative
CO222	YES	male	1980	40	no	negative	negative
CO223	YES	female	1958	63	no	negative	negative
CO224	YES	male	1958	63	no	negative	negative
CO225	YES	female	1968	53	no	negative	negative
CO226	YES	female	1996	25	no	negative	negative
CO227	YES	female	2001	20	no	negative	negative
CO228	YES	female	1971	50	no	negative	negative
CO229	YES	female	1967	54	no	negative	negative
CO230	YES	male	1946	75	no	negative	negative
CO231	YES	female	1988	33	no	negative	negative
CO232	YES	female	1982	39	no	negative	negative
CO233	YES	male	1944	77	no	negative	negative
CO234	YES	female	2001	20	no	negative	negative
CO235	YES	female	1966	55	no	negative	negative
CO236	YES	female	1980	41	no	negative	negative
CO237	YES	female	1977	44	no	not taken	not taken
CO241	NO	male	1982	39	no	negative	negative
CO242	YES	female	1988	33	no	negative	negative
CO243	YES	male	1980	41	no	negative	negative
CO244	YES	female	1994	27	no	not taken	not taken
CO245	YES	male	1991	30	no	not taken	not taken
CO246	YES	male	1965	56	no	not taken	not taken
CO247	YES	female	1972	49	no	not taken	not taken
CO248	YES	male	1971	50	no	not taken	not taken
CO249	YES	female	1977	44	no	not taken	not taken
CO250	YES	female	1961	60	no	not taken	not taken
CO251	NO	male	2000	21	no	not taken	not taken
CO252	YES	female	1964	57	no	not taken	not taken
CO253	YES	female	1997	24	no	not taken	not taken
CO254	YES	female	2000	21	no	not taken	not taken
CO255	YES	female	1978	43	no	not taken	not taken
CO256	YES	female	2000	21	no	not taken	not taken
CO257	YES	female	1995	26	no	not taken	not taken
CO258	YES	male	1983	38	no	not taken	not taken
CO259	YES	male	1971	50	no	not taken	not taken
CO260	YES	female	1970	51	no	not taken	not taken
CO261	YES	male	1967	54	no	not taken	not taken
CO262	YES	female	1991	30	no	not taken	not taken
CO263	YES	female	1988	33	no	not taken	not taken
CO264	YES	female	1991	30	no	not taken	not taken
CO265	YES	male	1995	26	no	not taken	not taken
CO266	YES	female	1958	63	no	not taken	not taken
CO267	YES	female	1968	53	no	not taken	not taken
CO268	YES	female	1968	53	no	not taken	not taken
CO269	YES	female	1963	58	no	not taken	not taken

## Sheet: patients
Subject Number	CyTOF data	Gender	Birth Year	Age at Recruitment	Fever >38°C	PCR test	IgG test	Group
PT001	YES	male	1950	70	no	not taken	positive	mild patient
PT002	YES	female	1954	66	yes	not taken	positive	mild patient
PT003	YES	female	1957	63	no	not taken	positive	mild patient
PT004	YES	male	1957	63	no	not taken	positive	mild patient
PT005	NO	male	1959	61	yes	postive	not taken	moderate patient
PT006	YES	female	1958	62	yes	not taken	positive	moderate patient
PT007	NO	male	1984	36	no	postive	not taken	mild patient
PT008	YES	male	1987	33	yes	postive	not taken	mild patient
PT009	NO	female	1935	85	no	postive	not taken	mild patient
PT011	YES	male	1976	44	yes	postive	not taken	mild patient
PT012	NO	female	1947	73	no	postive	not taken	moderate patient
PT013	YES	female	1984	36	yes	not taken	positive	mild patient
PT014	YES	female	1965	55	no	postive	not taken	mild patient
PT015	YES	male	1943	77	yes	not taken	positive	mild patient
PT016	YES	female	1956	64	yes	postive	not taken	moderate patient
PT017	YES	female	1961	59	yes	postive	not taken	moderate patient
PT018	YES	female	1969	51	no	postive	not taken	mild patient
PT019	YES	male	1977	43	yes	negative	not taken	mild patient
PT020	YES	male	1958	62	yes	postive	negative	mild patient
PT021	YES	male	1960	60	yes	postive	not taken	moderate patient
PT022	YES	female	1991	59	yes	postive	not taken	moderate patient
PT023	YES	male	1966	54	no	postive	not taken	mild patient
PT024	NO	male	1939	81	yes	postive	not taken	mild patient
PT025	YES	male	1985	35	no	postive	not taken	mild patient
PT026	YES	female	1986	34	no	postive	not taken	mild patient
PT027	NO	male	1955	65	yes	not taken	positive	mild patient
PT028	YES	male	1983	37	yes	not taken	positive	mild patient
PT029	YES	female	2001	19	no	postive	positive	mild patient
PT030	YES	female	1958	62	yes	postive	negative	moderate patient
PT031	YES	male	1974	46	yes	postive	negative	mild patient
PT032	YES	female	1953	67	no	not taken	positive	mild patient
PT033	YES	male	1966	54	yes	not taken	not taken	moderate patient
PT034	YES	male	1989	31	yes	not taken	positive	mild patient
PT035	YES	female	1960	60	yes	postive	not taken	moderate patient
PT036	YES	female	1967	53	yes	postive	positive	mild patient
PT037	YES	male	1961	59	yes	not taken	positive	mild patient
PT038	YES	male	1960	60	yes	not taken	negative	moderate patient
PT039	YES	male	1958	62	no	postive	not taken	mild patient
PT040	YES	male	1964	56	yes	not taken	positive	moderate patient
PT041	YES	female	2002	18	no	not taken	not taken	mild patient
PT042	YES	female	1978	42	yes	not taken	not taken	mild patient
PT043	YES	male	1945	75	yes	postive	positive	severe patient
PT044	YES	male	1970	50	yes	postive	positive	moderate patient
PT045	NO	male	1960	60	yes	postive	not taken	mild patient
PT046	YES	female	1954	66	yes	postive	not taken	mild patient
PT047	YES	male	1954	66	yes	postive	positive	moderate patient
PT048	NO	male	1953	67	no	not taken	positive	mild patient
PT049	NO	female	1956	64	no	not taken	positive	mild patient
PT050	YES	female	1961	59	no	not taken	positive	mild patient
PT051	YES	male	1959	61	no	not taken	positive	mild patient
PT052	YES	male	1974	46	yes	not taken	positive	mild patient
PT053	YES	male	1964	56	yes	postive	not taken	moderate patient
PT054	YES	male	1970	50	yes	negative	positive	moderate patient
PT055	YES	female	1951	69	no	postive	not taken	severe patient
PT056	YES	male	1949	71	yes	postive	not taken	moderate patient
PT057	YES	female	1949	71	no	postive	not taken	severe patient
PT058	YES	female	1971	49	no	postive	not taken	mild patient
PT059	YES	male	1949	71	yes	postive	positive	severe patient
PT060	YES	female	1960	60	yes	postive	positive	moderate patient
PT061	YES	female	1962	58	yes	postive	positive	moderate patient
PT062	YES	female	1946	74	yes	postive	positive	mild patient
PT063	YES	male	1943	77	yes	not taken	positive	severe patient
PT064	YES	female	1960	60	yes	not taken	positive	mild patient
PT065	YES	female	1978	42	no	not taken	positive	mild patient
PT066	YES	female	1940	80	yes	postive	positive	mild patient
PT067	YES	male	1966	54	yes	not taken	positive	mild patient
PT068	YES	male	1974	46	no	postive	not taken	moderate patient
PT069	NO	male	1972	48	no	not taken	positive	mild patient
PT070	NO	female	1994	26	yes	not taken	positive	mild patient
PT071	YES	female	1967	53	no	postive	positive	mild patient
PT072	YES	female	1978	42	no	not taken	positive	mild patient
PT073	YES	female	1958	62	yes	postive	positive	moderate patient
PT074	YES	female	1957	63	yes	postive	positive	moderate patient
PT075	YES	male	1957	63	no	not taken	positive	mild patient
PT076	YES	male	1979	41	no	postive	not taken	mild patient
PT077	YES	female	1988	32	no	not taken	positive	mild patient
PT078	YES	male	1958	62	yes	postive	not taken	severe patient
PT079	YES	male	1967	53	no	postive	not taken	severe patient
PT080	YES	male	1952	73	yes	postive	not taken	severe patient
PT081	YES	male	1962	58	yes	postive	not taken	severe patient
PT082	YES	male	1988	32	yes	postive	not taken	moderate patient
PT083	YES	male	1968	52	yes	postive	not taken	severe patient
PT084	YES	female	1971	49	no	postive	positive	moderate patient
PT085	YES	female	1956	64	yes	postive	not taken	moderate patient
PT086	YES	male	1944	76	yes	postive	positive	moderate patient
PT087	YES	female	1990	30	yes	postive	positive	moderate patient
PT088	YES	female	1980	40	yes	not taken	positive	mild patient
PT089	NO	male	1980	40	yes	not taken	positive	mild patient
PT090	NO	female	1959	61	yes	not taken	positive	mild patient
PT091	YES	male	1955	65	yes	postive	positive	severe patient
PT092	YES	female	1961	59	yes	negative	positive	mild patient
PT093	YES	female	1998	22	yes	postive	positive	mild patient
PT094	NO	male	1965	55	no	not taken	not taken	mild patient
PT097	YES	female	1966	54	yes	not taken	positive	mild patient
PT098	YES	female	2020	52	no	not taken	positive	mild patient
PT099	YES	female	1944	76	yes	postive	negative	moderate patient
PT100	YES	male	1944	76	no	postive	negative	moderate patient
PT101	YES	male	1956	64	yes	postive	not taken	mild patient
PT102	YES	male	1987	34	yes	postive	positive	moderate patient
PT103	YES	male	1963	57	no	not taken	positive	mild patient
PT104	YES	female	1966	54	yes	postive	positive	moderate patient
PT105	YES	male	1941	80	no	postive	not taken	severe patient
PT106	NO	female	1988	33	no	postive	not taken	mild patient
PT107	NO	female	1971	50	yes	postive	positive	mild patient
PT110	NO	male	1943	77	yes	postive	not taken	severe patient
PT111	YES	female	1989	31	yes	not taken	positive	mild patient
PT112	YES	female	1970	50	yes	postive	positive	moderate patient
PT113	YES	male	1965	55	no	not taken	positive	mild patient
PT114	YES	female	1972	48	yes	not taken	positive	mild patient
PT115	YES	male	1971	49	yes	postive	positive	mild patient
PT116	YES	female	1954	66	yes	postive	not taken	moderate patient
PT117	YES	male	1958	62	no	postive	not taken	mild patient
PT118	YES	male	1952	68	yes	postive	positive	moderate patient
PT120	YES	male	2000	20	yes	not taken	positive	mild patient
PT121	YES	male	1999	21	no	not taken	positive	mild patient
PT122	NO	female	1982	39	yes	not taken	positive	mild patient
PT123	YES	male	1976	45	no	not taken	positive	mild patient
PT124	YES	male	1959	62	yes	postive	positive	severe patient
PT125	YES	female	1963	58	yes	not taken	positive	mild patient
PT126	YES	male	1974	47	no	postive	positive	moderate patient
PT127	NO	male	1940	81	no	postive	not taken	moderate patient
PT128	NO	female	1944	77	no	not taken	positive	mild patient
PT129	YES	male	1983	38	yes	not taken	positive	mild patient
PT130	YES	female	1967	54	yes	not taken	positive	mild patient
PT131	YES	female	1953	68	yes	postive	positive	moderate patient
PT132	YES	male	1966	55	no	not taken	positive	mild patient
PT133	NO	female	1963	58	yes	not taken	positive	mild patient
PT134	NO	male	1976	45	yes	postive	negative	mild patient
PT135	YES	female	1970	51	yes	postive	positive	moderate patient
PT136	YES	male	1955	66	yes	postive	positive	severe patient
PT137	YES	male	1982	39	no	postive	not taken	mild patient
PT138	NO	female	1961	60	yes	not taken	negative	moderate patient
PT139	YES	male	1958	63	yes	negative	positive	mild patient
PT140	YES	male	1968	53	yes	postive	positive	moderate patient
PT141	YES	male	1947	74	yes	postive	not taken	mild patient
PT142	YES	female	1948	73	yes	postive	not taken	mild patient
PT143	YES	male	1956	64	yes	postive	not taken	severe patient
PT144	YES	male	1943	78	yes	postive	not taken	severe patient
PT145	YES	female	1967	54	yes	postive	not taken	moderate patient
PT146	NO	male	1970	51	yes	postive	not taken	moderate patient
PT147	YES	male	1952	69	yes	postive	not taken	moderate patient
PT148	YES	female	1955	66	no	not taken	positive	mild patient
PT150	NO	female	1953	68	no	not taken	positive	mild patient
PT151	NO	male	1954	67	yes	not taken	positive	mild patient
PT152	NO	female	1955	66	no	not taken	positive	mild patient
PT153	NO	male	1979	42	no	not taken	positive	mild patient
PT154	YES	female	1984	37	no	not taken	positive	mild patient
PT156	NO	male	1956	65	no	not taken	positive	mild patient
PT158	NO	female	1966	55	yes	postive	positive	mild patient
PT159	YES	female	1982	39	no	postive	positive	mild patient
PT160	NO	female	1944	77	yes	not taken	not taken	moderate patient
PT161	YES	female	1979	42	yes	not taken	positive	mild patient
PT162	NO	male	1957	64	yes	not taken	positive	mild patient
PT163	NO	female	1967	54	yes	not taken	positive	mild patient
PT164	YES	male	1965	56	no	postive	positive	moderate patient
PT165	NO	male	2000	21	yes	not taken	positive	mild patient
PT166	YES	female	1973	48	yes	postive	positive	mild patient
PT167	NO	female	1959	62	yes	postive	not taken	mild patient
PT168	YES	female	1965	56	no	not taken	positive	mild patient
PT173	YES	male	1955	66	yes	postive	not taken	moderate patient
PT174	YES	male	1964	57	yes	postive	positive	moderate patient
PT175	NO	female	1967	54	yes	postive	positive	moderate patient
PT176	NO	female	2003	18	no	not taken	not taken	mild patient
PT180	YES	female	1946	75	yes	not taken	positive	mild patient
PT181	YES	male	1945	76	yes	not taken	positive	mild patient
PT182	YES	male	1971	50	yes	negative	positive	mild patient
PT183	YES	female	1972	49	no	not taken	positive	mild patient
PT185	NO	female	1967	54	yes	not taken	not taken	moderate patient

## Sheet: household members
Subject Number	CyTOF data	Gender	Birth Year	Age at Recruitment	Fever >38°C	PCR test	IgG test
HH_HA021	YES	male	1985	36	no	negative	negative
HH_HA022	YES	male	1982	39	no	negative	negative
HH_HA031	YES	male	1984	37	yes	negative	negative
HH001	YES	female	1948	72	no	not taken	not taken
HH008	YES	female	1959	61	no	not taken	not taken
HH011	YES	male	1969	51	no	not taken	not taken
HH016	NO	male	1951	69	yes	not taken	not taken
HH022	YES	male	1960	60	yes	not taken	not taken
HH023	YES	female	1966	54	no	not taken	not taken
HH031	YES	female	1979	41	no	negative	negative
HH032	YES	male	1956	64	no	not taken	not taken
HH039	YES	female	1958	62	no	not taken	not taken
HH044	YES	male	2001	19	no	negative	negative
HH073	YES	male	1958	62	no	not taken	not taken
HH076	YES	female	1984	36	no	negative	negative
HH077	YES	male	1987	33	no	not taken	not taken
HH078.1	YES	male	1983	37	no	not taken	not taken
HH078.2	YES	female	1958	62	no	not taken	not taken
HH080	YES	female	1952	68	no	not taken	not taken
HH081	YES	female	1961	59	no	not taken	not taken
HH094	YES	male	1999	21	no	not taken	not taken
HH101	YES	female	1956	64	no	negative	negative
HH116	YES	male	1955	65	no	not taken	not taken
HH135	YES	male	1965	56	no	not taken	not taken
HH136	YES	female	1955	66	no	not taken	not taken
HH143	NO	female	1955	65	yes	negative	negative
HH146	NO	female	1972	49	no	negative	negative

## Sheet: healthcare workers
Subject Number	CyTOF data	Gender	Birth Year	Age at Recruitment	Fever >38°C	PCR test	IgG test
HCW001	NO	female	1976	44	no	not taken	not taken
HCW002	NO	male	1979	41	no	not taken	not taken
HCW003	NO	female	1993	27	no	not taken	not taken
HCW004	NO	female	1956	64	no	not taken	not taken
HCW005	NO	male	1985	35	no	not taken	not taken
HCW006	NO	female	1974	46	no	not taken	not taken
HCW007	NO	female	1987	33	no	negative	negative
HCW008	NO	male	1977	43	yes	positive	not taken
HCW009	NO	female	1978	42	no	not taken	not taken
HCW010	NO	male	1984	36	no	not taken	not taken
HCW011	NO	female	1993	27	no	not taken	not taken
HCW012	NO	female	1997	23	no	not taken	not taken
HCW013	NO	female	1961	59	no	not taken	not taken
HCW014	NO	female	1981	39	no	not taken	not taken
HCW015	NO	female	1969	51	no	not taken	not taken
HCW016	NO	female	1987	33	no	not taken	not taken
HCW017	NO	female	1986	34	yes	negative	not taken
HCW018	NO	female	1960	60	no	not taken	not taken
HCW019	NO	female	1966	54	no	not taken	not taken
HCW020	NO	female	1957	63	no	not taken	not taken
HCW021	NO	female	1968	52	no	not taken	not taken
HCW022	NO	female	1976	44	no	not taken	not taken
HCW023	NO	female	1981	39	no	not taken	not taken
HCW024	NO	female	1963	57	no	not taken	not taken
HCW025	NO	female	1966	54	no	not taken	not taken
HCW026	NO	female	1962	58	no	not taken	not taken
HCW027	NO	female	1973	47	no	not taken	not taken
HCW028	NO	female	1972	48	no	not taken	not taken
HCW029	NO	female	1966	54	no	not taken	not taken
HCW030	NO	male	1974	46	no	not taken	not taken
HCW031	NO	female	1978	42	no	not taken	not taken
HCW032	NO	female	1991	29	yes	negative	negative
HCW033	NO	female	1982	38	no	not taken	not taken
HCW034	NO	male	1988	32	no	not taken	not taken
HCW035	NO	female	1966	54	no	not taken	not taken
HCW036	NO	female	1966	54	no	not taken	not taken
HCW037	NO	female	1966	54	no	negative	not taken
HCW038	NO	female	1984	36	no	not taken	not taken
HCW039	NO	female	1973	47	yes	not taken	positive
HCW040	NO	female	1979	41	no	not taken	not taken
HCW041	NO	male	1975	45	no	positive	not taken
HCW042	NO	female	1969	51	yes	negative	negative
HCW043	NO	female	1960	60	yes	positive	not taken
HCW044	NO	female	1988	32	yes	positive	positive
HCW045	NO	female	1994	26	no	not taken	positive
HCW046	NO	female	1997	23	no	not taken	positive
HCW047	NO	male	1990	30	no	not taken	positive
HCW048	NO	male	1962	58	no	not taken	positive
HCW049	NO	female		NA	no	positive	positive
HCW050	NO	female	1968	52	yes	positive	positive
HCW051	NO	female	1962	58	yes	positive	positive
HCW052	NO	female	1977	43	no	not taken	positive
HCW053	NO	female		NA	no	not taken	positive
HCW054	NO	female	1966	54	no	not taken	positive
HCW055	NO	female	1981	39	no	not taken	positive
HCW056	NO	female	1993	27	no	not taken	positive
HCW057	NO	male	1973	48	no	not taken	positive
HCW058	NO	male	1961	60	yes	positive	positive
HCW059	NO	male	1971	50	no	not taken	positive
HCW060	NO	female	1972	49	yes	not taken	positive
HCW061	NO	female	1979	42	no	not taken	positive
HCW062	NO	female	1984	37	no	positive	positive
HCW063	NO	female	1971	50	yes	positive	positive
HCW064	NO	male	1989	32	yes	negative	positive
HCW065	NO	female	1962	59	no	not taken	positive
HCW066	NO	female	1968	53	yes	not taken	positive
HCW067	NO	female	1962	59	no	positive	positive
HCW068	NO	female	1983	38	no	not taken	positive
HCW069	NO	female	1973	48	no	not taken	positive
HCW070	NO	male	1996	25	no	not taken	positive
HCW071	NO	female	1977	44	no	negative	positive
HCW072	NO	female	1982	39	no	not taken	not taken
HCW073	NO	female	1958	63	no	not taken	positive
HCW074	NO	female	1991	30	no	positive	positive
HCW075	NO	female	1995	26	yes	positive	positive
HCW076	NO	male	1990	31	no	not taken	positive
HCW077	NO	female	1993	28	no	not taken	positive
HCW078	NO	male	1964	57	no	not taken	positive
HCW079	NO	female	1993	28	no	not taken	positive
HCW080	NO	female	1990	31	no	positive	positive
HCW081	NO	female	1995	26	yes	not taken	positive
HCW082	NO	female	1967	54	no	not taken	not taken
HCW084	NO	female	1989	32	no	not taken	positive
HCW085	NO	female	1996	25	no	positive	positive
HCW086	NO	female	1969	52	no	not taken	positive
HCW088	NO	female	1971	50	yes	positive	positive
HCW089	NO	female	1987	34	no	not taken	negative
HCW090	NO	male	1988	33	no	not taken	positive
HCW091	NO	male	1991	30	no	positive	positive
HCW092	NO	female	1970	51	no	not taken	positive
HCW093	NO	female	1986	35	no	not taken	positive

## Sheet: general practitioners
Subject Number	CyTOF data	Birth Year	Age at Recruitment	Fever >38°C	PCR test	IgG test
HA001	NO	1979	41	yes	positive	not taken
HA002	NO			yes	positive	not taken
HA003	NO	1961	59	yes	positive	not taken
HA004	NO	1987	33	yes	negative	not taken
HA005	NO	1958	62	yes	negative	not taken
HA006	NO	1982	38	yes	negative	not taken
HA007	NO	1978	42	yes	positive	not taken
HA008	NO	1977	43	yes	negative	not taken
HA009	NO	1989	31	yes	negative	not taken
HA010	NO	1989	31	yes	negative	not taken
HA011	NO	1989	31	yes	positive	not taken
HA012	NO	1990	30	yes	negative	not taken
HA013	NO	1953	67	yes	not taken	positive
HA014	NO	1980	40	no	not taken	positive
HA015	NO	1964	56	yes	positive	not taken
HA016	NO	1974	46	yes	positive	not taken
HA017	NO	1982	38	yes	positive	not taken
HA018	NO	1978	42	yes	positive	not taken
HA019	NO	1989	31	no	negative	not taken
HA020	NO	1968	52	no	positive	not taken
HA021	NO	1987	33	no	positive	not taken
HA022	NO	1983	37	yes	positive	not taken
HA023	NO	1991	29	yes	positive	not taken
HA024	NO	1967	53	yes	negative	not taken
HA025	NO	1968	52	no	positive	not taken
HA026	NO	1989	31	yes	positive	not taken
HA027	NO	1992	28	yes	negative	not taken
HA028	NO	1972	48	no	positive	not taken
HA029	NO	1982	38	yes	negative	not taken
HA030	NO	1989	31	yes	negative	not taken
HA031	NO	1985	35	yes	positive	not taken
HA032	NO	1985	35	yes	negative	not taken
HA033	NO	1986	34	no	positive	not taken
HA034	NO	1973	47	yes	negative	not taken
HA035	NO	1975	45	no	negative	not taken
HA036	NO				not taken	not taken
HA037	NO	1952	68		positive	not taken

## Sheet: pre-COVID donors
Subject Number	Gender	Birth Year	Age at Recruitment
H02	female	1972	44
H04	male	1969	47
H05	male	1983	33
H06	female	1972	44
H10	female	1983	33
H11	female	1977	39
H12	female	1986	30
H13	female	1970	46
H16	male	1978	38
H17	female	1990	26
H18	male	1973	43
H20	female	1968	48
H21	female	1989	27
H22	female	1994	22
H24	female	1969	47
H25	female	1994	22
H26	female	1975	41
H29	male	1977	39
H36	female	1993	23
H37	male	1989	27
H39	male	1971	45
H40	female	1995	21
H41	male	1995	21
H42	male	1994	22
