# Supplementary material for: Celluloepidemiology—A paradigm for quantifying infectious disease dynamics on a population level
Source: Sci Adv. 2025 May 16;11(20):eadt2926. doi: 10.1126/sciadv.adt2926 (PMC12083542; doi:10.1126/sciadv.adt2926)
Supplement: Supplementary file 2 — Tables S4 to S9 [file sciadv.adt2926_tables_s4_to_s9.zip › adt2926_table_s8.xlsx]

## Sheet: SuppTable_CDR3_Ep_Specificity
Subject Number	Group	CDR3_beta	Epitope	Specificity	No. Species	Protein	Annotation
CO003	control	CASSSTYEQYF	FLNGSCGSV	coronavirus common	17	ORF1ab	TCRex
CO037	control	CASSLSGSTDTQYF	HTTDPSFLGRY	SARS-CoV-2 unique	1	ORF1ab	clustering
CO038	control	CASSLTDSNQPQHF	HTTDPSFLGRY	SARS-CoV-2 unique	1	ORF1ab	TCRex
CO038	control	CASSLGYEQYF	FLNGSCGSV	coronavirus common	17	ORF1ab	TCRex
CO050	control	CASSLRGPNEKLFF	HTTDPSFLGRY	SARS-CoV-2 unique	1	ORF1ab	TCRex
CO068	control	CASSERDSTDTQYF	HTTDPSFLGRY	SARS-CoV-2 unique	1	ORF1ab	clustering
CO068	control	CSVETGDSYEQYF	HTTDPSFLGRY	SARS-CoV-2 unique	1	ORF1ab	clustering
CO068	control	CASSPRGSNEKLFF	HTTDPSFLGRY	SARS-CoV-2 unique	1	ORF1ab	TCRex
CO068	control	CASSAGTAYGYTF	HTTDPSFLGRY	SARS-CoV-2 unique	1	ORF1ab	TCRex
CO068	control	CASSLDDSTDTQYF	HTTDPSFLGRY	SARS-CoV-2 unique	1	ORF1ab	TCRex
CO068	control	CASSSGYSNQPQHF	HTTDPSFLGRY	SARS-CoV-2 unique	1	ORF1ab	TCRex
CO068	control	CASSRDSSTDTQYF	NLDSKVGGNY	SARS-CoV-2 unique	1	S (ORF2)	TCRex
CO068	control	CASSVGSGSYEQYF	TPINLVRDL	SARS-CoV-2 unique	1	S (ORF2)	clustering
CO068	control	CAISDPNTGELFF	YLQPRTFLL	SARS-CoV-2 unique	1	S (ORF2)	TCRex
CO068	control	CSARDLGQVNTGELFF	YLQPRTFLL	SARS-CoV-2 unique	1	S (ORF2)	TCRex
CO068	control	CASSPGGVYEQYF	KAYNVTQAF	coronavirus common	2	N (ORF9)	clustering
CO068	control	CASSFGQGYEQYF	FLNGSCGSV	coronavirus common	17	ORF1ab	clustering
CO068	control	CASSLSGYEQYF	FLNGSCGSV	coronavirus common	17	ORF1ab	clustering
CO068	control	CASSLSSGSSYEQYF	FPPTSFGPL	coronavirus common	13	ORF1ab	clustering
CO068	control	CASSLTSGFSYEQYF	FPPTSFGPL	coronavirus common	13	ORF1ab	clustering
CO068	control	CASSLSSYNEQFF	FPPTSFGPL	coronavirus common	13	ORF1ab	clustering
CO068	control	CASSLADGNTEAFF	FPPTSFGPL	coronavirus common	13	ORF1ab	clustering
CO068	control	CASSYDRDYEQYF	KLSYGIATV	coronavirus common	13	ORF1ab	clustering
CO068	control	CASSPGLAGGDEQFF	MPASWVMRI	coronavirus common	15	ORF1ab	TCRex
CO068	control	CASSLGLAGGDTQYF	MPASWVMRI	coronavirus common	15	ORF1ab	TCRex
CO068	control	CASSLGGEAFF	VLWAHGFEL	coronavirus common	13	ORF1ab	TCRex
CO068	control	CASSLSDTQYF	YLNTLTLAV	coronavirus common	12	ORF1ab	clustering
CO080	control	CASSLSGPTDTQYF	HTTDPSFLGRY	SARS-CoV-2 unique	1	ORF1ab	TCRex
CO080	control	CASSFGAYEQYF	FLNGSCGSV	coronavirus common	17	ORF1ab	TCRex
CO080	control	CASSFGAYEQYF	ILHCANFNV	coronavirus common	16	ORF1ab	TCRex
CO080	control	CASSYDRDYEQYF	KLSYGIATV	coronavirus common	13	ORF1ab	TCRex
CO111	control	CSVEAGGSYEQYF	HTTDPSFLGRY	SARS-CoV-2 unique	1	ORF1ab	TCRex
CO111	control	CASSFGGNTEAFF	FLNGSCGSV	coronavirus common	17	ORF1ab	TCRex
CO111	control	CASSLASGSYEQYF	FPPTSFGPL	coronavirus common	13	ORF1ab	TCRex
CO111	control	CASSEAGELFF	KLSYGIATV	coronavirus common	13	ORF1ab	clustering
CO160	control	CASSLSYEQYF	FLNGSCGSV	coronavirus common	17	ORF1ab	clustering
CO170	control	CASSLSSGSYEQYF	FPPTSFGPL	coronavirus common	13	ORF1ab	TCRex
CO170	control	CASSLSSGTSYEQYF	FPPTSFGPL	coronavirus common	13	ORF1ab	TCRex
CO170	control	CASSLAGSNTEAFF	FPPTSFGPL	coronavirus common	13	ORF1ab	TCRex
CO172	control	CASSFGQNNQPQHF	WICLLQFAY	SARS-CoV-2 unique	1	M (ORF5)	TCRex
CO172	control	CASSPREGSTDTQYF	HTTDPSFLGRY	SARS-CoV-2 unique	1	ORF1ab	clustering
CO172	control	CASSLTGGTDTQYF	HTTDPSFLGRY	SARS-CoV-2 unique	1	ORF1ab	clustering
CO172	control	CASSLTGSTDTQYF	HTTDPSFLGRY	SARS-CoV-2 unique	1	ORF1ab	clustering
CO172	control	CASSLSESTDTQYF	HTTDPSFLGRY	SARS-CoV-2 unique	1	ORF1ab	clustering
CO172	control	CASSSREGTDTQYF	HTTDPSFLGRY	SARS-CoV-2 unique	1	ORF1ab	TCRex
CO172	control	CASSSRGSADTQYF	HTTDPSFLGRY	SARS-CoV-2 unique	1	ORF1ab	TCRex
CO172	control	CSVEMGQGYEQYF	HTTDPSFLGRY	SARS-CoV-2 unique	1	ORF1ab	TCRex
CO172	control	CASSPRGGFDEQYF	HTTDPSFLGRY	SARS-CoV-2 unique	1	ORF1ab	TCRex
CO172	control	CASSSPGLAETQYF	KPLEFGATSAAL	SARS-CoV-2 unique	1	ORF1ab	clustering
CO172	control	CASSPRTSYEQYF	EILDITPCSF	SARS-CoV-2 unique	1	S (ORF2)	clustering
CO172	control	CASSPTTSYEQYF	EILDITPCSF	SARS-CoV-2 unique	1	S (ORF2)	clustering
CO172	control	CASSPDSSYEQYF	EILDITPCSF	SARS-CoV-2 unique	1	S (ORF2)	clustering
CO172	control	CASSLDSHTDTQYF	NLDSKVGGNY	SARS-CoV-2 unique	1	S (ORF2)	TCRex
CO172	control	CASSRDSSTDTQYF	NLDSKVGGNY	SARS-CoV-2 unique	1	S (ORF2)	TCRex
CO172	control	CASSSDGYTDTQYF	NLDSKVGGNY	SARS-CoV-2 unique	1	S (ORF2)	TCRex
CO172	control	CAGRSDSSTDTQYF	NLDSKVGGNY	SARS-CoV-2 unique	1	S (ORF2)	TCRex
CO172	control	CASAADSHTDTQYF	NLDSKVGGNY	SARS-CoV-2 unique	1	S (ORF2)	TCRex
CO172	control	CASSQDPLDRVYTGELFF	TLDSKTQSL	SARS-CoV-2 unique	1	S (ORF2)	clustering
CO172	control	CASSQDPLDRVYTGELLF	TLDSKTQSL	SARS-CoV-2 unique	1	S (ORF2)	clustering
CO172	control	CSVEGGQESSYNEQFF	TPINLVRDL	SARS-CoV-2 unique	1	S (ORF2)	clustering
CO172	control	CSVEGGQGNSYNEQFF	TPINLVRDL	SARS-CoV-2 unique	1	S (ORF2)	clustering
CO172	control	CSVEGGQGSSYNEQFF	TPINLVRDL	SARS-CoV-2 unique	1	S (ORF2)	clustering
CO172	control	CSVEGGTGGLYYNEQFF	TPINLVRDL	SARS-CoV-2 unique	1	S (ORF2)	TCRex
CO172	control	CSVEGLAGGSSYNEQFF	TPINLVRDL	SARS-CoV-2 unique	1	S (ORF2)	TCRex
CO172	control	CSVEGLQGTSYNEQFF	TPINLVRDL	SARS-CoV-2 unique	1	S (ORF2)	TCRex
CO172	control	CSVEGLAGMTYNEQFF	TPINLVRDL	SARS-CoV-2 unique	1	S (ORF2)	TCRex
CO172	control	CSVYGTSGYSYNEQFF	TPINLVRDL	SARS-CoV-2 unique	1	S (ORF2)	TCRex
CO172	control	CASSSQNTGELFF	YLQPRTFLL	SARS-CoV-2 unique	1	S (ORF2)	clustering
CO172	control	CASSQVNTGELFF	YLQPRTFLL	SARS-CoV-2 unique	1	S (ORF2)	clustering
CO172	control	CATYEANTGELFF	YLQPRTFLL	SARS-CoV-2 unique	1	S (ORF2)	clustering
CO172	control	CATYEENTGELFF	YLQPRTFLL	SARS-CoV-2 unique	1	S (ORF2)	clustering
CO172	control	CATSDENTGELFF	YLQPRTFLL	SARS-CoV-2 unique	1	S (ORF2)	TCRex
CO172	control	CASSLGGGNTEAFF	KAYNVTQAF	coronavirus common	2	N (ORF9)	clustering
CO172	control	CASSLVGGEQYF	FLPRVFSAV	coronavirus common	16	ORF1ab	clustering
CO172	control	CASSLTSGATDTQYF	FLPRVFSAV	coronavirus common	16	ORF1ab	clustering
CO172	control	CASSLSSYNEQFF	FPPTSFGPL	coronavirus common	13	ORF1ab	clustering
CO172	control	CASSLSSSYEQYF	FPPTSFGPL	coronavirus common	13	ORF1ab	clustering
CO172	control	CASSLSTTYEQYF	FPPTSFGPL	coronavirus common	13	ORF1ab	clustering
CO172	control	CASSLWEDQPQHF	FPPTSFGPL	coronavirus common	13	ORF1ab	clustering
CO172	control	CASSLASGGSYEQYF	FPPTSFGPL	coronavirus common	13	ORF1ab	clustering
CO172	control	CASSLTSGSSYEQYF	FPPTSFGPL	coronavirus common	13	ORF1ab	clustering
CO172	control	CASSLATSGTYEQYF	FPPTSFGPL	coronavirus common	13	ORF1ab	clustering
CO172	control	CASSLATSGAYEQYF	FPPTSFGPL	coronavirus common	13	ORF1ab	clustering
CO172	control	CASSFGGGSSYEQYF	FPPTSFGPL	coronavirus common	13	ORF1ab	clustering
CO172	control	CASSLSSGSYEQYF	FPPTSFGPL	coronavirus common	13	ORF1ab	clustering
CO172	control	CASSLSSGTYEQYF	FPPTSFGPL	coronavirus common	13	ORF1ab	clustering
CO172	control	CASSWASGTYEQYF	FPPTSFGPL	coronavirus common	13	ORF1ab	clustering
CO172	control	CASSLSTGSYEQYF	FPPTSFGPL	coronavirus common	13	ORF1ab	clustering
CO172	control	CASSLSSASYEQYF	FPPTSFGPL	coronavirus common	13	ORF1ab	clustering
CO172	control	CASSLSGMNTEAFF	FPPTSFGPL	coronavirus common	13	ORF1ab	clustering
CO172	control	CASSFGGMNTEAFF	FPPTSFGPL	coronavirus common	13	ORF1ab	clustering
CO172	control	CASSLSQGNTEAFF	FPPTSFGPL	coronavirus common	13	ORF1ab	clustering
CO172	control	CASSLSAGNTEAFF	FPPTSFGPL	coronavirus common	13	ORF1ab	clustering
CO172	control	CASSVASDTQYF	FVDGVPFVV	coronavirus common	27	ORF1ab	clustering
CO172	control	CATSRDRAGTGLNEQFF	ILGLPTQTV	coronavirus common	13	ORF1ab	clustering
CO172	control	CASSQEGGLAGGYEQYF	KLSYGIATV	coronavirus common	13	ORF1ab	TCRex
CO172	control	CASSLGLAGTDTQYF	MPASWVMRI	coronavirus common	15	ORF1ab	clustering
CO172	control	CASSQGLAGTDTQYF	MPASWVMRI	coronavirus common	15	ORF1ab	clustering
CO172	control	CASSPGLAGSDTQYF	MPASWVMRI	coronavirus common	15	ORF1ab	clustering
CO172	control	CASSPGLAGSDTQYF	MPASWVMRI	coronavirus common	15	ORF1ab	clustering
CO172	control	CASSVGGELFF	RQLLFVVEV	coronavirus common	13	ORF1ab	clustering
CO172	control	CASSVTGELFF	RQLLFVVEV	coronavirus common	13	ORF1ab	clustering
CO172	control	CASSITDTQYF	RQLLFVVEV	coronavirus common	13	ORF1ab	clustering
CO172	control	CASSVGETQYF	RQLLFVVEV	coronavirus common	13	ORF1ab	clustering
CO172	control	CASSTSNEQFF	RQLLFVVEV	coronavirus common	13	ORF1ab	clustering
CO172	control	CASSLTDTQYF	YLNTLTLAV	coronavirus common	12	ORF1ab	clustering
CO172	control	CASSFGLNTEAFF	HLVDFQVTI	coronavirus common	8	ORF6	clustering
CO172	control	CASSISRDSSYEQYF	QECVRGTTVL	coronavirus common	7	ORF7a	clustering
CO172	control	CASSLGQGTVYEQYF	KTSVDCTMYI	coronavirus common	7	S (ORF2)	clustering
CO182	control	CASSDRAGGDEQYF	HTTDPSFLGRY	SARS-CoV-2 unique	1	ORF1ab	TCRex
CO182	control	CSVEGSDSYEQYF	HTTDPSFLGRY	SARS-CoV-2 unique	1	ORF1ab	TCRex
CO182	control	CSVEWQDPYEQYF	HTTDPSFLGRY	SARS-CoV-2 unique	1	ORF1ab	TCRex
CO182	control	CASSIAGGLYNEQFF	KPLEFGATSAAL	SARS-CoV-2 unique	1	ORF1ab	TCRex
CO182	control	CASGEDFSTDTQYF	NLDSKVGGNY	SARS-CoV-2 unique	1	S (ORF2)	TCRex
CO182	control	CASSDANTGELFF	YLQPRTFLL	SARS-CoV-2 unique	1	S (ORF2)	clustering
CO182	control	CASSDSNTGELFF	YLQPRTFLL	SARS-CoV-2 unique	1	S (ORF2)	clustering
CO182	control	CASSQLNTGELFF	YLQPRTFLL	SARS-CoV-2 unique	1	S (ORF2)	TCRex
CO182	control	CASSLGSYEQYF	FLNGSCGSV	coronavirus common	17	ORF1ab	clustering
CO182	control	CASSFGAGGETQYF	FLNGSCGSV	coronavirus common	17	ORF1ab	clustering
CO182	control	CASSNTYEQYF	FLNGSCGSV	coronavirus common	17	ORF1ab	TCRex
CO182	control	CASSNTYEQYF	FLNGSCGSV	coronavirus common	17	ORF1ab	TCRex
CO182	control	CASSFDSYEQYF	FLNGSCGSV	coronavirus common	17	ORF1ab	TCRex
CO182	control	CASSFSYEQYF	FLNGSCGSV	coronavirus common	17	ORF1ab	TCRex
CO182	control	CASSMGLAGTDTQYF	MPASWVMRI	coronavirus common	15	ORF1ab	TCRex
CO182	control	CASSVGDTQYF	RQLLFVVEV	coronavirus common	13	ORF1ab	clustering
CO182	control	CASSVAGELFF	RQLLFVVEV	coronavirus common	13	ORF1ab	TCRex
CO182	control	CASSPGQGQETQYF	YLDAYNMMI	coronavirus common	13	ORF1ab	TCRex
CO182	control	CASSLEDTVYGYTF	NQKLIANQF	coronavirus common	2	S (ORF2)	clustering
CO229	control	CASSSRGVTDTQYF	HTTDPSFLGRY	SARS-CoV-2 unique	1	ORF1ab	TCRex
CO229	control	CASSTRSPTDTQYF	HTTDPSFLGRY	SARS-CoV-2 unique	1	ORF1ab	TCRex
CO229	control	CASSLGTASSYNEQFF	ITEEVGHTDLMAAY	SARS-CoV-2 unique	1	ORF1ab	TCRex
CO229	control	CASSVPGLANEQFF	KPLEFGATSAAL	SARS-CoV-2 unique	1	ORF1ab	TCRex
CO229	control	CSVEGREGSGSYNEQFF	TPINLVRDL	SARS-CoV-2 unique	1	S (ORF2)	TCRex
CO229	control	CSVEGTSGVSYNEQFF	TPINLVRDL	SARS-CoV-2 unique	1	S (ORF2)	TCRex
CO229	control	CASNDTNTGELFF	YLQPRTFLL	SARS-CoV-2 unique	1	S (ORF2)	clustering
CO229	control	CASSHVNTGELFF	YLQPRTFLL	SARS-CoV-2 unique	1	S (ORF2)	clustering
CO229	control	CASSEQNTGELFF	YLQPRTFLL	SARS-CoV-2 unique	1	S (ORF2)	clustering
CO229	control	CASTGLNTGELFF	YLQPRTFLL	SARS-CoV-2 unique	1	S (ORF2)	clustering
CO229	control	CASSSTYEQYF	FLNGSCGSV	coronavirus common	17	ORF1ab	clustering
CO229	control	CASSLGYEQYF	FLNGSCGSV	coronavirus common	17	ORF1ab	clustering
CO229	control	CASSLASSYNEQFF	FPPTSFGPL	coronavirus common	13	ORF1ab	clustering
CO229	control	CASSLGEGTEAFF	FPPTSFGPL	coronavirus common	13	ORF1ab	clustering
CO229	control	CASSLSSYNEQFF	FPPTSFGPL	coronavirus common	13	ORF1ab	clustering
CO229	control	CASSLSTASSYEQYF	FPPTSFGPL	coronavirus common	13	ORF1ab	TCRex
CO229	control	CASSLSTSGEQYF	FPPTSFGPL	coronavirus common	13	ORF1ab	TCRex
CO229	control	CASSLSTGGNYGYTF	FPPTSFGPL	coronavirus common	13	ORF1ab	TCRex
CO229	control	CASSLGGVEQFF	ILHCANFNV	coronavirus common	16	ORF1ab	TCRex
CO229	control	CASSLGLAGTDTQYF	MPASWVMRI	coronavirus common	15	ORF1ab	clustering
CO249	control	CASSLGRLGTEAFF	WICLLQFAY	SARS-CoV-2 unique	1	M (ORF5)	clustering
CO249	control	CSVETGSSYEQYF	HTTDPSFLGRY	SARS-CoV-2 unique	1	ORF1ab	clustering
CO249	control	CASSQVGLANEQYF	KPLEFGATSAAL	SARS-CoV-2 unique	1	ORF1ab	TCRex
CO249	control	CASSESNTGELFF	YLQPRTFLL	SARS-CoV-2 unique	1	S (ORF2)	clustering
CO249	control	CATSELNTGELFF	YLQPRTFLL	SARS-CoV-2 unique	1	S (ORF2)	TCRex
CO249	control	CSARDVAGENTGELFF	YLQPRTFLL	SARS-CoV-2 unique	1	S (ORF2)	TCRex
CO249	control	CASSLGYEQYF	KAYNVTQAF	coronavirus common	2	N (ORF9)	clustering
CO249	control	CASSFGYEQYF	FLNGSCGSV	coronavirus common	17	ORF1ab	clustering
CO249	control	CASSLGYEQYF	FLNGSCGSV	coronavirus common	17	ORF1ab	clustering
CO249	control	CASSLGYEQYF	FLNGSCGSV	coronavirus common	17	ORF1ab	clustering
CO249	control	CASSLGYEQYF	FLNGSCGSV	coronavirus common	17	ORF1ab	clustering
CO249	control	CASSLGYEQYF	FLNGSCGSV	coronavirus common	17	ORF1ab	clustering
CO249	control	CASSLGYEQYF	FLNGSCGSV	coronavirus common	17	ORF1ab	clustering
CO249	control	CASSSSYEQYF	FLNGSCGSV	coronavirus common	17	ORF1ab	clustering
CO249	control	CASSSGYEQYF	FLNGSCGSV	coronavirus common	17	ORF1ab	clustering
CO249	control	CASSLAYEQYF	FLNGSCGSV	coronavirus common	17	ORF1ab	clustering
CO249	control	CASSLSSYNEQFF	FPPTSFGPL	coronavirus common	13	ORF1ab	clustering
CO249	control	CASSLSEGTGELFF	FPPTSFGPL	coronavirus common	13	ORF1ab	clustering
CO249	control	CASSWATGNTEAFF	FPPTSFGPL	coronavirus common	13	ORF1ab	clustering
CO249	control	CASSWATGNIEAFF	FPPTSFGPL	coronavirus common	13	ORF1ab	clustering
CO249	control	CASSLSGTSYEQYF	FPPTSFGPL	coronavirus common	13	ORF1ab	clustering
CO249	control	CASSLSQGAGELFF	FPPTSFGPL	coronavirus common	13	ORF1ab	TCRex
CO249	control	CASSEIDTQYF	KLSYGIATV	coronavirus common	13	ORF1ab	TCRex
CO249	control	CASSVGLAGTDTQYF	MPASWVMRI	coronavirus common	15	ORF1ab	clustering
CO249	control	CASSMGLAGTDTQYF	MPASWVMRI	coronavirus common	15	ORF1ab	clustering
CO249	control	CASSEGLAGSDTQYF	MPASWVMRI	coronavirus common	15	ORF1ab	TCRex
CO249	control	CASSLTDTQYF	YLNTLTLAV	coronavirus common	12	ORF1ab	clustering
CO252	control	CASSGGLAGGDTQYF	MPASWVMRI	coronavirus common	15	ORF1ab	TCRex
CO255	control	CASSLRSGGDEQFF	HTTDPSFLGRY	SARS-CoV-2 unique	1	ORF1ab	TCRex
CO255	control	CASSPRSGGDTQYF	HTTDPSFLGRY	SARS-CoV-2 unique	1	ORF1ab	TCRex
CO255	control	CASSEQNTGELFF	YLQPRTFLL	SARS-CoV-2 unique	1	S (ORF2)	TCRex
CO255	control	CASSLGGYEQYF	FLNGSCGSV	coronavirus common	17	ORF1ab	clustering
CO255	control	CASSWDSYEQYF	FLNGSCGSV	coronavirus common	17	ORF1ab	clustering
CO255	control	CASSLASYEQYF	FLNGSCGSV	coronavirus common	17	ORF1ab	clustering
CO255	control	CASSLDSYEQYF	FLNGSCGSV	coronavirus common	17	ORF1ab	clustering
CO255	control	CASSVGYEQYF	FLNGSCGSV	coronavirus common	17	ORF1ab	clustering
CO255	control	CASSLGYEQYF	FLNGSCGSV	coronavirus common	17	ORF1ab	clustering
CO255	control	CASSLSYEQYF	FLNGSCGSV	coronavirus common	17	ORF1ab	clustering
CO255	control	CASSQSYEQYF	FLNGSCGSV	coronavirus common	17	ORF1ab	clustering
CO255	control	CASSQSYEQYF	FLNGSCGSV	coronavirus common	17	ORF1ab	clustering
CO255	control	CASSQGYEQYF	FLNGSCGSV	coronavirus common	17	ORF1ab	clustering
CO255	control	CASSLLGYEQYF	FLPRVFSAV	coronavirus common	16	ORF1ab	clustering
CO255	control	CASSLTSGSTDTQYF	FLPRVFSAV	coronavirus common	16	ORF1ab	clustering
CO255	control	CASSLASSYNEQFF	FPPTSFGPL	coronavirus common	13	ORF1ab	clustering
CO255	control	CASSLSAGSYEQYF	FPPTSFGPL	coronavirus common	13	ORF1ab	clustering
CO255	control	CASSLSGTSYEQYF	FPPTSFGPL	coronavirus common	13	ORF1ab	clustering
CO255	control	CASSLASGSSYEQYF	FPPTSFGPL	coronavirus common	13	ORF1ab	clustering
CO255	control	CASSLAVNTEAFF	FPPTSFGPL	coronavirus common	13	ORF1ab	clustering
CO255	control	CASSLSEGAFSYEQYF	FPPTSFGPL	coronavirus common	13	ORF1ab	clustering
CO255	control	CASSLSEGYYEQYF	FPPTSFGPL	coronavirus common	13	ORF1ab	clustering
CO255	control	CASSLSTAYEQYF	FPPTSFGPL	coronavirus common	13	ORF1ab	TCRex
CO255	control	CASSLSESAWEQYF	FPPTSFGPL	coronavirus common	13	ORF1ab	TCRex
CO255	control	CASSVGSDEQFF	FVDGVPFVV	coronavirus common	27	ORF1ab	TCRex
CO255	control	CASSFGGYEQYF	ILHCANFNV	coronavirus common	16	ORF1ab	clustering
CO255	control	CASSLGGYEQYF	ILHCANFNV	coronavirus common	16	ORF1ab	clustering
CO255	control	CASSEGLAGSDEQFF	MPASWVMRI	coronavirus common	15	ORF1ab	TCRex
CO255	control	CASSVGYEQYF	RQLLFVVEV	coronavirus common	13	ORF1ab	clustering
H04	pre-pandemic	CASSLGYEQYF	FLNGSCGSV	coronavirus common	17	ORF1ab	clustering
H04	pre-pandemic	CASSFGQGYEQYF	FLNGSCGSV	coronavirus common	17	ORF1ab	TCRex
H06	pre-pandemic	CASSLDTGTDTQYF	HTTDPSFLGRY	SARS-CoV-2 unique	1	ORF1ab	TCRex
H06	pre-pandemic	CASSLGYEQYF	FLNGSCGSV	coronavirus common	17	ORF1ab	clustering
H06	pre-pandemic	CASSLGAYEQYF	FLNGSCGSV	coronavirus common	17	ORF1ab	TCRex
H06	pre-pandemic	CASSLLAGGYNEQFF	FLNGSCGSV	coronavirus common	17	ORF1ab	TCRex
H06	pre-pandemic	CASSLSSGTFYEQYF	FPPTSFGPL	coronavirus common	13	ORF1ab	TCRex
H06	pre-pandemic	CASSLGAYEQYF	ILHCANFNV	coronavirus common	16	ORF1ab	TCRex
H10	pre-pandemic	CASSLGSPTDTQYF	HTTDPSFLGRY	SARS-CoV-2 unique	1	ORF1ab	TCRex
H10	pre-pandemic	CASSSGYEQYF	FLNGSCGSV	coronavirus common	17	ORF1ab	clustering
H10	pre-pandemic	CASSLSSSYEQYF	FPPTSFGPL	coronavirus common	13	ORF1ab	clustering
H10	pre-pandemic	CASSLSTGLYEQYF	FPPTSFGPL	coronavirus common	13	ORF1ab	clustering
H10	pre-pandemic	CASSIGLAGTDTQYF	MPASWVMRI	coronavirus common	15	ORF1ab	clustering
H10	pre-pandemic	CASSVGYEQFF	RQLLFVVEV	coronavirus common	13	ORF1ab	clustering
H10	pre-pandemic	CASSLGGDTQYF	VLWAHGFEL	coronavirus common	13	ORF1ab	clustering
H10	pre-pandemic	CASSFTDTQYF	YLNTLTLAV	coronavirus common	12	ORF1ab	clustering
H12	pre-pandemic	CASSLTGGTDTQYF	HTTDPSFLGRY	SARS-CoV-2 unique	1	ORF1ab	clustering
H12	pre-pandemic	CASSLREGTDTQYF	HTTDPSFLGRY	SARS-CoV-2 unique	1	ORF1ab	clustering
H12	pre-pandemic	CASSPRQGTDTQYF	HTTDPSFLGRY	SARS-CoV-2 unique	1	ORF1ab	clustering
H12	pre-pandemic	CASSLSGPTDTQYF	HTTDPSFLGRY	SARS-CoV-2 unique	1	ORF1ab	TCRex
H12	pre-pandemic	CASSLGSPTDTQYF	HTTDPSFLGRY	SARS-CoV-2 unique	1	ORF1ab	TCRex
H12	pre-pandemic	CASSYRGPFDEQYF	HTTDPSFLGRY	SARS-CoV-2 unique	1	ORF1ab	TCRex
H12	pre-pandemic	CASSLPGLAVEQYF	KPLEFGATSAAL	SARS-CoV-2 unique	1	ORF1ab	clustering
H12	pre-pandemic	CASSHPGLANEQFF	KPLEFGATSAAL	SARS-CoV-2 unique	1	ORF1ab	TCRex
H12	pre-pandemic	CASSQDISTDTQYF	NLDSKVGGNY	SARS-CoV-2 unique	1	S (ORF2)	TCRex
H12	pre-pandemic	CASSRDSSTDTQYF	NLDSKVGGNY	SARS-CoV-2 unique	1	S (ORF2)	TCRex
H12	pre-pandemic	CASSEVNTGELFF	YLQPRTFLL	SARS-CoV-2 unique	1	S (ORF2)	TCRex
H12	pre-pandemic	CASLRDNTGELFF	YLQPRTFLL	SARS-CoV-2 unique	1	S (ORF2)	TCRex
H12	pre-pandemic	CASSFGGYEQYF	FLNGSCGSV	coronavirus common	17	ORF1ab	clustering
H12	pre-pandemic	CASSPGGYEQYF	FLNGSCGSV	coronavirus common	17	ORF1ab	clustering
H12	pre-pandemic	CASSFGSYEQYF	FLNGSCGSV	coronavirus common	17	ORF1ab	clustering
H12	pre-pandemic	CASSLDSYEQYF	FLNGSCGSV	coronavirus common	17	ORF1ab	clustering
H12	pre-pandemic	CASSWGSYEQYF	FLNGSCGSV	coronavirus common	17	ORF1ab	clustering
H12	pre-pandemic	CASSQSYEQYF	FLNGSCGSV	coronavirus common	17	ORF1ab	clustering
H12	pre-pandemic	CASSGSYEQYF	FLNGSCGSV	coronavirus common	17	ORF1ab	clustering
H12	pre-pandemic	CASSSSYEQYF	FLNGSCGSV	coronavirus common	17	ORF1ab	clustering
H12	pre-pandemic	CASSTGYEQYF	FLNGSCGSV	coronavirus common	17	ORF1ab	clustering
H12	pre-pandemic	CASSGGYEQYF	FLNGSCGSV	coronavirus common	17	ORF1ab	clustering
H12	pre-pandemic	CASSYGYGYEQYF	FLNGSCGSV	coronavirus common	17	ORF1ab	clustering
H12	pre-pandemic	CASSLGGGTQETQYF	FLPRVFSAV	coronavirus common	16	ORF1ab	TCRex
H12	pre-pandemic	CASSLSSYNEQFF	FPPTSFGPL	coronavirus common	13	ORF1ab	clustering
H12	pre-pandemic	CASSLSGTSYEQYF	FPPTSFGPL	coronavirus common	13	ORF1ab	clustering
H12	pre-pandemic	CASSFGTGSYEQYF	FPPTSFGPL	coronavirus common	13	ORF1ab	clustering
H12	pre-pandemic	CASRLAGGSYEQYF	FPPTSFGPL	coronavirus common	13	ORF1ab	clustering
H12	pre-pandemic	CASSLTSGSSYEQYF	FPPTSFGPL	coronavirus common	13	ORF1ab	clustering
H12	pre-pandemic	CASSFASGGTEAFF	FPPTSFGPL	coronavirus common	13	ORF1ab	clustering
H12	pre-pandemic	CASSLSTSYNEQFF	FPPTSFGPL	coronavirus common	13	ORF1ab	clustering
H12	pre-pandemic	CASSLSSSSYEQYF	FPPTSFGPL	coronavirus common	13	ORF1ab	TCRex
H12	pre-pandemic	CASSLAGGISYEQYF	FPPTSFGPL	coronavirus common	13	ORF1ab	TCRex
H12	pre-pandemic	CASSLSEGYTEAFF	FPPTSFGPL	coronavirus common	13	ORF1ab	TCRex
H12	pre-pandemic	CASSLSDGGTYEQYF	FPPTSFGPL	coronavirus common	13	ORF1ab	TCRex
H12	pre-pandemic	CASSFGGYEQYF	ILHCANFNV	coronavirus common	16	ORF1ab	clustering
H12	pre-pandemic	CASSLGGYEQYF	ILHCANFNV	coronavirus common	16	ORF1ab	clustering
H12	pre-pandemic	CASSPGGYEQYF	ILHCANFNV	coronavirus common	16	ORF1ab	clustering
H12	pre-pandemic	CASSEIYEQYF	KLSYGIATV	coronavirus common	13	ORF1ab	TCRex
H12	pre-pandemic	CASSLGLAGGDTQYF	MPASWVMRI	coronavirus common	15	ORF1ab	TCRex
H12	pre-pandemic	CASSLGLNTEAFF	HLVDFQVTI	coronavirus common	8	ORF6	clustering
H12	pre-pandemic	CASSLGLNTEAFF	HLVDFQVTI	coronavirus common	8	ORF6	clustering
H12	pre-pandemic	CASSVGQGSYEQYF	NLNESLIDL	coronavirus common	11	S (ORF2)	clustering
H13	pre-pandemic	CASSSRQGVDTQYF	HTTDPSFLGRY	SARS-CoV-2 unique	1	ORF1ab	clustering
H13	pre-pandemic	CASSLRSSGDEQYF	HTTDPSFLGRY	SARS-CoV-2 unique	1	ORF1ab	TCRex
H13	pre-pandemic	CASSIRDTYNEQFF	HTTDPSFLGRY	SARS-CoV-2 unique	1	ORF1ab	TCRex
H13	pre-pandemic	CASSVTGPTDTQYF	HTTDPSFLGRY	SARS-CoV-2 unique	1	ORF1ab	TCRex
H13	pre-pandemic	CASSRDASTDTQYF	NLDSKVGGNY	SARS-CoV-2 unique	1	S (ORF2)	TCRex
H13	pre-pandemic	CASSRENTGELFF	YLQPRTFLL	SARS-CoV-2 unique	1	S (ORF2)	clustering
H13	pre-pandemic	CASNHVNTGELFF	YLQPRTFLL	SARS-CoV-2 unique	1	S (ORF2)	TCRex
H13	pre-pandemic	CASSLTGGSTDTQYF	FLNGSCGSV	coronavirus common	17	ORF1ab	clustering
H13	pre-pandemic	CASSSGYEQYF	FLNGSCGSV	coronavirus common	17	ORF1ab	clustering
H13	pre-pandemic	CASSLGYEQYF	FLNGSCGSV	coronavirus common	17	ORF1ab	clustering
H13	pre-pandemic	CASSSSYEQYF	FLNGSCGSV	coronavirus common	17	ORF1ab	clustering
H13	pre-pandemic	CASSSSYEQYF	FLNGSCGSV	coronavirus common	17	ORF1ab	clustering
H13	pre-pandemic	CASSFGYEQYF	FLNGSCGSV	coronavirus common	17	ORF1ab	clustering
H13	pre-pandemic	CASSESYEQYF	FLNGSCGSV	coronavirus common	17	ORF1ab	clustering
H13	pre-pandemic	CASSLSYEQYF	FLNGSCGSV	coronavirus common	17	ORF1ab	clustering
H13	pre-pandemic	CASSLDGYEQYF	FLNGSCGSV	coronavirus common	17	ORF1ab	clustering
H13	pre-pandemic	CASSLSSGTAYEQYF	FPPTSFGPL	coronavirus common	13	ORF1ab	clustering
H13	pre-pandemic	CASSLSEGSSYEQYF	FPPTSFGPL	coronavirus common	13	ORF1ab	clustering
H13	pre-pandemic	CASSLASSYEQYF	FPPTSFGPL	coronavirus common	13	ORF1ab	clustering
H13	pre-pandemic	CASSLSVNTEAFF	FPPTSFGPL	coronavirus common	13	ORF1ab	clustering
H13	pre-pandemic	CASSLAGANTEAFF	FPPTSFGPL	coronavirus common	13	ORF1ab	clustering
H13	pre-pandemic	CASSLSTGAIEQYF	FPPTSFGPL	coronavirus common	13	ORF1ab	TCRex
H13	pre-pandemic	CASSLAESYNEQFF	FPPTSFGPL	coronavirus common	13	ORF1ab	TCRex
H13	pre-pandemic	CASSETYEQYF	KLSYGIATV	coronavirus common	13	ORF1ab	clustering
H13	pre-pandemic	CASSPGLAGTDTQYF	MPASWVMRI	coronavirus common	15	ORF1ab	clustering
H13	pre-pandemic	CASSLGLAATDTQYF	MPASWVMRI	coronavirus common	15	ORF1ab	clustering
H13	pre-pandemic	CASSPGGEQFF	RQLLFVVEV	coronavirus common	13	ORF1ab	clustering
H13	pre-pandemic	CASSVTTEQFF	RQLLFVVEV	coronavirus common	13	ORF1ab	TCRex
H13	pre-pandemic	CASSLGGDEQYF	VLWAHGFEL	coronavirus common	13	ORF1ab	clustering
H21	pre-pandemic	CASSPRSVSDTQYF	HTTDPSFLGRY	SARS-CoV-2 unique	1	ORF1ab	TCRex
H21	pre-pandemic	CSVEAGGSYEQYF	HTTDPSFLGRY	SARS-CoV-2 unique	1	ORF1ab	TCRex
H21	pre-pandemic	CASSDRGPYNEQFF	HTTDPSFLGRY	SARS-CoV-2 unique	1	ORF1ab	TCRex
H21	pre-pandemic	CASSLRGPSTDTQYF	HTTDPSFLGRY	SARS-CoV-2 unique	1	ORF1ab	TCRex
H21	pre-pandemic	CASGEDFSTDTQYF	NLDSKVGGNY	SARS-CoV-2 unique	1	S (ORF2)	TCRex
H21	pre-pandemic	CASSLGYEQYF	KAYNVTQAF	coronavirus common	2	N (ORF9)	clustering
H21	pre-pandemic	CASSLTGPYEQYF	FLNGSCGSV	coronavirus common	17	ORF1ab	clustering
H21	pre-pandemic	CASSFGYEQYF	FLNGSCGSV	coronavirus common	17	ORF1ab	clustering
H21	pre-pandemic	CASSLGYEQYF	FLNGSCGSV	coronavirus common	17	ORF1ab	clustering
H21	pre-pandemic	CASSLGYEQYF	FLNGSCGSV	coronavirus common	17	ORF1ab	clustering
H21	pre-pandemic	CASSASYEQYF	FLNGSCGSV	coronavirus common	17	ORF1ab	clustering
H21	pre-pandemic	CASGSSYEQYF	FLNGSCGSV	coronavirus common	17	ORF1ab	clustering
H21	pre-pandemic	CASSLSSSYEQYF	FPPTSFGPL	coronavirus common	13	ORF1ab	clustering
H21	pre-pandemic	CASSLAVNTEAFF	FPPTSFGPL	coronavirus common	13	ORF1ab	clustering
H21	pre-pandemic	CASSLGTAYEQYF	FPPTSFGPL	coronavirus common	13	ORF1ab	clustering
H21	pre-pandemic	CASRLAGGSYEQYF	FPPTSFGPL	coronavirus common	13	ORF1ab	TCRex
H21	pre-pandemic	CASSLSGTSYEQYF	FPPTSFGPL	coronavirus common	13	ORF1ab	TCRex
H21	pre-pandemic	CASSLGLAGSDTQYF	MPASWVMRI	coronavirus common	15	ORF1ab	clustering
H21	pre-pandemic	CASSLGLAGVDTQYF	MPASWVMRI	coronavirus common	15	ORF1ab	clustering
H21	pre-pandemic	CASSLGLNTEAFF	HLVDFQVTI	coronavirus common	8	ORF6	clustering
H21	pre-pandemic	CASSFGLNTEAFF	HLVDFQVTI	coronavirus common	8	ORF6	clustering
H24	pre-pandemic	CASSIAGLANEQFF	KPLEFGATSAAL	SARS-CoV-2 unique	1	ORF1ab	TCRex
H24	pre-pandemic	CATSVTNTGELFF	YLQPRTFLL	SARS-CoV-2 unique	1	S (ORF2)	TCRex
H24	pre-pandemic	CASSLSYEQYF	FLNGSCGSV	coronavirus common	17	ORF1ab	clustering
H24	pre-pandemic	CASSVSYEQYF	FLNGSCGSV	coronavirus common	17	ORF1ab	clustering
H24	pre-pandemic	CASSLAGGSYEQYF	FPPTSFGPL	coronavirus common	13	ORF1ab	clustering
H24	pre-pandemic	CASSLSSTYEQYF	FPPTSFGPL	coronavirus common	13	ORF1ab	clustering
H24	pre-pandemic	CASSFGGAGSYEQYF	FPPTSFGPL	coronavirus common	13	ORF1ab	TCRex
H37	pre-pandemic	CAIRSDFSTDTQYF	NLDSKVGGNY	SARS-CoV-2 unique	1	S (ORF2)	TCRex
H37	pre-pandemic	CASSETNTGELFF	YLQPRTFLL	SARS-CoV-2 unique	1	S (ORF2)	clustering
H37	pre-pandemic	CASSSSYEQYF	FLNGSCGSV	coronavirus common	17	ORF1ab	clustering
H37	pre-pandemic	CASSLGYEQYF	FLNGSCGSV	coronavirus common	17	ORF1ab	clustering
H37	pre-pandemic	CASSLTGGSTDTQYF	FLNGSCGSV	coronavirus common	17	ORF1ab	clustering
H37	pre-pandemic	CASSFGQGYEQYF	FLNGSCGSV	coronavirus common	17	ORF1ab	clustering
H37	pre-pandemic	CASSLGQGYEQYF	FLNGSCGSV	coronavirus common	17	ORF1ab	clustering
H37	pre-pandemic	CASSQGGYEQYF	FLNGSCGSV	coronavirus common	17	ORF1ab	clustering
H37	pre-pandemic	CASSATYEQYF	FLNGSCGSV	coronavirus common	17	ORF1ab	clustering
H37	pre-pandemic	CASSFVGTEAFF	FLNGSCGSV	coronavirus common	17	ORF1ab	TCRex
H37	pre-pandemic	CASSLSTYNEQFF	FPPTSFGPL	coronavirus common	13	ORF1ab	clustering
H37	pre-pandemic	CASSLGGTSYEQYF	FPPTSFGPL	coronavirus common	13	ORF1ab	clustering
H37	pre-pandemic	CASSLSDGNNEQFF	FPPTSFGPL	coronavirus common	13	ORF1ab	TCRex
H37	pre-pandemic	CASSLGGYEQYF	ILHCANFNV	coronavirus common	16	ORF1ab	clustering
H37	pre-pandemic	CASSLGTGVSYEQYF	KTSVDCTMYI	coronavirus common	7	S (ORF2)	TCRex
H39	pre-pandemic	CASSSRAGQETQYF	HTTDPSFLGRY	SARS-CoV-2 unique	1	ORF1ab	clustering
H39	pre-pandemic	CASSQDLSTDTQYF	NLDSKVGGNY	SARS-CoV-2 unique	1	S (ORF2)	clustering
HH001	household member	CASSLSAGTDTQYF	HTTDPSFLGRY	SARS-CoV-2 unique	1	ORF1ab	TCRex
HH001	household member	CSVEGQSQGAYNEQFF	TPINLVRDL	SARS-CoV-2 unique	1	S (ORF2)	TCRex
HH001	household member	CASSYSYEQYF	FLNGSCGSV	coronavirus common	17	ORF1ab	TCRex
HH001	household member	CASSYGLGYEQYF	FLNGSCGSV	coronavirus common	17	ORF1ab	TCRex
HH001	household member	CASSLGEGYEQYF	FPPTSFGPL	coronavirus common	13	ORF1ab	clustering
HH001	household member	CASSFASGYNEQFF	FPPTSFGPL	coronavirus common	13	ORF1ab	TCRex
HH001	household member	CASSVGDNEQFF	FVDGVPFVV	coronavirus common	27	ORF1ab	clustering
HH001	household member	CASSLGGNEQFF	ILHCANFNV	coronavirus common	16	ORF1ab	TCRex
HH001	household member	CASSGQGYEQYF	NLNESLIDL	coronavirus common	11	S (ORF2)	clustering
HH031	household member	CASSSRGSTDTQYF	HTTDPSFLGRY	SARS-CoV-2 unique	1	ORF1ab	TCRex
HH031	household member	CASSVGSGSYEQYF	TPINLVRDL	SARS-CoV-2 unique	1	S (ORF2)	TCRex
HH031	household member	CASDRVNTGELFF	YLQPRTFLL	SARS-CoV-2 unique	1	S (ORF2)	TCRex
HH031	household member	CASSHTNTGELFF	YLQPRTFLL	SARS-CoV-2 unique	1	S (ORF2)	TCRex
HH031	household member	CASGSSYEQYF	FLNGSCGSV	coronavirus common	17	ORF1ab	clustering
HH031	household member	CASSNSYEQYF	FLNGSCGSV	coronavirus common	17	ORF1ab	clustering
HH031	household member	CASSLGQGYEQYF	FLNGSCGSV	coronavirus common	17	ORF1ab	clustering
HH031	household member	CASSWGSYEQYF	FLNGSCGSV	coronavirus common	17	ORF1ab	clustering
HH031	household member	CASSQGYEQYF	FLNGSCGSV	coronavirus common	17	ORF1ab	TCRex
HH031	household member	CASSLASGVYNEQFF	FPPTSFGPL	coronavirus common	13	ORF1ab	TCRex
HH031	household member	CASSVGDEQFF	RQLLFVVEV	coronavirus common	13	ORF1ab	clustering
HH031	household member	CASSLGVSYEQYF	TLIGDCATV	coronavirus common	9	ORF1ab	clustering
HH031	household member	CASSVGGSYEQYF	VLWAHGFEL	coronavirus common	13	ORF1ab	TCRex
HH031	household member	CASSLGQNTEAFF	HLVDFQVTI	coronavirus common	8	ORF6	clustering
HH039	household member	CASSLSSPLETQYF	HTTDPSFLGRY	SARS-CoV-2 unique	1	ORF1ab	TCRex
HH039	household member	CASSNLNTGELFF	YLQPRTFLL	SARS-CoV-2 unique	1	S (ORF2)	TCRex
HH039	household member	CASSFGQGYEQYF	FLNGSCGSV	coronavirus common	17	ORF1ab	clustering
HH039	household member	CASSYGNYEQYF	FLNGSCGSV	coronavirus common	17	ORF1ab	TCRex
HH039	household member	CASSLNSYEQYF	FLNGSCGSV	coronavirus common	17	ORF1ab	TCRex
HH039	household member	CASSSGLAGVDTQYF	MPASWVMRI	coronavirus common	15	ORF1ab	TCRex
HH039	household member	CASSPGLAGGDTQYF	MPASWVMRI	coronavirus common	15	ORF1ab	TCRex
HH039	household member	CASSYGGEQYF	RQLLFVVEV	coronavirus common	13	ORF1ab	clustering
HH044	household member	CASSFGRESQPQHF	WICLLQFAY	SARS-CoV-2 unique	1	M (ORF5)	TCRex
HH044	household member	CASSQRGGTDTQYF	HTTDPSFLGRY	SARS-CoV-2 unique	1	ORF1ab	clustering
HH044	household member	CASSSRDTVDEQYF	HTTDPSFLGRY	SARS-CoV-2 unique	1	ORF1ab	TCRex
HH044	household member	CASSPRGGQDEQYF	HTTDPSFLGRY	SARS-CoV-2 unique	1	ORF1ab	TCRex
HH044	household member	CASSSRESADTQYF	HTTDPSFLGRY	SARS-CoV-2 unique	1	ORF1ab	TCRex
HH044	household member	CASSEVYEQYF	ALSKGVHFV	SARS-CoV-2 unique	1	ORF3a	clustering
HH044	household member	CASTRDGSTDTQYF	NLDSKVGGNY	SARS-CoV-2 unique	1	S (ORF2)	TCRex
HH044	household member	CSVAGYDGGSYNEQFF	TPINLVRDL	SARS-CoV-2 unique	1	S (ORF2)	TCRex
HH044	household member	CASNDQNTGELFF	YLQPRTFLL	SARS-CoV-2 unique	1	S (ORF2)	TCRex
HH044	household member	CASSASYEQYF	FLNGSCGSV	coronavirus common	17	ORF1ab	clustering
HH044	household member	CASSSGYEQYF	FLNGSCGSV	coronavirus common	17	ORF1ab	clustering
HH044	household member	CASSFSYEQYF	FLNGSCGSV	coronavirus common	17	ORF1ab	clustering
HH044	household member	CASSGGYEQYF	FLNGSCGSV	coronavirus common	17	ORF1ab	clustering
HH044	household member	CASSLGYEQYF	FLNGSCGSV	coronavirus common	17	ORF1ab	clustering
HH044	household member	CASSLGYEQYF	FLNGSCGSV	coronavirus common	17	ORF1ab	clustering
HH044	household member	CASSLGYEQYF	FLNGSCGSV	coronavirus common	17	ORF1ab	clustering
HH044	household member	CASSQGYEQYF	FLNGSCGSV	coronavirus common	17	ORF1ab	clustering
HH044	household member	CASSYSYEQYF	FLNGSCGSV	coronavirus common	17	ORF1ab	clustering
HH044	household member	CASSLTGPYEQYF	FLNGSCGSV	coronavirus common	17	ORF1ab	clustering
HH044	household member	CAISESYEQYF	FLNGSCGSV	coronavirus common	17	ORF1ab	clustering
HH044	household member	CASSLASGVTYEQYF	FPPTSFGPL	coronavirus common	13	ORF1ab	clustering
HH044	household member	CASSLAGGSYEQYF	FPPTSFGPL	coronavirus common	13	ORF1ab	clustering
HH044	household member	CASSLAGGTYEQYF	FPPTSFGPL	coronavirus common	13	ORF1ab	clustering
HH044	household member	CASSLTSGSSYEQYF	FPPTSFGPL	coronavirus common	13	ORF1ab	clustering
HH044	household member	CASSLSEGASYEQYF	FPPTSFGPL	coronavirus common	13	ORF1ab	TCRex
HH044	household member	CASSLSEGLFGEQYF	FPPTSFGPL	coronavirus common	13	ORF1ab	TCRex
HH044	household member	CASSVGSDTQYF	FVDGVPFVV	coronavirus common	27	ORF1ab	clustering
HH044	household member	CASSQELAAYEQYF	FVDGVPFVV	coronavirus common	27	ORF1ab	clustering
HH044	household member	CASSPGGEQFF	RQLLFVVEV	coronavirus common	13	ORF1ab	TCRex
HH053	household member	CSVEGTGSYEQYF	HTTDPSFLGRY	SARS-CoV-2 unique	1	ORF1ab	clustering
HH053	household member	CASSLSAPQETQYF	HTTDPSFLGRY	SARS-CoV-2 unique	1	ORF1ab	clustering
HH053	household member	CASSISAPQETQYF	HTTDPSFLGRY	SARS-CoV-2 unique	1	ORF1ab	clustering
HH053	household member	CASGDRGPTDTQYF	HTTDPSFLGRY	SARS-CoV-2 unique	1	ORF1ab	clustering
HH053	household member	CASSDRGPTDTQYF	HTTDPSFLGRY	SARS-CoV-2 unique	1	ORF1ab	clustering
HH053	household member	CASSQRGPTDTQYF	HTTDPSFLGRY	SARS-CoV-2 unique	1	ORF1ab	clustering
HH053	household member	CASSTRSGGDTQYF	HTTDPSFLGRY	SARS-CoV-2 unique	1	ORF1ab	clustering
HH053	household member	CASSPRHGGETQYF	HTTDPSFLGRY	SARS-CoV-2 unique	1	ORF1ab	clustering
HH053	household member	CASSLRSGMDEQFF	HTTDPSFLGRY	SARS-CoV-2 unique	1	ORF1ab	TCRex
HH053	household member	CASSPRDGTDTQYF	HTTDPSFLGRY	SARS-CoV-2 unique	1	ORF1ab	TCRex
HH053	household member	CASSDRDIQETQYF	HTTDPSFLGRY	SARS-CoV-2 unique	1	ORF1ab	TCRex
HH053	household member	CASSLSSGWETQYF	HTTDPSFLGRY	SARS-CoV-2 unique	1	ORF1ab	TCRex
HH053	household member	CASSLTHSNQPQHF	HTTDPSFLGRY	SARS-CoV-2 unique	1	ORF1ab	TCRex
HH053	household member	CASSSRGPNEKLFF	HTTDPSFLGRY	SARS-CoV-2 unique	1	ORF1ab	TCRex
HH053	household member	CASSERGGPDEQFF	HTTDPSFLGRY	SARS-CoV-2 unique	1	ORF1ab	TCRex
HH053	household member	CASSHRDGVSDTQYF	HTTDPSFLGRY	SARS-CoV-2 unique	1	ORF1ab	TCRex
HH053	household member	CASSSRDYNDEQFF	HTTDPSFLGRY	SARS-CoV-2 unique	1	ORF1ab	TCRex
HH053	household member	CASSSPGLAYEQFF	KPLEFGATSAAL	SARS-CoV-2 unique	1	ORF1ab	TCRex
HH053	household member	CASSGPTSYEQYF	EILDITPCSF	SARS-CoV-2 unique	1	S (ORF2)	TCRex
HH053	household member	CASSQVDRTSTDTQYF	TLDSKTQSL	SARS-CoV-2 unique	1	S (ORF2)	TCRex
HH053	household member	CSVEGRPSGSYNEQFF	TPINLVRDL	SARS-CoV-2 unique	1	S (ORF2)	TCRex
HH053	household member	CASSDQNTGELFF	YLQPRTFLL	SARS-CoV-2 unique	1	S (ORF2)	clustering
HH053	household member	CASSRANTGELFF	YLQPRTFLL	SARS-CoV-2 unique	1	S (ORF2)	clustering
HH053	household member	CASSPGTGEYNEQFF	KAYNVTQAF	coronavirus common	2	N (ORF9)	clustering
HH053	household member	CASSYGGYEQYF	FLNGSCGSV	coronavirus common	17	ORF1ab	clustering
HH053	household member	CASSTSYEQYF	FLNGSCGSV	coronavirus common	17	ORF1ab	clustering
HH053	household member	CASSFSYEQYF	FLNGSCGSV	coronavirus common	17	ORF1ab	clustering
HH053	household member	CASSLGYEQYF	FLNGSCGSV	coronavirus common	17	ORF1ab	clustering
HH053	household member	CASSASYEQYF	FLNGSCGSV	coronavirus common	17	ORF1ab	clustering
HH053	household member	CASSVSYEQYF	FLNGSCGSV	coronavirus common	17	ORF1ab	clustering
HH053	household member	CASSYSYEQYF	FLNGSCGSV	coronavirus common	17	ORF1ab	clustering
HH053	household member	CASSFSSYEQYF	FLNGSCGSV	coronavirus common	17	ORF1ab	clustering
HH053	household member	CASSFANTEAFF	FLNGSCGSV	coronavirus common	17	ORF1ab	clustering
HH053	household member	CASSISGASTDTQYF	FLNGSCGSV	coronavirus common	17	ORF1ab	TCRex
HH053	household member	CASSSTGISTDTQYF	FLNGSCGSV	coronavirus common	17	ORF1ab	TCRex
HH053	household member	CASSFSSYEQYF	FLPRVFSAV	coronavirus common	16	ORF1ab	clustering
HH053	household member	CASSLSYGSTEAFF	FPPTSFGPL	coronavirus common	13	ORF1ab	clustering
HH053	household member	CASSLATGTYEQYF	FPPTSFGPL	coronavirus common	13	ORF1ab	TCRex
HH053	household member	CASSFSTGATYEQYF	FPPTSFGPL	coronavirus common	13	ORF1ab	TCRex
HH053	household member	CASSLATGANEQYF	FPPTSFGPL	coronavirus common	13	ORF1ab	TCRex
HH053	household member	CASSWAEGYNEQFF	FPPTSFGPL	coronavirus common	13	ORF1ab	TCRex
HH053	household member	CASSVGSNEQFF	FVDGVPFVV	coronavirus common	27	ORF1ab	clustering
HH053	household member	CASSVADNEQFF	FVDGVPFVV	coronavirus common	27	ORF1ab	TCRex
HH053	household member	CASSSGLAGGDTQYF	MPASWVMRI	coronavirus common	15	ORF1ab	clustering
HH053	household member	CASSIGLAGGDTQYF	MPASWVMRI	coronavirus common	15	ORF1ab	clustering
HH053	household member	CASSLGLAGGDEQFF	MPASWVMRI	coronavirus common	15	ORF1ab	clustering
HH053	household member	CASSQGLAGGDEQFF	MPASWVMRI	coronavirus common	15	ORF1ab	clustering
HH053	household member	CASSLGLAGVDEQYF	MPASWVMRI	coronavirus common	15	ORF1ab	clustering
HH053	household member	CASSVGDEQYF	RQLLFVVEV	coronavirus common	13	ORF1ab	clustering
HH053	household member	CASSLVNEQFF	YLNTLTLAV	coronavirus common	12	ORF1ab	clustering
HH078_1	household member	CSVEDRSSYEQYF	HTTDPSFLGRY	SARS-CoV-2 unique	1	ORF1ab	clustering
HH078_1	household member	CASSSRQGLETQYF	HTTDPSFLGRY	SARS-CoV-2 unique	1	ORF1ab	clustering
HH078_1	household member	CASSLGGPAETQYF	HTTDPSFLGRY	SARS-CoV-2 unique	1	ORF1ab	TCRex
HH078_1	household member	CASSQVGLAGEQYF	KPLEFGATSAAL	SARS-CoV-2 unique	1	ORF1ab	TCRex
HH078_1	household member	CASSLAPWDRSLTGELFF	TLDSKTQSL	SARS-CoV-2 unique	1	S (ORF2)	TCRex
HH078_1	household member	CSVEGLAGELSYNEQFF	TPINLVRDL	SARS-CoV-2 unique	1	S (ORF2)	TCRex
HH078_1	household member	CSARDHWAANTGELFF	YLQPRTFLL	SARS-CoV-2 unique	1	S (ORF2)	TCRex
HH078_1	household member	CASSQGGYEQYF	FLNGSCGSV	coronavirus common	17	ORF1ab	clustering
HH078_1	household member	CASSQGGYEQYF	FLNGSCGSV	coronavirus common	17	ORF1ab	clustering
HH078_1	household member	CASSFSYEQYF	FLNGSCGSV	coronavirus common	17	ORF1ab	clustering
HH078_1	household member	CASSNSYEQYF	FLNGSCGSV	coronavirus common	17	ORF1ab	clustering
HH078_1	household member	CASSLGYEQYF	FLNGSCGSV	coronavirus common	17	ORF1ab	clustering
HH078_1	household member	CASSTTYEQYF	FLNGSCGSV	coronavirus common	17	ORF1ab	clustering
HH078_1	household member	CASSLLAGGYNEQFF	FLNGSCGSV	coronavirus common	17	ORF1ab	clustering
HH078_1	household member	CASSFGTTEAFF	FLNGSCGSV	coronavirus common	17	ORF1ab	TCRex
HH078_1	household member	CASSLSENTEAFF	FPPTSFGPL	coronavirus common	13	ORF1ab	clustering
HH078_1	household member	CASSLSSGYNEQFF	FPPTSFGPL	coronavirus common	13	ORF1ab	TCRex
HH078_1	household member	CASSQDLLADEQFF	KLSYGIATV	coronavirus common	13	ORF1ab	clustering
HH078_1	household member	CASSQDLLANEQFF	KLSYGIATV	coronavirus common	13	ORF1ab	clustering
HH078_1	household member	CASSTTGEQYF	RQLLFVVEV	coronavirus common	13	ORF1ab	clustering
HH078_1	household member	CASSLGVNTEAFF	HLVDFQVTI	coronavirus common	8	ORF6	clustering
HH078_1	household member	CASSLGVNTEAFF	HLVDFQVTI	coronavirus common	8	ORF6	clustering
HH078_2	household member	CASRAPGSYEQYF	SEISMDNSPNL	SARS-CoV-2 unique	1	ORF1ab	TCRex
HH078_2	household member	CASRGDLSTDTQYF	NLDSKVGGNY	SARS-CoV-2 unique	1	S (ORF2)	clustering
HH078_2	household member	CASSWDSHTDTQYF	NLDSKVGGNY	SARS-CoV-2 unique	1	S (ORF2)	TCRex
HH078_2	household member	CASSPDLSTDTQYF	NLDSKVGGNY	SARS-CoV-2 unique	1	S (ORF2)	TCRex
HH078_2	household member	CASSQDSTTDTQYF	NLDSKVGGNY	SARS-CoV-2 unique	1	S (ORF2)	TCRex
HH078_2	household member	CASSSQNTGELFF	YLQPRTFLL	SARS-CoV-2 unique	1	S (ORF2)	clustering
HH078_2	household member	CASSMVNTGELFF	YLQPRTFLL	SARS-CoV-2 unique	1	S (ORF2)	TCRex
HH078_2	household member	CASSFGYEQYF	FLNGSCGSV	coronavirus common	17	ORF1ab	clustering
HH078_2	household member	CASSLGYEQYF	FLNGSCGSV	coronavirus common	17	ORF1ab	clustering
HH078_2	household member	CASSLLAGGTDTQYF	FLNGSCGSV	coronavirus common	17	ORF1ab	clustering
HH078_2	household member	CASSFGTYEQYF	FLNGSCGSV	coronavirus common	17	ORF1ab	TCRex
HH078_2	household member	CASSLGTAYEQYF	FPPTSFGPL	coronavirus common	13	ORF1ab	clustering
HH078_2	household member	CASSFGTYEQYF	ILHCANFNV	coronavirus common	16	ORF1ab	TCRex
HH078_2	household member	CASSAGLAGGDEQFF	MPASWVMRI	coronavirus common	15	ORF1ab	clustering
HH078_2	household member	CASSLGLASTDTQYF	MPASWVMRI	coronavirus common	15	ORF1ab	clustering
HH078_2	household member	CASSATDTQYF	RQLLFVVEV	coronavirus common	13	ORF1ab	clustering
HH080	household member	CASSFGQFNSPLHF	WICLLQFAY	SARS-CoV-2 unique	1	M (ORF5)	TCRex
HH080	household member	CSVEDRSSYEQYF	HTTDPSFLGRY	SARS-CoV-2 unique	1	ORF1ab	clustering
HH080	household member	CASSLGSSTDTQYF	HTTDPSFLGRY	SARS-CoV-2 unique	1	ORF1ab	clustering
HH080	household member	CATSDSNTGELFF	YLQPRTFLL	SARS-CoV-2 unique	1	S (ORF2)	TCRex
HH080	household member	CASSFGGPYEQYF	FLNGSCGSV	coronavirus common	17	ORF1ab	clustering
HH080	household member	CASSLGGYEQYF	FLNGSCGSV	coronavirus common	17	ORF1ab	clustering
HH080	household member	CASSLDSYEQYF	FLNGSCGSV	coronavirus common	17	ORF1ab	clustering
HH080	household member	CASSVGYEQYF	FLNGSCGSV	coronavirus common	17	ORF1ab	clustering
HH080	household member	CASSLGYEQYF	FLNGSCGSV	coronavirus common	17	ORF1ab	clustering
HH080	household member	CASSSTYEQYF	FLNGSCGSV	coronavirus common	17	ORF1ab	clustering
HH080	household member	CASSQTYEQYF	FLNGSCGSV	coronavirus common	17	ORF1ab	clustering
HH080	household member	CASSLVGGEQYF	FLPRVFSAV	coronavirus common	16	ORF1ab	TCRex
HH080	household member	CASSFGTGAYEQYF	FPPTSFGPL	coronavirus common	13	ORF1ab	clustering
HH080	household member	CASSLSSYNEQFF	FPPTSFGPL	coronavirus common	13	ORF1ab	clustering
HH080	household member	CASSLSTYNEQFF	FPPTSFGPL	coronavirus common	13	ORF1ab	clustering
HH080	household member	CASSLSGTSYEQYF	FPPTSFGPL	coronavirus common	13	ORF1ab	clustering
HH080	household member	CASSLSTGVGEQYF	FPPTSFGPL	coronavirus common	13	ORF1ab	clustering
HH080	household member	CASSFSESYNEQFF	FPPTSFGPL	coronavirus common	13	ORF1ab	TCRex
HH080	household member	CASSFSQGAGELFF	FPPTSFGPL	coronavirus common	13	ORF1ab	TCRex
HH080	household member	CASSWASGSYEQYF	FPPTSFGPL	coronavirus common	13	ORF1ab	TCRex
HH080	household member	CASSVGDNEQFF	FVDGVPFVV	coronavirus common	27	ORF1ab	clustering
HH080	household member	CASSLGGYEQYF	ILHCANFNV	coronavirus common	16	ORF1ab	clustering
HH080	household member	CASSVGTEQFF	RQLLFVVEV	coronavirus common	13	ORF1ab	TCRex
HH080	household member	CASSAADTQYF	RQLLFVVEV	coronavirus common	13	ORF1ab	TCRex
HH080	household member	CASSLVNEQFF	YLNTLTLAV	coronavirus common	12	ORF1ab	clustering
HH080	household member	CASSQGLNTEAFF	HLVDFQVTI	coronavirus common	8	ORF6	clustering
HH080	household member	CASSYSRDSSYEQYF	QECVRGTTVL	coronavirus common	7	ORF7a	TCRex
HH081	household member	CASSVGYEQYF	FLNGSCGSV	coronavirus common	17	ORF1ab	clustering
HH081	household member	CASSLGTGISYEQYF	FPPTSFGPL	coronavirus common	13	ORF1ab	TCRex
HH081	household member	CASSLAAGYNEQFF	FPPTSFGPL	coronavirus common	13	ORF1ab	TCRex
HH081	household member	CASSLGLAGTDTQYF	MPASWVMRI	coronavirus common	15	ORF1ab	TCRex
HH081	household member	CASSVGGSYEQYF	VLWAHGFEL	coronavirus common	13	ORF1ab	TCRex
HH081	household member	CASSFGLNTEAFF	HLVDFQVTI	coronavirus common	8	ORF6	TCRex
HH101	household member	CASSFGTGSYEQYF	FPPTSFGPL	coronavirus common	13	ORF1ab	TCRex
HH116	household member	CASSLSGSTDTQYF	HTTDPSFLGRY	SARS-CoV-2 unique	1	ORF1ab	clustering
HH116	household member	CASSLSAGTDTQYF	HTTDPSFLGRY	SARS-CoV-2 unique	1	ORF1ab	clustering
HH116	household member	CASSTRGHVDTQYF	HTTDPSFLGRY	SARS-CoV-2 unique	1	ORF1ab	TCRex
HH116	household member	CASSQAGLSYEQYF	KPLEFGATSAAL	SARS-CoV-2 unique	1	ORF1ab	TCRex
HH116	household member	CASSQDTYTDTQYF	NLDSKVGGNY	SARS-CoV-2 unique	1	S (ORF2)	clustering
HH116	household member	CASSLDISTDTQYF	NLDSKVGGNY	SARS-CoV-2 unique	1	S (ORF2)	TCRex
HH116	household member	CAHSNLNTGELFF	YLQPRTFLL	SARS-CoV-2 unique	1	S (ORF2)	TCRex
HH116	household member	CASSSGGYEQYF	FLNGSCGSV	coronavirus common	17	ORF1ab	clustering
HH116	household member	CASSFSYEQYF	FLNGSCGSV	coronavirus common	17	ORF1ab	clustering
HH116	household member	CASSFSYEQYF	FLNGSCGSV	coronavirus common	17	ORF1ab	clustering
HH116	household member	CASSSSYEQYF	FLNGSCGSV	coronavirus common	17	ORF1ab	clustering
HH116	household member	CASSVGYEQYF	FLNGSCGSV	coronavirus common	17	ORF1ab	clustering
HH116	household member	CASSWSYEQYF	FLNGSCGSV	coronavirus common	17	ORF1ab	clustering
HH116	household member	CASSDGYEQYF	FLNGSCGSV	coronavirus common	17	ORF1ab	clustering
HH116	household member	CASSLGYEQYF	FLNGSCGSV	coronavirus common	17	ORF1ab	clustering
HH116	household member	CASSQGYEQYF	FLNGSCGSV	coronavirus common	17	ORF1ab	clustering
HH116	household member	CASSTTYEQYF	FLNGSCGSV	coronavirus common	17	ORF1ab	clustering
HH116	household member	CASSDSYEQYF	FLNGSCGSV	coronavirus common	17	ORF1ab	clustering
HH116	household member	CASSLAAGGYNEQFF	FPPTSFGPL	coronavirus common	13	ORF1ab	clustering
HH116	household member	CASSLSGSSTEAFF	FPPTSFGPL	coronavirus common	13	ORF1ab	clustering
HH116	household member	CASSLASGYYEQYF	FPPTSFGPL	coronavirus common	13	ORF1ab	TCRex
HH116	household member	CASSVGDNEQFF	FVDGVPFVV	coronavirus common	27	ORF1ab	clustering
HH116	household member	CASSVADNEQFF	FVDGVPFVV	coronavirus common	27	ORF1ab	clustering
HH116	household member	CASSLGGYEQYF	ILHCANFNV	coronavirus common	16	ORF1ab	clustering
HH116	household member	CASSVGETQYF	RQLLFVVEV	coronavirus common	13	ORF1ab	clustering
HH116	household member	CASSVGQGTYEQYF	NLNESLIDL	coronavirus common	11	S (ORF2)	clustering
HH135	household member	CASSSRAGTDTQYF	HTTDPSFLGRY	SARS-CoV-2 unique	1	ORF1ab	clustering
HH135	household member	CASSPRGAEDTQYF	HTTDPSFLGRY	SARS-CoV-2 unique	1	ORF1ab	clustering
HH135	household member	CASSLDQSTDTQYF	HTTDPSFLGRY	SARS-CoV-2 unique	1	ORF1ab	clustering
HH135	household member	CASSFRDSTDTQYF	HTTDPSFLGRY	SARS-CoV-2 unique	1	ORF1ab	clustering
HH135	household member	CASSFRDATDTQYF	HTTDPSFLGRY	SARS-CoV-2 unique	1	ORF1ab	clustering
HH135	household member	CASSTGYSNQPQHF	HTTDPSFLGRY	SARS-CoV-2 unique	1	ORF1ab	clustering
HH135	household member	CASSPRSGQETQYF	HTTDPSFLGRY	SARS-CoV-2 unique	1	ORF1ab	clustering
HH135	household member	CASSLRSFTDTQYF	HTTDPSFLGRY	SARS-CoV-2 unique	1	ORF1ab	clustering
HH135	household member	CASSLSGPQETQYF	HTTDPSFLGRY	SARS-CoV-2 unique	1	ORF1ab	clustering
HH135	household member	CASSLSSPQETQYF	HTTDPSFLGRY	SARS-CoV-2 unique	1	ORF1ab	clustering
HH135	household member	CASSLGAPQETQYF	HTTDPSFLGRY	SARS-CoV-2 unique	1	ORF1ab	TCRex
HH135	household member	CASSLSGPVDTQYF	HTTDPSFLGRY	SARS-CoV-2 unique	1	ORF1ab	TCRex
HH135	household member	CASSLTESTDTQYF	HTTDPSFLGRY	SARS-CoV-2 unique	1	ORF1ab	TCRex
HH135	household member	CASSPRDSQETQYF	HTTDPSFLGRY	SARS-CoV-2 unique	1	ORF1ab	TCRex
HH135	household member	CASSLTDSNQPQHF	HTTDPSFLGRY	SARS-CoV-2 unique	1	ORF1ab	TCRex
HH135	household member	CASSDRGVAETQYF	HTTDPSFLGRY	SARS-CoV-2 unique	1	ORF1ab	TCRex
HH135	household member	CASSLSDSQETQYF	HTTDPSFLGRY	SARS-CoV-2 unique	1	ORF1ab	TCRex
HH135	household member	CASSSRGPNEKLFF	HTTDPSFLGRY	SARS-CoV-2 unique	1	ORF1ab	TCRex
HH135	household member	CASSLSAGTDTQYF	HTTDPSFLGRY	SARS-CoV-2 unique	1	ORF1ab	TCRex
HH135	household member	CASSLSGPNEKLFF	HTTDPSFLGRY	SARS-CoV-2 unique	1	ORF1ab	TCRex
HH135	household member	CSVEGTGSYEQYF	HTTDPSFLGRY	SARS-CoV-2 unique	1	ORF1ab	TCRex
HH135	household member	CASSLAGDTYNEQFF	ALSKGVHFV	SARS-CoV-2 unique	1	ORF3a	clustering
HH135	household member	CASSLDVSTDTQYF	NLDSKVGGNY	SARS-CoV-2 unique	1	S (ORF2)	clustering
HH135	household member	CAISGDSHTDTQYF	NLDSKVGGNY	SARS-CoV-2 unique	1	S (ORF2)	TCRex
HH135	household member	CSVEGLPQGSYNEQFF	TPINLVRDL	SARS-CoV-2 unique	1	S (ORF2)	TCRex
HH135	household member	CASSDRNTGELFF	YLQPRTFLL	SARS-CoV-2 unique	1	S (ORF2)	clustering
HH135	household member	CASLSQNTGELFF	YLQPRTFLL	SARS-CoV-2 unique	1	S (ORF2)	clustering
HH135	household member	CASSSENTGELFF	YLQPRTFLL	SARS-CoV-2 unique	1	S (ORF2)	TCRex
HH135	household member	CASSVTNTGELFF	YLQPRTFLL	SARS-CoV-2 unique	1	S (ORF2)	TCRex
HH135	household member	CASSNRDRGEYNEQFF	KAYNVTQAF	coronavirus common	2	N (ORF9)	TCRex
HH135	household member	CASSLGYEQYF	FLNGSCGSV	coronavirus common	17	ORF1ab	clustering
HH135	household member	CASSLGYEQYF	FLNGSCGSV	coronavirus common	17	ORF1ab	clustering
HH135	household member	CASSSTYEQYF	FLNGSCGSV	coronavirus common	17	ORF1ab	clustering
HH135	household member	CASSFGYEQYF	FLNGSCGSV	coronavirus common	17	ORF1ab	clustering
HH135	household member	CASSGGYEQYF	FLNGSCGSV	coronavirus common	17	ORF1ab	clustering
HH135	household member	CASSNSYEQYF	FLNGSCGSV	coronavirus common	17	ORF1ab	clustering
HH135	household member	CASSLGTSSYEQYF	FPPTSFGPL	coronavirus common	13	ORF1ab	clustering
HH135	household member	CASSLTESYEQYF	FPPTSFGPL	coronavirus common	13	ORF1ab	clustering
HH135	household member	CASSLSSYNEQFF	FPPTSFGPL	coronavirus common	13	ORF1ab	clustering
HH135	household member	CASSLSTYNEQFF	FPPTSFGPL	coronavirus common	13	ORF1ab	clustering
HH135	household member	CASSLSTGNTEAFF	FPPTSFGPL	coronavirus common	13	ORF1ab	clustering
HH135	household member	CASSLSTAFSYEQYF	FPPTSFGPL	coronavirus common	13	ORF1ab	clustering
HH135	household member	CASSLSTGLYEQYF	FPPTSFGPL	coronavirus common	13	ORF1ab	TCRex
HH135	household member	CASSWGLAGTDTQYF	MPASWVMRI	coronavirus common	15	ORF1ab	clustering
HH135	household member	CASSVGDTQYF	RQLLFVVEV	coronavirus common	13	ORF1ab	TCRex
HH135	household member	CASSFGVNTEAFF	HLVDFQVTI	coronavirus common	8	ORF6	clustering
HH136	household member	CASSFGRMNQPQHF	WICLLQFAY	SARS-CoV-2 unique	1	M (ORF5)	TCRex
HH136	household member	CSVEGGTSYEQYF	HTTDPSFLGRY	SARS-CoV-2 unique	1	ORF1ab	clustering
HH136	household member	CASSSRQGAETQYF	HTTDPSFLGRY	SARS-CoV-2 unique	1	ORF1ab	clustering
HH136	household member	CSVETGASYEQYF	HTTDPSFLGRY	SARS-CoV-2 unique	1	ORF1ab	clustering
HH136	household member	CASSRDLSTDTQYF	NLDSKVGGNY	SARS-CoV-2 unique	1	S (ORF2)	TCRex
HH136	household member	CASSQEAPDRTNTGELFF	TLDSKTQSL	SARS-CoV-2 unique	1	S (ORF2)	TCRex
HH136	household member	CSVEGRSGGSYNEQFF	TPINLVRDL	SARS-CoV-2 unique	1	S (ORF2)	TCRex
HH136	household member	CSVEGTSGASYNEQFF	TPINLVRDL	SARS-CoV-2 unique	1	S (ORF2)	TCRex
HH136	household member	CSVEGYSGISYNEQFF	TPINLVRDL	SARS-CoV-2 unique	1	S (ORF2)	TCRex
HH136	household member	CASERQNTGELFF	YLQPRTFLL	SARS-CoV-2 unique	1	S (ORF2)	TCRex
HH136	household member	CASSLGYEQYF	FLNGSCGSV	coronavirus common	17	ORF1ab	clustering
HH136	household member	CASSLGSYEQYF	FLNGSCGSV	coronavirus common	17	ORF1ab	clustering
HH136	household member	CASSFGTYEQYF	FLNGSCGSV	coronavirus common	17	ORF1ab	TCRex
HH136	household member	CASSLSSSYNEQFF	FPPTSFGPL	coronavirus common	13	ORF1ab	clustering
HH136	household member	CASSLSVNTEAFF	FPPTSFGPL	coronavirus common	13	ORF1ab	clustering
HH136	household member	CASSLSSSYEQYF	FPPTSFGPL	coronavirus common	13	ORF1ab	clustering
HH136	household member	CASSLAGFNTEAFF	FPPTSFGPL	coronavirus common	13	ORF1ab	clustering
HH136	household member	CASSLSSGTTYEQYF	FPPTSFGPL	coronavirus common	13	ORF1ab	TCRex
HH136	household member	CASSFGGNEQFF	ILHCANFNV	coronavirus common	16	ORF1ab	clustering
HH136	household member	CASSMGLAGGDEQFF	MPASWVMRI	coronavirus common	15	ORF1ab	TCRex
HH136	household member	CASSLGMNTEAFF	HLVDFQVTI	coronavirus common	8	ORF6	clustering
HH136	household member	CASSLGVNTEAFF	HLVDFQVTI	coronavirus common	8	ORF6	clustering
HH136	household member	CASSWGVNTEAFF	HLVDFQVTI	coronavirus common	8	ORF6	clustering
HH136	household member	CASSLGTGGGNEQFF	KEIDRLNEV	coronavirus common	12	S (ORF2)	clustering
HH136	household member	CASSLDLSSSYNSPLHF	KLPDDFTGCV	coronavirus common	6	S (ORF2)	TCRex
HH_HA021	household member	CASSLSAGTDTQYF	HTTDPSFLGRY	SARS-CoV-2 unique	1	ORF1ab	clustering
HH_HA021	household member	CASSSRDSSTDTQYF	HTTDPSFLGRY	SARS-CoV-2 unique	1	ORF1ab	TCRex
HH_HA021	household member	CSVEGLGSYEQYF	HTTDPSFLGRY	SARS-CoV-2 unique	1	ORF1ab	TCRex
HH_HA021	household member	CSVETGTSYEQYF	HTTDPSFLGRY	SARS-CoV-2 unique	1	ORF1ab	TCRex
HH_HA021	household member	CASSAAGLANEQFF	KPLEFGATSAAL	SARS-CoV-2 unique	1	ORF1ab	TCRex
HH_HA021	household member	CAWSEDSSTDTQYF	NLDSKVGGNY	SARS-CoV-2 unique	1	S (ORF2)	TCRex
HH_HA021	household member	CASSQLDRTLNTEAFF	TLDSKTQSL	SARS-CoV-2 unique	1	S (ORF2)	TCRex
HH_HA021	household member	CSVEGRGQGSYNEQFF	TPINLVRDL	SARS-CoV-2 unique	1	S (ORF2)	TCRex
HH_HA021	household member	CASSSLNTGELFF	YLQPRTFLL	SARS-CoV-2 unique	1	S (ORF2)	clustering
HH_HA021	household member	CASSDQNTGELFF	YLQPRTFLL	SARS-CoV-2 unique	1	S (ORF2)	TCRex
HH_HA021	household member	CASSSSYEQYF	FLNGSCGSV	coronavirus common	17	ORF1ab	clustering
HH_HA021	household member	CASSSTYEQYF	FLNGSCGSV	coronavirus common	17	ORF1ab	clustering
HH_HA021	household member	CASSLGQGYEQYF	FLNGSCGSV	coronavirus common	17	ORF1ab	clustering
HH_HA021	household member	CASSWGQGYEQYF	FLNGSCGSV	coronavirus common	17	ORF1ab	clustering
HH_HA021	household member	CASSLSSYNEQFF	FPPTSFGPL	coronavirus common	13	ORF1ab	clustering
HH_HA021	household member	CASSLGTAYEQYF	FPPTSFGPL	coronavirus common	13	ORF1ab	clustering
HH_HA021	household member	CASSFGTGTYEQYF	FPPTSFGPL	coronavirus common	13	ORF1ab	clustering
HH_HA021	household member	CASSLSQGAAEAFF	FPPTSFGPL	coronavirus common	13	ORF1ab	clustering
HH_HA021	household member	CASSLSSGYNEQFF	FPPTSFGPL	coronavirus common	13	ORF1ab	clustering
HH_HA021	household member	CASSLSSGNTEAFF	FPPTSFGPL	coronavirus common	13	ORF1ab	clustering
HH_HA021	household member	CASSVGDNEQFF	FVDGVPFVV	coronavirus common	27	ORF1ab	clustering
HH_HA021	household member	CASSLGLAGTDTQYF	MPASWVMRI	coronavirus common	15	ORF1ab	clustering
HH_HA021	household member	CASSPGLAGGDTQYF	MPASWVMRI	coronavirus common	15	ORF1ab	clustering
HH_HA021	household member	CASTQGLAGSDTQYF	MPASWVMRI	coronavirus common	15	ORF1ab	TCRex
HH_HA021	household member	CASSQGLAGADTQYF	MPASWVMRI	coronavirus common	15	ORF1ab	TCRex
HH_HA021	household member	CASSASTEQYF	RQLLFVVEV	coronavirus common	13	ORF1ab	TCRex
HH_HA021	household member	CASSVGGAEQYF	RQLLFVVEV	coronavirus common	13	ORF1ab	TCRex
HH_HA021	household member	CASSFGLNTEAFF	HLVDFQVTI	coronavirus common	8	ORF6	clustering
HH_HA021	household member	CASSLGLNTEAFF	HLVDFQVTI	coronavirus common	8	ORF6	clustering
HH_HA021	household member	CASSYSLDSSYEQYF	QECVRGTTVL	coronavirus common	7	ORF7a	clustering
HH_HA031	household member	CASSLGHLNTEAFF	WICLLQFAY	SARS-CoV-2 unique	1	M (ORF5)	TCRex
HH_HA031	household member	CASSLGRDNQPQHF	WICLLQFAY	SARS-CoV-2 unique	1	M (ORF5)	TCRex
HH_HA031	household member	CASSFGQMNTEAFF	WICLLQFAY	SARS-CoV-2 unique	1	M (ORF5)	TCRex
HH_HA031	household member	CASSDRGHADTQYF	HTTDPSFLGRY	SARS-CoV-2 unique	1	ORF1ab	TCRex
HH_HA031	household member	CASSDRGPTDTQYF	HTTDPSFLGRY	SARS-CoV-2 unique	1	ORF1ab	TCRex
HH_HA031	household member	CASSLGGPTDTQYF	HTTDPSFLGRY	SARS-CoV-2 unique	1	ORF1ab	TCRex
HH_HA031	household member	CASSPRGPTDTQYF	HTTDPSFLGRY	SARS-CoV-2 unique	1	ORF1ab	TCRex
HH_HA031	household member	CSVEASSSYEQYF	HTTDPSFLGRY	SARS-CoV-2 unique	1	ORF1ab	TCRex
HH_HA031	household member	CASSEREHTDTQYF	HTTDPSFLGRY	SARS-CoV-2 unique	1	ORF1ab	TCRex
HH_HA031	household member	CASSLRSVYDEQFF	HTTDPSFLGRY	SARS-CoV-2 unique	1	ORF1ab	TCRex
HH_HA031	household member	CASSLSSGWDTQYF	HTTDPSFLGRY	SARS-CoV-2 unique	1	ORF1ab	TCRex
HH_HA031	household member	CSVETGSSYEQYF	HTTDPSFLGRY	SARS-CoV-2 unique	1	ORF1ab	TCRex
HH_HA031	household member	CASSDRASNQPQHF	HTTDPSFLGRY	SARS-CoV-2 unique	1	ORF1ab	TCRex
HH_HA031	household member	CASSERQGFDEQYF	HTTDPSFLGRY	SARS-CoV-2 unique	1	ORF1ab	TCRex
HH_HA031	household member	CASSFLDTQYF	HTTDPSFLGRY	SARS-CoV-2 unique	1	ORF1ab	TCRex
HH_HA031	household member	CASSHRDASTDTQYF	HTTDPSFLGRY	SARS-CoV-2 unique	1	ORF1ab	TCRex
HH_HA031	household member	CASSLGSPAETQYF	HTTDPSFLGRY	SARS-CoV-2 unique	1	ORF1ab	TCRex
HH_HA031	household member	CASSMGYSNQPQHF	HTTDPSFLGRY	SARS-CoV-2 unique	1	ORF1ab	TCRex
HH_HA031	household member	CASSDRQGSTDTQYF	HTTDPSFLGRY	SARS-CoV-2 unique	1	ORF1ab	TCRex
HH_HA031	household member	CASSSSDSYNEQFF	HTTDPSFLGRY	SARS-CoV-2 unique	1	ORF1ab	TCRex
HH_HA031	household member	CSVEDRSSYEQYF	HTTDPSFLGRY	SARS-CoV-2 unique	1	ORF1ab	TCRex
HH_HA031	household member	CASSEVYEQYF	ALSKGVHFV	SARS-CoV-2 unique	1	ORF3a	TCRex
HH_HA031	household member	CASSLEGLNTEAFF	IPIQASLPF	SARS-CoV-2 unique	1	ORF3a	TCRex
HH_HA031	household member	CASSQDLTTDTQYF	NLDSKVGGNY	SARS-CoV-2 unique	1	S (ORF2)	TCRex
HH_HA031	household member	CASSGDSSTDTQYF	NLDSKVGGNY	SARS-CoV-2 unique	1	S (ORF2)	TCRex
HH_HA031	household member	CASSDPDRVTYNEQFF	TLDSKTQSL	SARS-CoV-2 unique	1	S (ORF2)	TCRex
HH_HA031	household member	CASSPTPLDRENTGELFF	TLDSKTQSL	SARS-CoV-2 unique	1	S (ORF2)	TCRex
HH_HA031	household member	CSVAGLAGRSYNEQFF	TPINLVRDL	SARS-CoV-2 unique	1	S (ORF2)	TCRex
HH_HA031	household member	CSVAGTGGISYNEQFF	TPINLVRDL	SARS-CoV-2 unique	1	S (ORF2)	TCRex
HH_HA031	household member	CSVAGTSGTRSYNEQFF	TPINLVRDL	SARS-CoV-2 unique	1	S (ORF2)	TCRex
HH_HA031	household member	CSVEGLAGGLSYNEQFF	TPINLVRDL	SARS-CoV-2 unique	1	S (ORF2)	TCRex
HH_HA031	household member	CSVEGLAGGSSYNEQFF	TPINLVRDL	SARS-CoV-2 unique	1	S (ORF2)	TCRex
HH_HA031	household member	CSVEGLAGGSSYNEQLF	TPINLVRDL	SARS-CoV-2 unique	1	S (ORF2)	TCRex
HH_HA031	household member	CSVEGLAGGTYNEQFF	TPINLVRDL	SARS-CoV-2 unique	1	S (ORF2)	TCRex
HH_HA031	household member	CSVEGLAGRFSYNEQFF	TPINLVRDL	SARS-CoV-2 unique	1	S (ORF2)	TCRex
HH_HA031	household member	CSVEGLAGVSYNEQFF	TPINLVRDL	SARS-CoV-2 unique	1	S (ORF2)	TCRex
HH_HA031	household member	CSVEGLAQSSYNEQFF	TPINLVRDL	SARS-CoV-2 unique	1	S (ORF2)	TCRex
HH_HA031	household member	CSVEGQGWASYNEQFF	TPINLVRDL	SARS-CoV-2 unique	1	S (ORF2)	TCRex
HH_HA031	household member	CSVEGRQGGTYNEQFF	TPINLVRDL	SARS-CoV-2 unique	1	S (ORF2)	TCRex
HH_HA031	household member	CSVEGSTGSSYNEQFF	TPINLVRDL	SARS-CoV-2 unique	1	S (ORF2)	TCRex
HH_HA031	household member	CSVEGTAGGRSYNEQFF	TPINLVRDL	SARS-CoV-2 unique	1	S (ORF2)	TCRex
HH_HA031	household member	CSVEGTAGGRSYNEQLF	TPINLVRDL	SARS-CoV-2 unique	1	S (ORF2)	TCRex
HH_HA031	household member	CSVEGTSGRAYNEQFF	TPINLVRDL	SARS-CoV-2 unique	1	S (ORF2)	TCRex
HH_HA031	household member	CSVEGVGGSSYNEQFF	TPINLVRDL	SARS-CoV-2 unique	1	S (ORF2)	TCRex
HH_HA031	household member	CSVVGLAGGSYNEQFF	TPINLVRDL	SARS-CoV-2 unique	1	S (ORF2)	TCRex
HH_HA031	household member	CSVEGLAGVQYNEQFF	TPINLVRDL	SARS-CoV-2 unique	1	S (ORF2)	TCRex
HH_HA031	household member	CASDRANTGELFF	YLQPRTFLL	SARS-CoV-2 unique	1	S (ORF2)	TCRex
HH_HA031	household member	CASSVTNTGELFF	YLQPRTFLL	SARS-CoV-2 unique	1	S (ORF2)	TCRex
HH_HA031	household member	CASSLGGTEAFF	FLNGSCGSV	coronavirus common	17	ORF1ab	TCRex
HH_HA031	household member	CASSFGYEQYF	FLNGSCGSV	coronavirus common	17	ORF1ab	TCRex
HH_HA031	household member	CASSFGYEQYF	FLNGSCGSV	coronavirus common	17	ORF1ab	TCRex
HH_HA031	household member	CASSFSGYEQYF	FLNGSCGSV	coronavirus common	17	ORF1ab	TCRex
HH_HA031	household member	CASSLGGYEQYF	FLNGSCGSV	coronavirus common	17	ORF1ab	TCRex
HH_HA031	household member	CASSLGYEQYF	FLNGSCGSV	coronavirus common	17	ORF1ab	TCRex
HH_HA031	household member	CASSLGYEQYF	FLNGSCGSV	coronavirus common	17	ORF1ab	TCRex
HH_HA031	household member	CASSLGYEQYF	FLNGSCGSV	coronavirus common	17	ORF1ab	TCRex
HH_HA031	household member	CASSLGYEQYF	FLNGSCGSV	coronavirus common	17	ORF1ab	TCRex
HH_HA031	household member	CASSLSYEQYF	FLNGSCGSV	coronavirus common	17	ORF1ab	TCRex
HH_HA031	household member	CASSLSYEQYF	FLNGSCGSV	coronavirus common	17	ORF1ab	TCRex
HH_HA031	household member	CASSLSYEQYF	FLNGSCGSV	coronavirus common	17	ORF1ab	TCRex
HH_HA031	household member	CASSSSYEQYF	FLNGSCGSV	coronavirus common	17	ORF1ab	TCRex
HH_HA031	household member	CASSSSYEQYF	FLNGSCGSV	coronavirus common	17	ORF1ab	TCRex
HH_HA031	household member	CASSDSYEQYF	FLNGSCGSV	coronavirus common	17	ORF1ab	TCRex
HH_HA031	household member	CASSTSYEQYF	FLNGSCGSV	coronavirus common	17	ORF1ab	TCRex
HH_HA031	household member	CASSTTGVNTDTQYF	FLNGSCGSV	coronavirus common	17	ORF1ab	TCRex
HH_HA031	household member	CASSYGQGYEQYF	FLNGSCGSV	coronavirus common	17	ORF1ab	TCRex
HH_HA031	household member	CAISGSYEQYF	FLNGSCGSV	coronavirus common	17	ORF1ab	TCRex
HH_HA031	household member	CASSASYEQYF	FLNGSCGSV	coronavirus common	17	ORF1ab	TCRex
HH_HA031	household member	CASSFSYEQYF	FLNGSCGSV	coronavirus common	17	ORF1ab	TCRex
HH_HA031	household member	CASSGGYEQYF	FLNGSCGSV	coronavirus common	17	ORF1ab	TCRex
HH_HA031	household member	CASSLGQGYEQYF	FLNGSCGSV	coronavirus common	17	ORF1ab	TCRex
HH_HA031	household member	CASSLNSYEQYF	FLNGSCGSV	coronavirus common	17	ORF1ab	TCRex
HH_HA031	household member	CASSWGSYEQYF	FLNGSCGSV	coronavirus common	17	ORF1ab	TCRex
HH_HA031	household member	CASSYGNYEQYF	FLNGSCGSV	coronavirus common	17	ORF1ab	TCRex
HH_HA031	household member	CASSLTGGGTDTQYF	FLNGSCGSV	coronavirus common	17	ORF1ab	TCRex
HH_HA031	household member	CASSYGTYEQYF	FLNGSCGSV	coronavirus common	17	ORF1ab	TCRex
HH_HA031	household member	CASSLSGSYEQYF	FLPRVFSAV	coronavirus common	16	ORF1ab	TCRex
HH_HA031	household member	CASSLSEGSYEQYF	FPPTSFGPL	coronavirus common	13	ORF1ab	TCRex
HH_HA031	household member	CASSLADSYYEQYF	FPPTSFGPL	coronavirus common	13	ORF1ab	TCRex
HH_HA031	household member	CASSLSEGAYEQYF	FPPTSFGPL	coronavirus common	13	ORF1ab	TCRex
HH_HA031	household member	CASSLSEGYNEQFF	FPPTSFGPL	coronavirus common	13	ORF1ab	TCRex
HH_HA031	household member	CASSFGTGSYEQYF	FPPTSFGPL	coronavirus common	13	ORF1ab	TCRex
HH_HA031	household member	CASSLASGYNEQFF	FPPTSFGPL	coronavirus common	13	ORF1ab	TCRex
HH_HA031	household member	CASSLSSTFYEQYF	FPPTSFGPL	coronavirus common	13	ORF1ab	TCRex
HH_HA031	household member	CASSLSSYNEQFF	FPPTSFGPL	coronavirus common	13	ORF1ab	TCRex
HH_HA031	household member	CASSFGTAYEQYF	FPPTSFGPL	coronavirus common	13	ORF1ab	TCRex
HH_HA031	household member	CASSLGGASSYEQYF	FPPTSFGPL	coronavirus common	13	ORF1ab	TCRex
HH_HA031	household member	CASSLSEVSYEQYF	FPPTSFGPL	coronavirus common	13	ORF1ab	TCRex
HH_HA031	household member	CASSFGTGAYEQYF	FPPTSFGPL	coronavirus common	13	ORF1ab	TCRex
HH_HA031	household member	CASSLAGGGSYEQYF	FPPTSFGPL	coronavirus common	13	ORF1ab	TCRex
HH_HA031	household member	CASSFGGSEQYF	ILHCANFNV	coronavirus common	16	ORF1ab	TCRex
HH_HA031	household member	CASSLGGYEQFF	ILHCANFNV	coronavirus common	16	ORF1ab	TCRex
HH_HA031	household member	CASSLGSGELFF	ILHCANFNV	coronavirus common	16	ORF1ab	TCRex
HH_HA031	household member	CASSGGLAGGDTQYF	MPASWVMRI	coronavirus common	15	ORF1ab	TCRex
HH_HA031	household member	CASSPGLAGSDTQYF	MPASWVMRI	coronavirus common	15	ORF1ab	TCRex
HH_HA031	household member	CASSPGLAGGDEQFF	MPASWVMRI	coronavirus common	15	ORF1ab	TCRex
HH_HA031	household member	CASSPGLAGGDEQFF	MPASWVMRI	coronavirus common	15	ORF1ab	TCRex
HH_HA031	household member	CASSVGETQYF	RQLLFVVEV	coronavirus common	13	ORF1ab	TCRex
HH_HA031	household member	CASSVGHEQFF	RQLLFVVEV	coronavirus common	13	ORF1ab	TCRex
HH_HA031	household member	CASSLGVSYEQYF	TLIGDCATV	coronavirus common	9	ORF1ab	TCRex
HH_HA031	household member	CASSLGGNEQFF	VLWAHGFEL	coronavirus common	13	ORF1ab	TCRex
HH_HA031	household member	CASSLGGYEQYF	VLWAHGFEL	coronavirus common	13	ORF1ab	TCRex
HH_HA031	household member	CASSLGSGNTIYF	YLNTLTLAV	coronavirus common	12	ORF1ab	TCRex
HH_HA031	household member	CASSFGLNTEAFF	HLVDFQVTI	coronavirus common	8	ORF6	TCRex
HH_HA031	household member	CASSFGLNTEAFF	HLVDFQVTI	coronavirus common	8	ORF6	TCRex
HH_HA031	household member	CASSLGVNTEAFF	HLVDFQVTI	coronavirus common	8	ORF6	TCRex
HH_HA031	household member	CASSAGTGAYEQYF	NLNESLIDL	coronavirus common	11	S (ORF2)	TCRex
HH_HA031	household member	CASSGQGYEQYF	NLNESLIDL	coronavirus common	11	S (ORF2)	TCRex
PT002	mild patient	CSVEGTGSYEQYF	HTTDPSFLGRY	SARS-CoV-2 unique	1	ORF1ab	clustering
PT002	mild patient	CASSLGYEQYF	FLNGSCGSV	coronavirus common	17	ORF1ab	clustering
PT002	mild patient	CASSTGYEQYF	FLNGSCGSV	coronavirus common	17	ORF1ab	clustering
PT002	mild patient	CASSLGGYEQYF	FLNGSCGSV	coronavirus common	17	ORF1ab	clustering
PT002	mild patient	CASSSTYEQYF	FLNGSCGSV	coronavirus common	17	ORF1ab	TCRex
PT002	mild patient	CASSVADNEQFF	FVDGVPFVV	coronavirus common	27	ORF1ab	TCRex
PT002	mild patient	CASSPGYEQYF	RQLLFVVEV	coronavirus common	13	ORF1ab	clustering
PT002	mild patient	CASSLGGEQYF	VLWAHGFEL	coronavirus common	13	ORF1ab	clustering
PT002	mild patient	CASSLGGYEQYF	VLWAHGFEL	coronavirus common	13	ORF1ab	clustering
PT015	mild patient	CASSFRDGTDTQYF	HTTDPSFLGRY	SARS-CoV-2 unique	1	ORF1ab	clustering
PT015	mild patient	CASSPRDGTDTQYF	HTTDPSFLGRY	SARS-CoV-2 unique	1	ORF1ab	clustering
PT015	mild patient	CASSHRGGPDTQYF	HTTDPSFLGRY	SARS-CoV-2 unique	1	ORF1ab	clustering
PT015	mild patient	CASSLSAPQETQYF	HTTDPSFLGRY	SARS-CoV-2 unique	1	ORF1ab	TCRex
PT015	mild patient	CASSLGSPQETQYF	HTTDPSFLGRY	SARS-CoV-2 unique	1	ORF1ab	TCRex
PT015	mild patient	CASSPRTAQETQYF	HTTDPSFLGRY	SARS-CoV-2 unique	1	ORF1ab	TCRex
PT015	mild patient	CASSWRDPTDTQYF	HTTDPSFLGRY	SARS-CoV-2 unique	1	ORF1ab	TCRex
PT015	mild patient	CASSLRGPNEKLFF	HTTDPSFLGRY	SARS-CoV-2 unique	1	ORF1ab	TCRex
PT015	mild patient	CASSMGGPTDTQYF	HTTDPSFLGRY	SARS-CoV-2 unique	1	ORF1ab	TCRex
PT015	mild patient	CASSYRGAPDEQYF	HTTDPSFLGRY	SARS-CoV-2 unique	1	ORF1ab	TCRex
PT015	mild patient	CSVEGTESYEQYF	HTTDPSFLGRY	SARS-CoV-2 unique	1	ORF1ab	TCRex
PT015	mild patient	CASSPRTSYEQYF	EILDITPCSF	SARS-CoV-2 unique	1	S (ORF2)	clustering
PT015	mild patient	CSVEGGSGIAYNEQFF	TPINLVRDL	SARS-CoV-2 unique	1	S (ORF2)	TCRex
PT015	mild patient	CASSQVNTGELFF	YLQPRTFLL	SARS-CoV-2 unique	1	S (ORF2)	clustering
PT015	mild patient	CASSYGGYEQYF	FLNGSCGSV	coronavirus common	17	ORF1ab	clustering
PT015	mild patient	CASSLGGYEQYF	FLNGSCGSV	coronavirus common	17	ORF1ab	clustering
PT015	mild patient	CASSFSYEQYF	FLNGSCGSV	coronavirus common	17	ORF1ab	clustering
PT015	mild patient	CASSYSYEQYF	FLNGSCGSV	coronavirus common	17	ORF1ab	clustering
PT015	mild patient	CASSDGYEQYF	FLNGSCGSV	coronavirus common	17	ORF1ab	clustering
PT015	mild patient	CASSLGYEQYF	FLNGSCGSV	coronavirus common	17	ORF1ab	clustering
PT015	mild patient	CASSYGQGYEQYF	FLNGSCGSV	coronavirus common	17	ORF1ab	clustering
PT015	mild patient	CASSLSGMNTEAFF	FPPTSFGPL	coronavirus common	13	ORF1ab	clustering
PT015	mild patient	CASSLGTYNEQFF	FPPTSFGPL	coronavirus common	13	ORF1ab	clustering
PT015	mild patient	CASSLSEGAYEQYF	FPPTSFGPL	coronavirus common	13	ORF1ab	TCRex
PT015	mild patient	CASSLGLASTDTQYF	MPASWVMRI	coronavirus common	15	ORF1ab	TCRex
PT015	mild patient	CASSLGQNTEAFF	HLVDFQVTI	coronavirus common	8	ORF6	clustering
PT015	mild patient	CASSSHRDSSYEQYF	QECVRGTTVL	coronavirus common	7	ORF7a	TCRex
PT015	mild patient	CASSLGQGAYEQYF	NLNESLIDL	coronavirus common	11	S (ORF2)	clustering
PT020	mild patient	CSVEGGSSYEQYF	HTTDPSFLGRY	SARS-CoV-2 unique	1	ORF1ab	TCRex
PT020	mild patient	CASSLTHSNQPQHF	HTTDPSFLGRY	SARS-CoV-2 unique	1	ORF1ab	TCRex
PT020	mild patient	CASSSPGLAEEQYF	KPLEFGATSAAL	SARS-CoV-2 unique	1	ORF1ab	TCRex
PT020	mild patient	CASSSPGLGNEQFF	KPLEFGATSAAL	SARS-CoV-2 unique	1	ORF1ab	TCRex
PT020	mild patient	CATSDDGSTDTQYF	NLDSKVGGNY	SARS-CoV-2 unique	1	S (ORF2)	clustering
PT020	mild patient	CATGSDESTDTQYF	NLDSKVGGNY	SARS-CoV-2 unique	1	S (ORF2)	TCRex
PT020	mild patient	CSVEGVSGGLYNEQFF	TPINLVRDL	SARS-CoV-2 unique	1	S (ORF2)	TCRex
PT020	mild patient	CASSESNTGELFF	YLQPRTFLL	SARS-CoV-2 unique	1	S (ORF2)	clustering
PT020	mild patient	CATSDLNTGELFF	YLQPRTFLL	SARS-CoV-2 unique	1	S (ORF2)	clustering
PT020	mild patient	CATSGLNTGELFF	YLQPRTFLL	SARS-CoV-2 unique	1	S (ORF2)	clustering
PT020	mild patient	CAISDPNTGELFF	YLQPRTFLL	SARS-CoV-2 unique	1	S (ORF2)	TCRex
PT020	mild patient	CASSRVNTGELFF	YLQPRTFLL	SARS-CoV-2 unique	1	S (ORF2)	TCRex
PT020	mild patient	CASSFGQGSYEQYF	FLNGSCGSV	coronavirus common	17	ORF1ab	clustering
PT020	mild patient	CASSTSYEQYF	FLNGSCGSV	coronavirus common	17	ORF1ab	clustering
PT020	mild patient	CASSLGYEQYF	FLNGSCGSV	coronavirus common	17	ORF1ab	clustering
PT020	mild patient	CASSLGYEQYF	FLNGSCGSV	coronavirus common	17	ORF1ab	clustering
PT020	mild patient	CASGQSYEQYF	FLNGSCGSV	coronavirus common	17	ORF1ab	clustering
PT020	mild patient	CASSASYEQYF	FLNGSCGSV	coronavirus common	17	ORF1ab	clustering
PT020	mild patient	CASSFGYEQYF	FLNGSCGSV	coronavirus common	17	ORF1ab	clustering
PT020	mild patient	CASSFGYEQYF	FLNGSCGSV	coronavirus common	17	ORF1ab	clustering
PT020	mild patient	CASSSGYEQYF	FLNGSCGSV	coronavirus common	17	ORF1ab	clustering
PT020	mild patient	CASSSTYEQYF	FLNGSCGSV	coronavirus common	17	ORF1ab	clustering
PT020	mild patient	CASSSTYEQYF	FLNGSCGSV	coronavirus common	17	ORF1ab	clustering
PT020	mild patient	CASSTGYEQYF	FLNGSCGSV	coronavirus common	17	ORF1ab	clustering
PT020	mild patient	CASSLRTGAETQYF	FLPRVFSAV	coronavirus common	16	ORF1ab	clustering
PT020	mild patient	CASSWTSGSTDTQYF	FLPRVFSAV	coronavirus common	16	ORF1ab	TCRex
PT020	mild patient	CASSFGTSYNEQFF	FPPTSFGPL	coronavirus common	13	ORF1ab	clustering
PT020	mild patient	CASSLSEGSDTQYF	FPPTSFGPL	coronavirus common	13	ORF1ab	TCRex
PT020	mild patient	CASSSGLAGSDTQYF	MPASWVMRI	coronavirus common	15	ORF1ab	clustering
PT020	mild patient	CASSEGLAATDTQYF	MPASWVMRI	coronavirus common	15	ORF1ab	TCRex
PT020	mild patient	CASSLGNEQFF	RQLLFVVEV	coronavirus common	13	ORF1ab	clustering
PT020	mild patient	CASSAGGEQYF	RQLLFVVEV	coronavirus common	13	ORF1ab	clustering
PT020	mild patient	CASSVGATQYF	RQLLFVVEV	coronavirus common	13	ORF1ab	clustering
PT020	mild patient	CASSVTDTQYF	RQLLFVVEV	coronavirus common	13	ORF1ab	clustering
PT020	mild patient	CASSVGGEQFF	RQLLFVVEV	coronavirus common	13	ORF1ab	TCRex
PT020	mild patient	CASSVAEEQFF	RQLLFVVEV	coronavirus common	13	ORF1ab	TCRex
PT020	mild patient	CASSLGGEAFF	VLWAHGFEL	coronavirus common	13	ORF1ab	clustering
PT020	mild patient	CASSLGEKLFF	YLNTLTLAV	coronavirus common	12	ORF1ab	clustering
PT024	mild patient	CSVEGGTGDMAYNEQFF	TPINLVRDL	SARS-CoV-2 unique	1	S (ORF2)	clustering
PT024	mild patient	CASSSGYEQYF	FLNGSCGSV	coronavirus common	17	ORF1ab	clustering
PT024	mild patient	CASSLEGYEQYF	FLNGSCGSV	coronavirus common	17	ORF1ab	TCRex
PT024	mild patient	CASSLSTLSYEQYF	FPPTSFGPL	coronavirus common	13	ORF1ab	TCRex
PT024	mild patient	CASSLGLASTDTQYF	MPASWVMRI	coronavirus common	15	ORF1ab	TCRex
PT024	mild patient	CASSTGGEQFF	RQLLFVVEV	coronavirus common	13	ORF1ab	TCRex
PT024	mild patient	CASSQGLNTEAFF	HLVDFQVTI	coronavirus common	8	ORF6	TCRex
PT026	mild patient	CASSLDSSNQPQHF	HTTDPSFLGRY	SARS-CoV-2 unique	1	ORF1ab	clustering
PT026	mild patient	CASSTRSGMDTQYF	HTTDPSFLGRY	SARS-CoV-2 unique	1	ORF1ab	clustering
PT026	mild patient	CASSPRSGSDTQYF	HTTDPSFLGRY	SARS-CoV-2 unique	1	ORF1ab	clustering
PT026	mild patient	CASSSRSGSDTQYF	HTTDPSFLGRY	SARS-CoV-2 unique	1	ORF1ab	clustering
PT026	mild patient	CASSLRHPSTDTQYF	HTTDPSFLGRY	SARS-CoV-2 unique	1	ORF1ab	clustering
PT026	mild patient	CASSLSSTQETQYF	HTTDPSFLGRY	SARS-CoV-2 unique	1	ORF1ab	clustering
PT026	mild patient	CASSHRGPTDTQYF	HTTDPSFLGRY	SARS-CoV-2 unique	1	ORF1ab	clustering
PT026	mild patient	CASSHRGPTDMQYF	HTTDPSFLGRY	SARS-CoV-2 unique	1	ORF1ab	clustering
PT026	mild patient	CASSERGAPDTQYF	HTTDPSFLGRY	SARS-CoV-2 unique	1	ORF1ab	clustering
PT026	mild patient	CASSFRDGGDTQYF	HTTDPSFLGRY	SARS-CoV-2 unique	1	ORF1ab	TCRex
PT026	mild patient	CASSLSAPQETQYF	HTTDPSFLGRY	SARS-CoV-2 unique	1	ORF1ab	TCRex
PT026	mild patient	CASSLSSGFDEQYF	HTTDPSFLGRY	SARS-CoV-2 unique	1	ORF1ab	TCRex
PT026	mild patient	CASSPRTGNEKLFF	HTTDPSFLGRY	SARS-CoV-2 unique	1	ORF1ab	TCRex
PT026	mild patient	CASSPRTGTDTQYF	HTTDPSFLGRY	SARS-CoV-2 unique	1	ORF1ab	TCRex
PT026	mild patient	CASSTRSGLDEQFF	HTTDPSFLGRY	SARS-CoV-2 unique	1	ORF1ab	TCRex
PT026	mild patient	CASSDRASNQPQHF	HTTDPSFLGRY	SARS-CoV-2 unique	1	ORF1ab	TCRex
PT026	mild patient	CASSWREVTDTQYF	HTTDPSFLGRY	SARS-CoV-2 unique	1	ORF1ab	TCRex
PT026	mild patient	CSVEGSGRATYNEQFF	TPINLVRDL	SARS-CoV-2 unique	1	S (ORF2)	TCRex
PT026	mild patient	CASSDLDTGELFF	YLQPRTFLL	SARS-CoV-2 unique	1	S (ORF2)	clustering
PT026	mild patient	CASSSENTGELFF	YLQPRTFLL	SARS-CoV-2 unique	1	S (ORF2)	TCRex
PT026	mild patient	CASSLGYEQYF	FLNGSCGSV	coronavirus common	17	ORF1ab	clustering
PT026	mild patient	CASSYSYEQYF	FLNGSCGSV	coronavirus common	17	ORF1ab	clustering
PT026	mild patient	CASSNSYEQYF	FLNGSCGSV	coronavirus common	17	ORF1ab	clustering
PT026	mild patient	CASSLGGYEQYF	FLNGSCGSV	coronavirus common	17	ORF1ab	clustering
PT026	mild patient	CASSLSVNTEAFF	FPPTSFGPL	coronavirus common	13	ORF1ab	clustering
PT026	mild patient	CASSLTANTEAFF	FPPTSFGPL	coronavirus common	13	ORF1ab	TCRex
PT026	mild patient	CASSEGLAASDTQYF	MPASWVMRI	coronavirus common	15	ORF1ab	TCRex
PT026	mild patient	CASSLGGNEQFF	VLWAHGFEL	coronavirus common	13	ORF1ab	clustering
PT036	mild patient	CASSQEARSSYEQYF	FADDLNQLTGY	SARS-CoV-2 unique	1	ORF1ab	TCRex
PT036	mild patient	CASSPRDSYNEQFF	HTTDPSFLGRY	SARS-CoV-2 unique	1	ORF1ab	clustering
PT036	mild patient	CSVEGQGAYEQYF	HTTDPSFLGRY	SARS-CoV-2 unique	1	ORF1ab	clustering
PT036	mild patient	CASSLSSGTTDTQYF	HTTDPSFLGRY	SARS-CoV-2 unique	1	ORF1ab	clustering
PT036	mild patient	CASSLSGATDTQYF	HTTDPSFLGRY	SARS-CoV-2 unique	1	ORF1ab	TCRex
PT036	mild patient	CASSEVYEQYF	ALSKGVHFV	SARS-CoV-2 unique	1	ORF3a	TCRex
PT036	mild patient	CASTGDSSTDTQYF	NLDSKVGGNY	SARS-CoV-2 unique	1	S (ORF2)	TCRex
PT036	mild patient	CASSLWGTEAFF	FLNGSCGSV	coronavirus common	17	ORF1ab	clustering
PT036	mild patient	CAISESYEQYF	FLNGSCGSV	coronavirus common	17	ORF1ab	clustering
PT036	mild patient	CASSLSYEQYF	FLNGSCGSV	coronavirus common	17	ORF1ab	clustering
PT036	mild patient	CASSLLQGSYEQYF	FLNGSCGSV	coronavirus common	17	ORF1ab	clustering
PT036	mild patient	CASSQAYEQYF	FLNGSCGSV	coronavirus common	17	ORF1ab	TCRex
PT036	mild patient	CASSLGTYNEQFF	FPPTSFGPL	coronavirus common	13	ORF1ab	clustering
PT036	mild patient	CASSLGTGSYEQYF	FPPTSFGPL	coronavirus common	13	ORF1ab	clustering
PT036	mild patient	CASSLSTGGYEQYF	FPPTSFGPL	coronavirus common	13	ORF1ab	clustering
PT036	mild patient	CASSLSSYNEQFF	FPPTSFGPL	coronavirus common	13	ORF1ab	clustering
PT036	mild patient	CASSLGRASYEQYF	FPPTSFGPL	coronavirus common	13	ORF1ab	TCRex
PT036	mild patient	CASSLAGISYEQYF	FPPTSFGPL	coronavirus common	13	ORF1ab	TCRex
PT036	mild patient	CASSFGGGEQYF	ILHCANFNV	coronavirus common	16	ORF1ab	clustering
PT036	mild patient	CASSAGTEQFF	RQLLFVVEV	coronavirus common	13	ORF1ab	clustering
PT036	mild patient	CASSVAGELFF	RQLLFVVEV	coronavirus common	13	ORF1ab	clustering
PT036	mild patient	CASSWGANTEAFF	HLVDFQVTI	coronavirus common	8	ORF6	clustering
PT036	mild patient	CASSFGVNTEAFF	HLVDFQVTI	coronavirus common	8	ORF6	TCRex
PT036	mild patient	CASSLGSGGGNEQFF	KEIDRLNEV	coronavirus common	12	S (ORF2)	clustering
PT046	mild patient	CASSLSDSYNEQFF	HTTDPSFLGRY	SARS-CoV-2 unique	1	ORF1ab	TCRex
PT046	mild patient	CASSTENTGELFF	YLQPRTFLL	SARS-CoV-2 unique	1	S (ORF2)	clustering
PT046	mild patient	CSARDLGQVNTGELFF	YLQPRTFLL	SARS-CoV-2 unique	1	S (ORF2)	clustering
PT046	mild patient	CASSAGYEQYF	FLNGSCGSV	coronavirus common	17	ORF1ab	clustering
PT046	mild patient	CASSQGYEQYF	FLNGSCGSV	coronavirus common	17	ORF1ab	clustering
PT046	mild patient	CASSSGYEQYF	FLNGSCGSV	coronavirus common	17	ORF1ab	clustering
PT046	mild patient	CASSSGYEQYF	FLNGSCGSV	coronavirus common	17	ORF1ab	clustering
PT046	mild patient	CASSVSYEQYF	FLNGSCGSV	coronavirus common	17	ORF1ab	clustering
PT046	mild patient	CASSLGYEQYF	FLNGSCGSV	coronavirus common	17	ORF1ab	clustering
PT046	mild patient	CASSLGYEQYF	FLNGSCGSV	coronavirus common	17	ORF1ab	clustering
PT046	mild patient	CASSSTYEQYF	FLNGSCGSV	coronavirus common	17	ORF1ab	clustering
PT046	mild patient	CASSLSYEQYF	FLNGSCGSV	coronavirus common	17	ORF1ab	clustering
PT046	mild patient	CASSLSYEQYF	FLNGSCGSV	coronavirus common	17	ORF1ab	clustering
PT046	mild patient	CASSQTYEQYF	FLNGSCGSV	coronavirus common	17	ORF1ab	clustering
PT046	mild patient	CASSLLAGGTDTQYF	FLNGSCGSV	coronavirus common	17	ORF1ab	clustering
PT046	mild patient	CASGGSYEQYF	FLNGSCGSV	coronavirus common	17	ORF1ab	clustering
PT046	mild patient	CASSLGGTSYEQYF	FPPTSFGPL	coronavirus common	13	ORF1ab	clustering
PT046	mild patient	CASSLSDSYNEQFF	FPPTSFGPL	coronavirus common	13	ORF1ab	TCRex
PT046	mild patient	CASSLSEGTSYEQYF	FPPTSFGPL	coronavirus common	13	ORF1ab	TCRex
PT046	mild patient	CASSLASGGSYEQYF	FPPTSFGPL	coronavirus common	13	ORF1ab	TCRex
PT046	mild patient	CASSLSGMNTEAFF	FPPTSFGPL	coronavirus common	13	ORF1ab	TCRex
PT046	mild patient	CASSLSQGNTEAFF	FPPTSFGPL	coronavirus common	13	ORF1ab	TCRex
PT046	mild patient	CASSLSTGTGELFF	FPPTSFGPL	coronavirus common	13	ORF1ab	TCRex
PT046	mild patient	CASSAGLAGVDEQFF	MPASWVMRI	coronavirus common	15	ORF1ab	TCRex
PT046	mild patient	CASSAGYEQYF	RQLLFVVEV	coronavirus common	13	ORF1ab	clustering
PT046	mild patient	CASSDSERAGYNEQFF	KLPDDFTGCV	coronavirus common	6	S (ORF2)	clustering
PT046	mild patient	CASSVGQGAYEQYF	NLNESLIDL	coronavirus common	11	S (ORF2)	clustering
PT062	mild patient	CASSSREAQDTQYF	HTTDPSFLGRY	SARS-CoV-2 unique	1	ORF1ab	TCRex
PT062	mild patient	CSVEGQGSYEQYF	HTTDPSFLGRY	SARS-CoV-2 unique	1	ORF1ab	TCRex
PT062	mild patient	CASSAGEGYGYTF	HTTDPSFLGRY	SARS-CoV-2 unique	1	ORF1ab	TCRex
PT062	mild patient	CASSSEDRVFNTEAFF	TLDSKTQSL	SARS-CoV-2 unique	1	S (ORF2)	TCRex
PT062	mild patient	CASSSRDRVLTDEQYF	TLDSKTQSL	SARS-CoV-2 unique	1	S (ORF2)	TCRex
PT062	mild patient	CSVEGHSGRSYNEQFF	TPINLVRDL	SARS-CoV-2 unique	1	S (ORF2)	TCRex
PT062	mild patient	CSVEGRGTSGNYNEQFF	TPINLVRDL	SARS-CoV-2 unique	1	S (ORF2)	TCRex
PT062	mild patient	CASSEFNTGELFF	YLQPRTFLL	SARS-CoV-2 unique	1	S (ORF2)	clustering
PT062	mild patient	CASDSLNTGELFF	YLQPRTFLL	SARS-CoV-2 unique	1	S (ORF2)	TCRex
PT062	mild patient	CASGRTNTGELFF	YLQPRTFLL	SARS-CoV-2 unique	1	S (ORF2)	TCRex
PT062	mild patient	CASSFGYEQYF	FLNGSCGSV	coronavirus common	17	ORF1ab	clustering
PT062	mild patient	CASSLSYEQYF	FLNGSCGSV	coronavirus common	17	ORF1ab	clustering
PT062	mild patient	CASSLSYEQYF	FLNGSCGSV	coronavirus common	17	ORF1ab	clustering
PT062	mild patient	CASSYGYEQYF	FLNGSCGSV	coronavirus common	17	ORF1ab	clustering
PT062	mild patient	CASSFSYEQYF	FLNGSCGSV	coronavirus common	17	ORF1ab	clustering
PT062	mild patient	CASSLGYEQYF	FLNGSCGSV	coronavirus common	17	ORF1ab	clustering
PT062	mild patient	CASSLAGYEQYF	FLNGSCGSV	coronavirus common	17	ORF1ab	clustering
PT062	mild patient	CASSLAGYEQYF	FLNGSCGSV	coronavirus common	17	ORF1ab	clustering
PT062	mild patient	CASSSSGVSTDTQYF	FLNGSCGSV	coronavirus common	17	ORF1ab	TCRex
PT062	mild patient	CASSFGAYEQYF	FLNGSCGSV	coronavirus common	17	ORF1ab	TCRex
PT062	mild patient	CASSLAVNTEAFF	FPPTSFGPL	coronavirus common	13	ORF1ab	clustering
PT062	mild patient	CASSLAQGSYEQYF	FPPTSFGPL	coronavirus common	13	ORF1ab	clustering
PT062	mild patient	CASSLSSSYNEQFF	FPPTSFGPL	coronavirus common	13	ORF1ab	clustering
PT062	mild patient	CASSLSEGSYEQYF	FPPTSFGPL	coronavirus common	13	ORF1ab	TCRex
PT062	mild patient	CASSFAGGSSYEQYF	FPPTSFGPL	coronavirus common	13	ORF1ab	TCRex
PT062	mild patient	CASSLGLAGGDEQFF	MPASWVMRI	coronavirus common	15	ORF1ab	clustering
PT062	mild patient	CASSVGGELFF	RQLLFVVEV	coronavirus common	13	ORF1ab	clustering
PT062	mild patient	CASSVADTQYF	RQLLFVVEV	coronavirus common	13	ORF1ab	TCRex
PT062	mild patient	CASSVGQSQETQYF	YLDAYNMMI	coronavirus common	13	ORF1ab	TCRex
PT071	mild patient	CASSQEDRTSYEQYF	FADDLNQLTGY	SARS-CoV-2 unique	1	ORF1ab	TCRex
PT071	mild patient	CASGDRSSTDTQYF	HTTDPSFLGRY	SARS-CoV-2 unique	1	ORF1ab	TCRex
PT071	mild patient	CASSPRATNEKLFF	HTTDPSFLGRY	SARS-CoV-2 unique	1	ORF1ab	TCRex
PT071	mild patient	CASSDRGLQETQYF	HTTDPSFLGRY	SARS-CoV-2 unique	1	ORF1ab	TCRex
PT071	mild patient	CASSFRAPQETQYF	HTTDPSFLGRY	SARS-CoV-2 unique	1	ORF1ab	TCRex
PT071	mild patient	CASSQAGLAPEQYF	KPLEFGATSAAL	SARS-CoV-2 unique	1	ORF1ab	TCRex
PT071	mild patient	CASSEDNTGELFF	YLQPRTFLL	SARS-CoV-2 unique	1	S (ORF2)	clustering
PT071	mild patient	CASMELNTGELFF	YLQPRTFLL	SARS-CoV-2 unique	1	S (ORF2)	TCRex
PT071	mild patient	CATSDSNTGELFF	YLQPRTFLL	SARS-CoV-2 unique	1	S (ORF2)	TCRex
PT071	mild patient	CASSFVAYEQYF	FLNGSCGSV	coronavirus common	17	ORF1ab	clustering
PT071	mild patient	CASSLSSSYEQYF	FPPTSFGPL	coronavirus common	13	ORF1ab	clustering
PT071	mild patient	CASSLSSTYEQYF	FPPTSFGPL	coronavirus common	13	ORF1ab	clustering
PT071	mild patient	CASSLGTGSYEQYF	FPPTSFGPL	coronavirus common	13	ORF1ab	clustering
PT071	mild patient	CASSLGTSSYEQYF	FPPTSFGPL	coronavirus common	13	ORF1ab	clustering
PT071	mild patient	CASSLSGTSYEQYF	FPPTSFGPL	coronavirus common	13	ORF1ab	clustering
PT071	mild patient	CASSLSTGNEQFF	FPPTSFGPL	coronavirus common	13	ORF1ab	TCRex
PT071	mild patient	CASSLGGNEQYF	ILHCANFNV	coronavirus common	16	ORF1ab	clustering
PT071	mild patient	CASSLGLAGTDTQYF	MPASWVMRI	coronavirus common	15	ORF1ab	clustering
PT071	mild patient	CASSLGLAGVDTQYF	MPASWVMRI	coronavirus common	15	ORF1ab	clustering
PT071	mild patient	CASSMGLAGGDEQFF	MPASWVMRI	coronavirus common	15	ORF1ab	clustering
PT071	mild patient	CASSVGDEQFF	RQLLFVVEV	coronavirus common	13	ORF1ab	TCRex
PT071	mild patient	CASSLVYNEQFF	VLWAHGFEL	coronavirus common	13	ORF1ab	clustering
PT071	mild patient	CASSQGLNTEAFF	HLVDFQVTI	coronavirus common	8	ORF6	clustering
PT071	mild patient	CASSLGQGTSYEQYF	KTSVDCTMYI	coronavirus common	7	S (ORF2)	TCRex
PT088	mild patient	CASSSPGLGETQYF	KPLEFGATSAAL	SARS-CoV-2 unique	1	ORF1ab	TCRex
PT088	mild patient	CASSQPDLNTEAFF	LPPAYTNSF	SARS-CoV-2 unique	1	S (ORF2)	TCRex
PT088	mild patient	CASSFGLAGTDTQYF	MPASWVMRI	coronavirus common	15	ORF1ab	TCRex
PT115	mild patient	CASSLDGQTDTQYF	HTTDPSFLGRY	SARS-CoV-2 unique	1	ORF1ab	TCRex
PT115	mild patient	CASSLSSMQETQYF	HTTDPSFLGRY	SARS-CoV-2 unique	1	ORF1ab	TCRex
PT115	mild patient	CASSQAGLAYEQYF	KPLEFGATSAAL	SARS-CoV-2 unique	1	ORF1ab	TCRex
PT115	mild patient	CASSPEISYEQYF	EILDITPCSF	SARS-CoV-2 unique	1	S (ORF2)	TCRex
PT115	mild patient	CSVVGTSGRDYNEQFF	TPINLVRDL	SARS-CoV-2 unique	1	S (ORF2)	TCRex
PT115	mild patient	CASLEDNTGELFF	YLQPRTFLL	SARS-CoV-2 unique	1	S (ORF2)	TCRex
PT115	mild patient	CASSYSYEQYF	FLNGSCGSV	coronavirus common	17	ORF1ab	clustering
PT115	mild patient	CASSFYGYEQYF	FLNGSCGSV	coronavirus common	17	ORF1ab	TCRex
PT115	mild patient	CASSSGLAGSDEQFF	MPASWVMRI	coronavirus common	15	ORF1ab	TCRex
PT117	mild patient	CASSLPGLVETQYF	KPLEFGATSAAL	SARS-CoV-2 unique	1	ORF1ab	TCRex
PT137	mild patient	CASSQEDRSSYEQYF	FADDLNQLTGY	SARS-CoV-2 unique	1	ORF1ab	clustering
PT137	mild patient	CASSQEGRSSYEQYF	FADDLNQLTGY	SARS-CoV-2 unique	1	ORF1ab	clustering
PT137	mild patient	CASSLSGSTDTQYF	HTTDPSFLGRY	SARS-CoV-2 unique	1	ORF1ab	clustering
PT137	mild patient	CASSWTDSNQPQHF	HTTDPSFLGRY	SARS-CoV-2 unique	1	ORF1ab	TCRex
PT137	mild patient	CASSLSAGTDTQYF	HTTDPSFLGRY	SARS-CoV-2 unique	1	ORF1ab	TCRex
PT137	mild patient	CASSLSSGITDTQYF	HTTDPSFLGRY	SARS-CoV-2 unique	1	ORF1ab	TCRex
PT137	mild patient	CASSEYFRDRVFTGELFF	TLDSKTQSL	SARS-CoV-2 unique	1	S (ORF2)	TCRex
PT137	mild patient	CASSQLNTGELFF	YLQPRTFLL	SARS-CoV-2 unique	1	S (ORF2)	TCRex
PT137	mild patient	CASIGLNTGELFF	YLQPRTFLL	SARS-CoV-2 unique	1	S (ORF2)	TCRex
PT137	mild patient	CASSSTYEQYF	FLNGSCGSV	coronavirus common	17	ORF1ab	clustering
PT137	mild patient	CASSSSYEQYF	FLNGSCGSV	coronavirus common	17	ORF1ab	clustering
PT137	mild patient	CASSTGYEQYF	FLNGSCGSV	coronavirus common	17	ORF1ab	clustering
PT137	mild patient	CASSLTSGSTDTQYF	FLPRVFSAV	coronavirus common	16	ORF1ab	clustering
PT137	mild patient	CASSLSVNTEAFF	FPPTSFGPL	coronavirus common	13	ORF1ab	clustering
PT137	mild patient	CASSLSENTEAFF	FPPTSFGPL	coronavirus common	13	ORF1ab	clustering
PT137	mild patient	CASSLGTYNEQFF	FPPTSFGPL	coronavirus common	13	ORF1ab	TCRex
PT137	mild patient	CASSLSGGNTEAFF	FPPTSFGPL	coronavirus common	13	ORF1ab	TCRex
PT137	mild patient	CASSLNTGELFF	ILHCANFNV	coronavirus common	16	ORF1ab	clustering
PT137	mild patient	CASSVSGELFF	RQLLFVVEV	coronavirus common	13	ORF1ab	TCRex
PT137	mild patient	CASSLGGDTQYF	VLWAHGFEL	coronavirus common	13	ORF1ab	clustering
PT159	mild patient	CASSSGQLNQPQHF	WICLLQFAY	SARS-CoV-2 unique	1	M (ORF5)	clustering
PT159	mild patient	CASSLGQEYQPQHF	WICLLQFAY	SARS-CoV-2 unique	1	M (ORF5)	TCRex
PT159	mild patient	CASSQEDRSSYEQYF	FADDLNQLTGY	SARS-CoV-2 unique	1	ORF1ab	clustering
PT159	mild patient	CASSQEGRSSYEQYF	FADDLNQLTGY	SARS-CoV-2 unique	1	ORF1ab	clustering
PT159	mild patient	CASSLSGPTDTQYF	HTTDPSFLGRY	SARS-CoV-2 unique	1	ORF1ab	TCRex
PT159	mild patient	CSVEASGSYEQYF	HTTDPSFLGRY	SARS-CoV-2 unique	1	ORF1ab	TCRex
PT159	mild patient	CATSDDGFTDTQYF	NLDSKVGGNY	SARS-CoV-2 unique	1	S (ORF2)	TCRex
PT159	mild patient	CASSEYFRDRVFTGELFF	TLDSKTQSL	SARS-CoV-2 unique	1	S (ORF2)	TCRex
PT159	mild patient	CASIGLNTGELFF	YLQPRTFLL	SARS-CoV-2 unique	1	S (ORF2)	TCRex
PT159	mild patient	CASSSTYEQYF	FLNGSCGSV	coronavirus common	17	ORF1ab	clustering
PT159	mild patient	CASSSSYEQYF	FLNGSCGSV	coronavirus common	17	ORF1ab	clustering
PT159	mild patient	CASSLSSYEQYF	FLNGSCGSV	coronavirus common	17	ORF1ab	TCRex
PT159	mild patient	CASSLEGYEQYF	FLNGSCGSV	coronavirus common	17	ORF1ab	TCRex
PT159	mild patient	CASSLSSYEQYF	FLPRVFSAV	coronavirus common	16	ORF1ab	TCRex
PT159	mild patient	CASSLGTYNEQFF	FPPTSFGPL	coronavirus common	13	ORF1ab	clustering
PT159	mild patient	CASSLSSSYEQYF	FPPTSFGPL	coronavirus common	13	ORF1ab	TCRex
PT159	mild patient	CASRLAGGYNEQFF	FPPTSFGPL	coronavirus common	13	ORF1ab	TCRex
PT159	mild patient	CASSLNTGELFF	ILHCANFNV	coronavirus common	16	ORF1ab	clustering
PT159	mild patient	CASSVGQGSYEQYF	NLNESLIDL	coronavirus common	11	S (ORF2)	clustering
PT016	moderate patient	CASSLSAGTDTQYF	HTTDPSFLGRY	SARS-CoV-2 unique	1	ORF1ab	clustering
PT016	moderate patient	CASSHRGPADTQYF	HTTDPSFLGRY	SARS-CoV-2 unique	1	ORF1ab	clustering
PT016	moderate patient	CASSYRGPADTQYF	HTTDPSFLGRY	SARS-CoV-2 unique	1	ORF1ab	clustering
PT016	moderate patient	CASSLRDWQETQYF	HTTDPSFLGRY	SARS-CoV-2 unique	1	ORF1ab	clustering
PT016	moderate patient	CASSPRDFTDTQYF	HTTDPSFLGRY	SARS-CoV-2 unique	1	ORF1ab	clustering
PT016	moderate patient	CASSPRDHTDTQYF	HTTDPSFLGRY	SARS-CoV-2 unique	1	ORF1ab	clustering
PT016	moderate patient	CASSPRDSQETQYF	HTTDPSFLGRY	SARS-CoV-2 unique	1	ORF1ab	clustering
PT016	moderate patient	CASSPRDTQETQYF	HTTDPSFLGRY	SARS-CoV-2 unique	1	ORF1ab	clustering
PT016	moderate patient	CASSLGSPQETQYF	HTTDPSFLGRY	SARS-CoV-2 unique	1	ORF1ab	clustering
PT016	moderate patient	CASSLSAPQETQYF	HTTDPSFLGRY	SARS-CoV-2 unique	1	ORF1ab	clustering
PT016	moderate patient	CASGDRGPTDTQYF	HTTDPSFLGRY	SARS-CoV-2 unique	1	ORF1ab	clustering
PT016	moderate patient	CASTDRGPTDTQYF	HTTDPSFLGRY	SARS-CoV-2 unique	1	ORF1ab	clustering
PT016	moderate patient	CASSHRESGDTQYF	HTTDPSFLGRY	SARS-CoV-2 unique	1	ORF1ab	clustering
PT016	moderate patient	CASSHREPGDTQYF	HTTDPSFLGRY	SARS-CoV-2 unique	1	ORF1ab	clustering
PT016	moderate patient	CASSLSSSTDTQYF	HTTDPSFLGRY	SARS-CoV-2 unique	1	ORF1ab	clustering
PT016	moderate patient	CASSPRDTYNEQFF	HTTDPSFLGRY	SARS-CoV-2 unique	1	ORF1ab	clustering
PT016	moderate patient	CASSLDASTDTQYF	HTTDPSFLGRY	SARS-CoV-2 unique	1	ORF1ab	clustering
PT016	moderate patient	CASSDRAGTDTQYF	HTTDPSFLGRY	SARS-CoV-2 unique	1	ORF1ab	clustering
PT016	moderate patient	CASSDRGVADTQYF	HTTDPSFLGRY	SARS-CoV-2 unique	1	ORF1ab	clustering
PT016	moderate patient	CASSDRDSTDTQYF	HTTDPSFLGRY	SARS-CoV-2 unique	1	ORF1ab	clustering
PT016	moderate patient	CASSSRGPTDTQYF	HTTDPSFLGRY	SARS-CoV-2 unique	1	ORF1ab	clustering
PT016	moderate patient	CASSLRQGGDTQYF	HTTDPSFLGRY	SARS-CoV-2 unique	1	ORF1ab	clustering
PT016	moderate patient	CSVEQGASYEQYF	HTTDPSFLGRY	SARS-CoV-2 unique	1	ORF1ab	clustering
PT016	moderate patient	CSVEGGSSYEQYF	HTTDPSFLGRY	SARS-CoV-2 unique	1	ORF1ab	clustering
PT016	moderate patient	CASSDRGPGDTQYF	HTTDPSFLGRY	SARS-CoV-2 unique	1	ORF1ab	TCRex
PT016	moderate patient	CASSLRSGSDEQYF	HTTDPSFLGRY	SARS-CoV-2 unique	1	ORF1ab	TCRex
PT016	moderate patient	CASSSRSGADEQFF	HTTDPSFLGRY	SARS-CoV-2 unique	1	ORF1ab	TCRex
PT016	moderate patient	CSVEGTQTYEQYF	HTTDPSFLGRY	SARS-CoV-2 unique	1	ORF1ab	TCRex
PT016	moderate patient	CSVEVQGSYEQYF	HTTDPSFLGRY	SARS-CoV-2 unique	1	ORF1ab	TCRex
PT016	moderate patient	CASSLRDGGDEQYF	HTTDPSFLGRY	SARS-CoV-2 unique	1	ORF1ab	TCRex
PT016	moderate patient	CASSLSDSNQPQHF	HTTDPSFLGRY	SARS-CoV-2 unique	1	ORF1ab	TCRex
PT016	moderate patient	CASSPDSSYNEQFF	HTTDPSFLGRY	SARS-CoV-2 unique	1	ORF1ab	TCRex
PT016	moderate patient	CSVEVADSYEQYF	HTTDPSFLGRY	SARS-CoV-2 unique	1	ORF1ab	TCRex
PT016	moderate patient	CASSDRGLADEQFF	HTTDPSFLGRY	SARS-CoV-2 unique	1	ORF1ab	TCRex
PT016	moderate patient	CASSETDSNQPQHF	HTTDPSFLGRY	SARS-CoV-2 unique	1	ORF1ab	TCRex
PT016	moderate patient	CASSLDSGADTQYF	HTTDPSFLGRY	SARS-CoV-2 unique	1	ORF1ab	TCRex
PT016	moderate patient	CASSLSGPTYNEQFF	HTTDPSFLGRY	SARS-CoV-2 unique	1	ORF1ab	TCRex
PT016	moderate patient	CASSQTAPQETQYF	HTTDPSFLGRY	SARS-CoV-2 unique	1	ORF1ab	TCRex
PT016	moderate patient	CSVEDRSSYEQYF	HTTDPSFLGRY	SARS-CoV-2 unique	1	ORF1ab	TCRex
PT016	moderate patient	CSVEGLAGRTYNEQFF	TPINLVRDL	SARS-CoV-2 unique	1	S (ORF2)	TCRex
PT016	moderate patient	CASSVANTGELFF	YLQPRTFLL	SARS-CoV-2 unique	1	S (ORF2)	clustering
PT016	moderate patient	CASSVENTGELFF	YLQPRTFLL	SARS-CoV-2 unique	1	S (ORF2)	clustering
PT016	moderate patient	CASSMVNTGELFF	YLQPRTFLL	SARS-CoV-2 unique	1	S (ORF2)	clustering
PT016	moderate patient	CASSQVNTGELFF	YLQPRTFLL	SARS-CoV-2 unique	1	S (ORF2)	clustering
PT016	moderate patient	CASTDLNTGELFF	YLQPRTFLL	SARS-CoV-2 unique	1	S (ORF2)	TCRex
PT016	moderate patient	CASSLDRGTEAFF	KAYNVTQAF	coronavirus common	2	N (ORF9)	clustering
PT016	moderate patient	CASSQGYEQYF	FLNGSCGSV	coronavirus common	17	ORF1ab	clustering
PT016	moderate patient	CASSSGYEQYF	FLNGSCGSV	coronavirus common	17	ORF1ab	clustering
PT016	moderate patient	CASSFSYEQYF	FLNGSCGSV	coronavirus common	17	ORF1ab	clustering
PT016	moderate patient	CASSLGYEQYF	FLNGSCGSV	coronavirus common	17	ORF1ab	clustering
PT016	moderate patient	CASSLGYEQYF	FLNGSCGSV	coronavirus common	17	ORF1ab	clustering
PT016	moderate patient	CASSLSYEQYF	FLNGSCGSV	coronavirus common	17	ORF1ab	clustering
PT016	moderate patient	CASSSTYEQYF	FLNGSCGSV	coronavirus common	17	ORF1ab	clustering
PT016	moderate patient	CASSHSGGSTDTQYF	FLNGSCGSV	coronavirus common	17	ORF1ab	clustering
PT016	moderate patient	CASSLIGASTDTQYF	FLNGSCGSV	coronavirus common	17	ORF1ab	clustering
PT016	moderate patient	CASSLTGADTDTQYF	FLNGSCGSV	coronavirus common	17	ORF1ab	clustering
PT016	moderate patient	CASSLTGAGTDTQYF	FLNGSCGSV	coronavirus common	17	ORF1ab	clustering
PT016	moderate patient	CASSLSGGATYEQYF	FPPTSFGPL	coronavirus common	13	ORF1ab	clustering
PT016	moderate patient	CASSLSTGGYTEAFF	FPPTSFGPL	coronavirus common	13	ORF1ab	clustering
PT016	moderate patient	CASSLFEGSSYEQYF	FPPTSFGPL	coronavirus common	13	ORF1ab	TCRex
PT016	moderate patient	CASSYSRGNEQYF	FVDGVPFVV	coronavirus common	27	ORF1ab	clustering
PT016	moderate patient	CASSVGGNEQFF	FVDGVPFVV	coronavirus common	27	ORF1ab	clustering
PT016	moderate patient	CASSVAGNEQFF	FVDGVPFVV	coronavirus common	27	ORF1ab	clustering
PT016	moderate patient	CASSLGGYEQFF	ILHCANFNV	coronavirus common	16	ORF1ab	clustering
PT016	moderate patient	CASSLGGYEQLF	ILHCANFNV	coronavirus common	16	ORF1ab	clustering
PT016	moderate patient	CASSYDRDYEQYF	KLSYGIATV	coronavirus common	13	ORF1ab	TCRex
PT016	moderate patient	CASSLGLAGTDTQYF	MPASWVMRI	coronavirus common	15	ORF1ab	clustering
PT016	moderate patient	CASSVGGELFF	RQLLFVVEV	coronavirus common	13	ORF1ab	clustering
PT016	moderate patient	CASSMGAEQYF	RQLLFVVEV	coronavirus common	13	ORF1ab	clustering
PT016	moderate patient	CASSVADEQYF	RQLLFVVEV	coronavirus common	13	ORF1ab	TCRex
PT016	moderate patient	CASSVGDEQFF	RQLLFVVEV	coronavirus common	13	ORF1ab	TCRex
PT016	moderate patient	CASSISDTQYF	RQLLFVVEV	coronavirus common	13	ORF1ab	TCRex
PT016	moderate patient	CASSLGGEAFF	VLWAHGFEL	coronavirus common	13	ORF1ab	clustering
PT016	moderate patient	CASSLGGEAFF	VLWAHGFEL	coronavirus common	13	ORF1ab	clustering
PT016	moderate patient	CASSVGGDSSYEQYF	VLWAHGFEL	coronavirus common	13	ORF1ab	TCRex
PT016	moderate patient	CASSLGVGNTIYF	YLNTLTLAV	coronavirus common	12	ORF1ab	clustering
PT030	moderate patient	CASSLTDSTDTQYF	HTTDPSFLGRY	SARS-CoV-2 unique	1	ORF1ab	clustering
PT030	moderate patient	CASSLSGSTDTQYF	HTTDPSFLGRY	SARS-CoV-2 unique	1	ORF1ab	clustering
PT030	moderate patient	CASSLSTGADTQYF	HTTDPSFLGRY	SARS-CoV-2 unique	1	ORF1ab	clustering
PT030	moderate patient	CASSDRGSNQPQHF	HTTDPSFLGRY	SARS-CoV-2 unique	1	ORF1ab	clustering
PT030	moderate patient	CASSSTSITDTQYF	HTTDPSFLGRY	SARS-CoV-2 unique	1	ORF1ab	clustering
PT030	moderate patient	CSVETGQAYEQYF	HTTDPSFLGRY	SARS-CoV-2 unique	1	ORF1ab	clustering
PT030	moderate patient	CSVEGGSSYEQYF	HTTDPSFLGRY	SARS-CoV-2 unique	1	ORF1ab	TCRex
PT030	moderate patient	CASSAPGLANEQFF	KPLEFGATSAAL	SARS-CoV-2 unique	1	ORF1ab	TCRex
PT030	moderate patient	CASSEVDRVVSNTEAFF	TLDSKTQSL	SARS-CoV-2 unique	1	S (ORF2)	TCRex
PT030	moderate patient	CSVEGSETQSYNEQFF	TPINLVRDL	SARS-CoV-2 unique	1	S (ORF2)	clustering
PT030	moderate patient	CSVEGGEESSYNEQFF	TPINLVRDL	SARS-CoV-2 unique	1	S (ORF2)	TCRex
PT030	moderate patient	CSVEGLAGSSYNEQFF	TPINLVRDL	SARS-CoV-2 unique	1	S (ORF2)	TCRex
PT030	moderate patient	CSVVGLAGGSYNEQFF	TPINLVRDL	SARS-CoV-2 unique	1	S (ORF2)	TCRex
PT030	moderate patient	CSVEGLAGGGYNEQFF	TPINLVRDL	SARS-CoV-2 unique	1	S (ORF2)	TCRex
PT030	moderate patient	CASSLSGFTTDTQYF	FLNGSCGSV	coronavirus common	17	ORF1ab	clustering
PT030	moderate patient	CASSTGNTEAFF	FLNGSCGSV	coronavirus common	17	ORF1ab	clustering
PT030	moderate patient	CASSLTGATTDTQYF	FLNGSCGSV	coronavirus common	17	ORF1ab	TCRex
PT030	moderate patient	CASSLTGISTDTQYF	FLNGSCGSV	coronavirus common	17	ORF1ab	TCRex
PT030	moderate patient	CSVETVNTGELFF	FLPRVFSAV	coronavirus common	16	ORF1ab	TCRex
PT030	moderate patient	CASSLASSYNEQFF	FPPTSFGPL	coronavirus common	13	ORF1ab	clustering
PT030	moderate patient	CASSLSDSSYEQYF	FPPTSFGPL	coronavirus common	13	ORF1ab	clustering
PT030	moderate patient	CASSLSDTSYEQYF	FPPTSFGPL	coronavirus common	13	ORF1ab	clustering
PT030	moderate patient	CASSLSDGSYEQYF	FPPTSFGPL	coronavirus common	13	ORF1ab	clustering
PT030	moderate patient	CASSLASGTSYEQYF	FPPTSFGPL	coronavirus common	13	ORF1ab	clustering
PT030	moderate patient	CASSLASGAYEQYF	FPPTSFGPL	coronavirus common	13	ORF1ab	clustering
PT030	moderate patient	CASSLSELTYEQYF	FPPTSFGPL	coronavirus common	13	ORF1ab	clustering
PT030	moderate patient	CASSLSQGLSYEQYF	FPPTSFGPL	coronavirus common	13	ORF1ab	clustering
PT030	moderate patient	CASSLSEGITYEQYF	FPPTSFGPL	coronavirus common	13	ORF1ab	clustering
PT030	moderate patient	CASSLSTSYEQYF	FPPTSFGPL	coronavirus common	13	ORF1ab	clustering
PT030	moderate patient	CASSLSDSSSYEQYF	FPPTSFGPL	coronavirus common	13	ORF1ab	TCRex
PT030	moderate patient	CASRLAGGFTDTQYF	FPPTSFGPL	coronavirus common	13	ORF1ab	TCRex
PT030	moderate patient	CASSFSQGYTEAFF	FPPTSFGPL	coronavirus common	13	ORF1ab	TCRex
PT030	moderate patient	CASSLSDVYNEQFF	FPPTSFGPL	coronavirus common	13	ORF1ab	TCRex
PT030	moderate patient	CASSLSSSGTYEQYF	FPPTSFGPL	coronavirus common	13	ORF1ab	TCRex
PT030	moderate patient	CASSLSSSTGELFF	FPPTSFGPL	coronavirus common	13	ORF1ab	TCRex
PT030	moderate patient	CASSLGGGEQFF	ILHCANFNV	coronavirus common	16	ORF1ab	clustering
PT030	moderate patient	CASSLGLAGGDTQYF	MPASWVMRI	coronavirus common	15	ORF1ab	clustering
PT030	moderate patient	CASSQGLAGGDTQYF	MPASWVMRI	coronavirus common	15	ORF1ab	clustering
PT030	moderate patient	CASSIGLAGGDTQYF	MPASWVMRI	coronavirus common	15	ORF1ab	clustering
PT030	moderate patient	CASSNGLAGADTQYF	MPASWVMRI	coronavirus common	15	ORF1ab	clustering
PT030	moderate patient	CASSLGLASTDTQYF	MPASWVMRI	coronavirus common	15	ORF1ab	clustering
PT030	moderate patient	CASSVGLASTDTQYF	MPASWVMRI	coronavirus common	15	ORF1ab	clustering
PT030	moderate patient	CASSVTDTQYF	RQLLFVVEV	coronavirus common	13	ORF1ab	clustering
PT030	moderate patient	CASSVGNEQFF	RQLLFVVEV	coronavirus common	13	ORF1ab	clustering
PT030	moderate patient	CASSVSNEQFF	RQLLFVVEV	coronavirus common	13	ORF1ab	clustering
PT030	moderate patient	CASSVGDEQFF	RQLLFVVEV	coronavirus common	13	ORF1ab	clustering
PT030	moderate patient	CASSLTDTQYF	YLNTLTLAV	coronavirus common	12	ORF1ab	clustering
PT030	moderate patient	CASSVGLAGGVNEQFF	NQKLIANQF	coronavirus common	2	S (ORF2)	TCRex
PT040	moderate patient	CASSLSASTDTQYF	HTTDPSFLGRY	SARS-CoV-2 unique	1	ORF1ab	clustering
PT040	moderate patient	CASSLSDSNQPQHF	HTTDPSFLGRY	SARS-CoV-2 unique	1	ORF1ab	clustering
PT040	moderate patient	CASSLTGPQETQYF	HTTDPSFLGRY	SARS-CoV-2 unique	1	ORF1ab	clustering
PT040	moderate patient	CASSFRGPQETQYF	HTTDPSFLGRY	SARS-CoV-2 unique	1	ORF1ab	TCRex
PT040	moderate patient	CASSIAGGLYNEQFF	KPLEFGATSAAL	SARS-CoV-2 unique	1	ORF1ab	clustering
PT040	moderate patient	CASSWDSSTDTQYF	NLDSKVGGNY	SARS-CoV-2 unique	1	S (ORF2)	clustering
PT040	moderate patient	CATDSDLSTDTQYF	NLDSKVGGNY	SARS-CoV-2 unique	1	S (ORF2)	TCRex
PT040	moderate patient	CATSLDSSTDTQYF	NLDSKVGGNY	SARS-CoV-2 unique	1	S (ORF2)	TCRex
PT040	moderate patient	CASSSADRVYTDTQYF	TLDSKTQSL	SARS-CoV-2 unique	1	S (ORF2)	TCRex
PT040	moderate patient	CSVEGVAGSSYNEQFF	TPINLVRDL	SARS-CoV-2 unique	1	S (ORF2)	clustering
PT040	moderate patient	CSVEGTGGVSSYNEQFF	TPINLVRDL	SARS-CoV-2 unique	1	S (ORF2)	TCRex
PT040	moderate patient	CSVEGTSGGRSYNEQFF	TPINLVRDL	SARS-CoV-2 unique	1	S (ORF2)	TCRex
PT040	moderate patient	CASSNSYEQYF	FLNGSCGSV	coronavirus common	17	ORF1ab	clustering
PT040	moderate patient	CASSFSYEQYF	FLNGSCGSV	coronavirus common	17	ORF1ab	clustering
PT040	moderate patient	CASSSSYEQYF	FLNGSCGSV	coronavirus common	17	ORF1ab	clustering
PT040	moderate patient	CASSFGYEQYF	FLNGSCGSV	coronavirus common	17	ORF1ab	clustering
PT040	moderate patient	CASSLSYEQYF	FLNGSCGSV	coronavirus common	17	ORF1ab	clustering
PT040	moderate patient	CASSLSYEQYF	FLNGSCGSV	coronavirus common	17	ORF1ab	clustering
PT040	moderate patient	CASSLSYEQYF	FLNGSCGSV	coronavirus common	17	ORF1ab	clustering
PT040	moderate patient	CASSAGYEQYF	FLNGSCGSV	coronavirus common	17	ORF1ab	clustering
PT040	moderate patient	CASSASYEQYF	FLNGSCGSV	coronavirus common	17	ORF1ab	clustering
PT040	moderate patient	CASSSGYEQYF	FLNGSCGSV	coronavirus common	17	ORF1ab	clustering
PT040	moderate patient	CASSDSYEQYF	FLNGSCGSV	coronavirus common	17	ORF1ab	clustering
PT040	moderate patient	CASSYGYEQYF	FLNGSCGSV	coronavirus common	17	ORF1ab	clustering
PT040	moderate patient	CASSLTGPYEQYF	FLNGSCGSV	coronavirus common	17	ORF1ab	clustering
PT040	moderate patient	CASSLAAGISYEQYF	FPPTSFGPL	coronavirus common	13	ORF1ab	clustering
PT040	moderate patient	CASSLASGGSYEQYF	FPPTSFGPL	coronavirus common	13	ORF1ab	clustering
PT040	moderate patient	CASSLSSSYEQYF	FPPTSFGPL	coronavirus common	13	ORF1ab	clustering
PT040	moderate patient	CASSLAGFSYEQYF	FPPTSFGPL	coronavirus common	13	ORF1ab	clustering
PT040	moderate patient	CASSLSTGAYEQYF	FPPTSFGPL	coronavirus common	13	ORF1ab	clustering
PT040	moderate patient	CASSLSSGFYEQYF	FPPTSFGPL	coronavirus common	13	ORF1ab	TCRex
PT040	moderate patient	CASSLSAFSYEQYF	FPPTSFGPL	coronavirus common	13	ORF1ab	TCRex
PT040	moderate patient	CASSLSTGAAEAFF	FPPTSFGPL	coronavirus common	13	ORF1ab	TCRex
PT040	moderate patient	CASSLGLAATDTQYF	MPASWVMRI	coronavirus common	15	ORF1ab	clustering
PT040	moderate patient	CASSVGLASTDTQYF	MPASWVMRI	coronavirus common	15	ORF1ab	clustering
PT040	moderate patient	CASSLGLAGADTQYF	MPASWVMRI	coronavirus common	15	ORF1ab	TCRex
PT040	moderate patient	CASSAGAEQYF	RQLLFVVEV	coronavirus common	13	ORF1ab	clustering
PT040	moderate patient	CASSASDTQYF	RQLLFVVEV	coronavirus common	13	ORF1ab	clustering
PT040	moderate patient	CASSVGGELFF	RQLLFVVEV	coronavirus common	13	ORF1ab	clustering
PT040	moderate patient	CASSTTGELFF	RQLLFVVEV	coronavirus common	13	ORF1ab	clustering
PT040	moderate patient	CASSVGNEQFF	RQLLFVVEV	coronavirus common	13	ORF1ab	clustering
PT040	moderate patient	CASSLGVSYEQYF	TLIGDCATV	coronavirus common	9	ORF1ab	clustering
PT040	moderate patient	CASSLGGDTQYF	VLWAHGFEL	coronavirus common	13	ORF1ab	clustering
PT040	moderate patient	CASSVGQGTYEQYF	NLNESLIDL	coronavirus common	11	S (ORF2)	clustering
PT044	moderate patient	CSVSGTSGSSSYNEQFF	TPINLVRDL	SARS-CoV-2 unique	1	S (ORF2)	TCRex
PT044	moderate patient	CASSSYNTGELFF	YLQPRTFLL	SARS-CoV-2 unique	1	S (ORF2)	TCRex
PT044	moderate patient	CASSSTYEQYF	FLNGSCGSV	coronavirus common	17	ORF1ab	clustering
PT044	moderate patient	CASSFGTGGYEQYF	FLNGSCGSV	coronavirus common	17	ORF1ab	clustering
PT044	moderate patient	CASSSTGASTDTQYF	FLNGSCGSV	coronavirus common	17	ORF1ab	TCRex
PT044	moderate patient	CASSFGTGAYEQYF	FPPTSFGPL	coronavirus common	13	ORF1ab	clustering
PT044	moderate patient	CASSFGGSSSYEQYF	FPPTSFGPL	coronavirus common	13	ORF1ab	TCRex
PT044	moderate patient	CASSLGTSSNEQFF	FPPTSFGPL	coronavirus common	13	ORF1ab	TCRex
PT044	moderate patient	CASSLSTSGEQYF	FPPTSFGPL	coronavirus common	13	ORF1ab	TCRex
PT044	moderate patient	CASSLGLAGGDEQFF	MPASWVMRI	coronavirus common	15	ORF1ab	clustering
PT044	moderate patient	CASSLGLAGTDTQYF	MPASWVMRI	coronavirus common	15	ORF1ab	TCRex
PT044	moderate patient	CASSSGGEAFF	VLWAHGFEL	coronavirus common	13	ORF1ab	TCRex
PT044	moderate patient	CASSYSRDSSYEQYF	QECVRGTTVL	coronavirus common	7	ORF7a	clustering
PT047	moderate patient	CASSSTDSNQPQHF	HTTDPSFLGRY	SARS-CoV-2 unique	1	ORF1ab	TCRex
PT047	moderate patient	CASSPDISYEQYF	EILDITPCSF	SARS-CoV-2 unique	1	S (ORF2)	TCRex
PT047	moderate patient	CSVEGDSGGSYNEQFF	TPINLVRDL	SARS-CoV-2 unique	1	S (ORF2)	TCRex
PT047	moderate patient	CASSGGYEQYF	FLNGSCGSV	coronavirus common	17	ORF1ab	clustering
PT047	moderate patient	CASSYNSYEQYF	FLNGSCGSV	coronavirus common	17	ORF1ab	clustering
PT047	moderate patient	CASSLGGYEQYF	FLNGSCGSV	coronavirus common	17	ORF1ab	clustering
PT047	moderate patient	CASSSTGSSTDTQYF	FLNGSCGSV	coronavirus common	17	ORF1ab	TCRex
PT047	moderate patient	CASSLTGTSADTQYF	FLNGSCGSV	coronavirus common	17	ORF1ab	TCRex
PT047	moderate patient	CASSFAEGNTEAFF	FPPTSFGPL	coronavirus common	13	ORF1ab	clustering
PT047	moderate patient	CASSFAGSNTEAFF	FPPTSFGPL	coronavirus common	13	ORF1ab	clustering
PT047	moderate patient	CASSLSTGGYEQYF	FPPTSFGPL	coronavirus common	13	ORF1ab	clustering
PT047	moderate patient	CASRLAGGLNEQFF	FPPTSFGPL	coronavirus common	13	ORF1ab	TCRex
PT047	moderate patient	CASSQDLGLANEQFF	KLSYGIATV	coronavirus common	13	ORF1ab	TCRex
PT047	moderate patient	CASSLGQNTEAFF	HLVDFQVTI	coronavirus common	8	ORF6	clustering
PT047	moderate patient	CASSQGVNTEAFF	HLVDFQVTI	coronavirus common	8	ORF6	TCRex
PT053	moderate patient	CASSSGQLNTEAFF	WICLLQFAY	SARS-CoV-2 unique	1	M (ORF5)	TCRex
PT053	moderate patient	CASSAGTNYGYTF	HTTDPSFLGRY	SARS-CoV-2 unique	1	ORF1ab	clustering
PT053	moderate patient	CASSAGTGYGYTF	HTTDPSFLGRY	SARS-CoV-2 unique	1	ORF1ab	clustering
PT053	moderate patient	CSVEGGSSYEQYF	HTTDPSFLGRY	SARS-CoV-2 unique	1	ORF1ab	clustering
PT053	moderate patient	CSVEVGSSYEQYF	HTTDPSFLGRY	SARS-CoV-2 unique	1	ORF1ab	clustering
PT053	moderate patient	CSVEGQGSYEQYF	HTTDPSFLGRY	SARS-CoV-2 unique	1	ORF1ab	clustering
PT053	moderate patient	CASSTRAPNEKLFF	HTTDPSFLGRY	SARS-CoV-2 unique	1	ORF1ab	clustering
PT053	moderate patient	CASSLRGPNEKLFF	HTTDPSFLGRY	SARS-CoV-2 unique	1	ORF1ab	clustering
PT053	moderate patient	CASSPRGPNEKLFF	HTTDPSFLGRY	SARS-CoV-2 unique	1	ORF1ab	clustering
PT053	moderate patient	CASSLRDGNEKLFF	HTTDPSFLGRY	SARS-CoV-2 unique	1	ORF1ab	clustering
PT053	moderate patient	CASSLGAPQETQYF	HTTDPSFLGRY	SARS-CoV-2 unique	1	ORF1ab	clustering
PT053	moderate patient	CASSLSAPQETQYF	HTTDPSFLGRY	SARS-CoV-2 unique	1	ORF1ab	clustering
PT053	moderate patient	CASSLSSPQETQYF	HTTDPSFLGRY	SARS-CoV-2 unique	1	ORF1ab	clustering
PT053	moderate patient	CASSSGSPQETQYF	HTTDPSFLGRY	SARS-CoV-2 unique	1	ORF1ab	clustering
PT053	moderate patient	CASSLGSPQETQYF	HTTDPSFLGRY	SARS-CoV-2 unique	1	ORF1ab	clustering
PT053	moderate patient	CASSLSAPLETQYF	HTTDPSFLGRY	SARS-CoV-2 unique	1	ORF1ab	clustering
PT053	moderate patient	CASSPGAPQETQYF	HTTDPSFLGRY	SARS-CoV-2 unique	1	ORF1ab	clustering
PT053	moderate patient	CASSLGSPAETQYF	HTTDPSFLGRY	SARS-CoV-2 unique	1	ORF1ab	clustering
PT053	moderate patient	CASSHRGPTDTQYF	HTTDPSFLGRY	SARS-CoV-2 unique	1	ORF1ab	clustering
PT053	moderate patient	CASSSRGPTDTQYF	HTTDPSFLGRY	SARS-CoV-2 unique	1	ORF1ab	clustering
PT053	moderate patient	CASSFRGPTDTQYF	HTTDPSFLGRY	SARS-CoV-2 unique	1	ORF1ab	clustering
PT053	moderate patient	CASSLSGPTDTQYF	HTTDPSFLGRY	SARS-CoV-2 unique	1	ORF1ab	clustering
PT053	moderate patient	CASSLSGATDTQYF	HTTDPSFLGRY	SARS-CoV-2 unique	1	ORF1ab	clustering
PT053	moderate patient	CASSLGSPTDTQYF	HTTDPSFLGRY	SARS-CoV-2 unique	1	ORF1ab	clustering
PT053	moderate patient	CASSLGSSTDTQYF	HTTDPSFLGRY	SARS-CoV-2 unique	1	ORF1ab	clustering
PT053	moderate patient	CASSYRDWGDTQYF	HTTDPSFLGRY	SARS-CoV-2 unique	1	ORF1ab	clustering
PT053	moderate patient	CASSFRDSTDTQYF	HTTDPSFLGRY	SARS-CoV-2 unique	1	ORF1ab	clustering
PT053	moderate patient	CASSEREGTDTQYF	HTTDPSFLGRY	SARS-CoV-2 unique	1	ORF1ab	clustering
PT053	moderate patient	CASSPREGTDTQYF	HTTDPSFLGRY	SARS-CoV-2 unique	1	ORF1ab	clustering
PT053	moderate patient	CASSDRSGTDTQYF	HTTDPSFLGRY	SARS-CoV-2 unique	1	ORF1ab	clustering
PT053	moderate patient	CASSLSHSTDTQYF	HTTDPSFLGRY	SARS-CoV-2 unique	1	ORF1ab	clustering
PT053	moderate patient	CASSLSTSTDTQYF	HTTDPSFLGRY	SARS-CoV-2 unique	1	ORF1ab	clustering
PT053	moderate patient	CASSLTTSTDTQYF	HTTDPSFLGRY	SARS-CoV-2 unique	1	ORF1ab	clustering
PT053	moderate patient	CASSSRASTDTQYF	HTTDPSFLGRY	SARS-CoV-2 unique	1	ORF1ab	clustering
PT053	moderate patient	CASGDRSGTDTQYF	HTTDPSFLGRY	SARS-CoV-2 unique	1	ORF1ab	clustering
PT053	moderate patient	CASSLRESTDTQYF	HTTDPSFLGRY	SARS-CoV-2 unique	1	ORF1ab	clustering
PT053	moderate patient	CASSLSQGTDTQYF	HTTDPSFLGRY	SARS-CoV-2 unique	1	ORF1ab	clustering
PT053	moderate patient	CASSLSSGTDTQYF	HTTDPSFLGRY	SARS-CoV-2 unique	1	ORF1ab	clustering
PT053	moderate patient	CASSLSSGWDTQYF	HTTDPSFLGRY	SARS-CoV-2 unique	1	ORF1ab	clustering
PT053	moderate patient	CASSLSSGWETQYF	HTTDPSFLGRY	SARS-CoV-2 unique	1	ORF1ab	clustering
PT053	moderate patient	CASGLSTSTDTQYF	HTTDPSFLGRY	SARS-CoV-2 unique	1	ORF1ab	clustering
PT053	moderate patient	CASSLSAGTDTQYF	HTTDPSFLGRY	SARS-CoV-2 unique	1	ORF1ab	clustering
PT053	moderate patient	CASSLSASTDTQYF	HTTDPSFLGRY	SARS-CoV-2 unique	1	ORF1ab	clustering
PT053	moderate patient	CASSLDSPNQPQHF	HTTDPSFLGRY	SARS-CoV-2 unique	1	ORF1ab	clustering
PT053	moderate patient	CASADRGPNQPQHF	HTTDPSFLGRY	SARS-CoV-2 unique	1	ORF1ab	clustering
PT053	moderate patient	CASSDRGPNQPQHF	HTTDPSFLGRY	SARS-CoV-2 unique	1	ORF1ab	clustering
PT053	moderate patient	CASSLTDSNQPQHF	HTTDPSFLGRY	SARS-CoV-2 unique	1	ORF1ab	clustering
PT053	moderate patient	CASSLSDSNQPQHF	HTTDPSFLGRY	SARS-CoV-2 unique	1	ORF1ab	clustering
PT053	moderate patient	CASSWDSSNQPQHF	HTTDPSFLGRY	SARS-CoV-2 unique	1	ORF1ab	clustering
PT053	moderate patient	CASSLDSSNQPQHF	HTTDPSFLGRY	SARS-CoV-2 unique	1	ORF1ab	clustering
PT053	moderate patient	CASSSTDSNQPQHF	HTTDPSFLGRY	SARS-CoV-2 unique	1	ORF1ab	clustering
PT053	moderate patient	CASSEREALDEQYF	HTTDPSFLGRY	SARS-CoV-2 unique	1	ORF1ab	clustering
PT053	moderate patient	CASSLSGPLDEQYF	HTTDPSFLGRY	SARS-CoV-2 unique	1	ORF1ab	clustering
PT053	moderate patient	CASSFRDGADEQYF	HTTDPSFLGRY	SARS-CoV-2 unique	1	ORF1ab	clustering
PT053	moderate patient	CASSDRESGDTQYF	HTTDPSFLGRY	SARS-CoV-2 unique	1	ORF1ab	clustering
PT053	moderate patient	CASSLDGQAYEQYF	HTTDPSFLGRY	SARS-CoV-2 unique	1	ORF1ab	clustering
PT053	moderate patient	CASSSRGSADEQYF	HTTDPSFLGRY	SARS-CoV-2 unique	1	ORF1ab	clustering
PT053	moderate patient	CASSSRGGADEQYF	HTTDPSFLGRY	SARS-CoV-2 unique	1	ORF1ab	clustering
PT053	moderate patient	CASSSRGPQETQYF	HTTDPSFLGRY	SARS-CoV-2 unique	1	ORF1ab	clustering
PT053	moderate patient	CASSERGVQETQYF	HTTDPSFLGRY	SARS-CoV-2 unique	1	ORF1ab	clustering
PT053	moderate patient	CASSSRGVQETQYF	HTTDPSFLGRY	SARS-CoV-2 unique	1	ORF1ab	clustering
PT053	moderate patient	CASSPRDSYNEQFF	HTTDPSFLGRY	SARS-CoV-2 unique	1	ORF1ab	clustering
PT053	moderate patient	CASSPRDLQETQYF	HTTDPSFLGRY	SARS-CoV-2 unique	1	ORF1ab	clustering
PT053	moderate patient	CASSPRDHQETQYF	HTTDPSFLGRY	SARS-CoV-2 unique	1	ORF1ab	clustering
PT053	moderate patient	CASSSRDHQETQYF	HTTDPSFLGRY	SARS-CoV-2 unique	1	ORF1ab	clustering
PT053	moderate patient	CASSERQGFDEQYF	HTTDPSFLGRY	SARS-CoV-2 unique	1	ORF1ab	clustering
PT053	moderate patient	CASSPSAPIETQYF	HTTDPSFLGRY	SARS-CoV-2 unique	1	ORF1ab	clustering
PT053	moderate patient	CASSPTHSTDTQYF	HTTDPSFLGRY	SARS-CoV-2 unique	1	ORF1ab	clustering
PT053	moderate patient	CASSDRGPNNEQFF	HTTDPSFLGRY	SARS-CoV-2 unique	1	ORF1ab	clustering
PT053	moderate patient	CASSSTDSTDTQYF	HTTDPSFLGRY	SARS-CoV-2 unique	1	ORF1ab	clustering
PT053	moderate patient	CASSLRSGGDEQYF	HTTDPSFLGRY	SARS-CoV-2 unique	1	ORF1ab	clustering
PT053	moderate patient	CASSLRDGGDEQYF	HTTDPSFLGRY	SARS-CoV-2 unique	1	ORF1ab	clustering
PT053	moderate patient	CASSWRDGGDEQYF	HTTDPSFLGRY	SARS-CoV-2 unique	1	ORF1ab	clustering
PT053	moderate patient	CASSSRQGGDTQYF	HTTDPSFLGRY	SARS-CoV-2 unique	1	ORF1ab	clustering
PT053	moderate patient	CASSSREGGDTQYF	HTTDPSFLGRY	SARS-CoV-2 unique	1	ORF1ab	clustering
PT053	moderate patient	CASSFRSGADTQYF	HTTDPSFLGRY	SARS-CoV-2 unique	1	ORF1ab	clustering
PT053	moderate patient	CASSTRSGADTQYF	HTTDPSFLGRY	SARS-CoV-2 unique	1	ORF1ab	clustering
PT053	moderate patient	CASSLSSGFDEQYF	HTTDPSFLGRY	SARS-CoV-2 unique	1	ORF1ab	clustering
PT053	moderate patient	CASSYSDSYNEQFF	HTTDPSFLGRY	SARS-CoV-2 unique	1	ORF1ab	clustering
PT053	moderate patient	CASSDRDAADTQYF	HTTDPSFLGRY	SARS-CoV-2 unique	1	ORF1ab	clustering
PT053	moderate patient	CASSPRTAQETQYF	HTTDPSFLGRY	SARS-CoV-2 unique	1	ORF1ab	clustering
PT053	moderate patient	CASTDRGPQETQYF	HTTDPSFLGRY	SARS-CoV-2 unique	1	ORF1ab	clustering
PT053	moderate patient	CASTDRGPLETQYF	HTTDPSFLGRY	SARS-CoV-2 unique	1	ORF1ab	clustering
PT053	moderate patient	CASSPTSGSYNEQFF	HTTDPSFLGRY	SARS-CoV-2 unique	1	ORF1ab	clustering
PT053	moderate patient	CASSFRDGVTDTQYF	HTTDPSFLGRY	SARS-CoV-2 unique	1	ORF1ab	clustering
PT053	moderate patient	CASGDRGPADTQYF	HTTDPSFLGRY	SARS-CoV-2 unique	1	ORF1ab	TCRex
PT053	moderate patient	CASSDRGQADTQYF	HTTDPSFLGRY	SARS-CoV-2 unique	1	ORF1ab	TCRex
PT053	moderate patient	CASSTRDFLDEQFF	HTTDPSFLGRY	SARS-CoV-2 unique	1	ORF1ab	TCRex
PT053	moderate patient	CASSYRDGTDTQYF	HTTDPSFLGRY	SARS-CoV-2 unique	1	ORF1ab	TCRex
PT053	moderate patient	CASGDRGFTDTQYF	HTTDPSFLGRY	SARS-CoV-2 unique	1	ORF1ab	TCRex
PT053	moderate patient	CASGDRGPLDEQFF	HTTDPSFLGRY	SARS-CoV-2 unique	1	ORF1ab	TCRex
PT053	moderate patient	CASSERSGLETQYF	HTTDPSFLGRY	SARS-CoV-2 unique	1	ORF1ab	TCRex
PT053	moderate patient	CASSLSHPSYNEQFF	HTTDPSFLGRY	SARS-CoV-2 unique	1	ORF1ab	TCRex
PT053	moderate patient	CASSLSSPLDTQYF	HTTDPSFLGRY	SARS-CoV-2 unique	1	ORF1ab	TCRex
PT053	moderate patient	CASSPRDPTDTQYF	HTTDPSFLGRY	SARS-CoV-2 unique	1	ORF1ab	TCRex
PT053	moderate patient	CASSTRSGVDEQFF	HTTDPSFLGRY	SARS-CoV-2 unique	1	ORF1ab	TCRex
PT053	moderate patient	CASADRGHQETQYF	HTTDPSFLGRY	SARS-CoV-2 unique	1	ORF1ab	TCRex
PT053	moderate patient	CASSHRHPSTDTQYF	HTTDPSFLGRY	SARS-CoV-2 unique	1	ORF1ab	TCRex
PT053	moderate patient	CASSLRDTLQETQYF	HTTDPSFLGRY	SARS-CoV-2 unique	1	ORF1ab	TCRex
PT053	moderate patient	CASSPRDPAETQYF	HTTDPSFLGRY	SARS-CoV-2 unique	1	ORF1ab	TCRex
PT053	moderate patient	CASSSTDPSYNEQFF	HTTDPSFLGRY	SARS-CoV-2 unique	1	ORF1ab	TCRex
PT053	moderate patient	CASSERGGPETQYF	HTTDPSFLGRY	SARS-CoV-2 unique	1	ORF1ab	TCRex
PT053	moderate patient	CASSGRDHLDEQYF	HTTDPSFLGRY	SARS-CoV-2 unique	1	ORF1ab	TCRex
PT053	moderate patient	CASSNRDGVSDEQYF	HTTDPSFLGRY	SARS-CoV-2 unique	1	ORF1ab	TCRex
PT053	moderate patient	CASSSRDSNNEQFF	HTTDPSFLGRY	SARS-CoV-2 unique	1	ORF1ab	TCRex
PT053	moderate patient	CASSVSGPIDTQYF	HTTDPSFLGRY	SARS-CoV-2 unique	1	ORF1ab	TCRex
PT053	moderate patient	CASSSPGLAYEQYF	KPLEFGATSAAL	SARS-CoV-2 unique	1	ORF1ab	TCRex
PT053	moderate patient	CASSSDSSTDTQYF	NLDSKVGGNY	SARS-CoV-2 unique	1	S (ORF2)	clustering
PT053	moderate patient	CASSLDSSTDTQYF	NLDSKVGGNY	SARS-CoV-2 unique	1	S (ORF2)	clustering
PT053	moderate patient	CASSPDTSTDTQYF	NLDSKVGGNY	SARS-CoV-2 unique	1	S (ORF2)	TCRex
PT053	moderate patient	CASSQDLTTDTQYF	NLDSKVGGNY	SARS-CoV-2 unique	1	S (ORF2)	TCRex
PT053	moderate patient	CSVVGTSGTSYNEQFF	TPINLVRDL	SARS-CoV-2 unique	1	S (ORF2)	TCRex
PT053	moderate patient	CSVGGGQGSSYNEQFF	TPINLVRDL	SARS-CoV-2 unique	1	S (ORF2)	TCRex
PT053	moderate patient	CSVMGLAGSSYNEQFF	TPINLVRDL	SARS-CoV-2 unique	1	S (ORF2)	TCRex
PT053	moderate patient	CASSVENTGELFF	YLQPRTFLL	SARS-CoV-2 unique	1	S (ORF2)	clustering
PT053	moderate patient	CASSQLNTGELFF	YLQPRTFLL	SARS-CoV-2 unique	1	S (ORF2)	clustering
PT053	moderate patient	CAILEENTGELFF	YLQPRTFLL	SARS-CoV-2 unique	1	S (ORF2)	TCRex
PT053	moderate patient	CASSLGYEQYF	FLNGSCGSV	coronavirus common	17	ORF1ab	clustering
PT053	moderate patient	CASSLGYEQYF	FLNGSCGSV	coronavirus common	17	ORF1ab	clustering
PT053	moderate patient	CASSLGYEQYF	FLNGSCGSV	coronavirus common	17	ORF1ab	clustering
PT053	moderate patient	CASSLGYEQYF	FLNGSCGSV	coronavirus common	17	ORF1ab	clustering
PT053	moderate patient	CASSLSYEQYF	FLNGSCGSV	coronavirus common	17	ORF1ab	clustering
PT053	moderate patient	CASSLSYEQYF	FLNGSCGSV	coronavirus common	17	ORF1ab	clustering
PT053	moderate patient	CASSLSYEQYF	FLNGSCGSV	coronavirus common	17	ORF1ab	clustering
PT053	moderate patient	CASSSTYEQYF	FLNGSCGSV	coronavirus common	17	ORF1ab	clustering
PT053	moderate patient	CASGSSYEQYF	FLNGSCGSV	coronavirus common	17	ORF1ab	clustering
PT053	moderate patient	CASSQASGGSTDTQYF	FLNGSCGSV	coronavirus common	17	ORF1ab	clustering
PT053	moderate patient	CAISESYEQYF	FLNGSCGSV	coronavirus common	17	ORF1ab	TCRex
PT053	moderate patient	CASSLSGSYEQYF	FLPRVFSAV	coronavirus common	16	ORF1ab	clustering
PT053	moderate patient	CASSLSADTQYF	FLPRVFSAV	coronavirus common	16	ORF1ab	clustering
PT053	moderate patient	CASSLGTSYEQYF	FPPTSFGPL	coronavirus common	13	ORF1ab	clustering
PT053	moderate patient	CASSLGTYNEQFF	FPPTSFGPL	coronavirus common	13	ORF1ab	clustering
PT053	moderate patient	CASSLASGYNEQFF	FPPTSFGPL	coronavirus common	13	ORF1ab	clustering
PT053	moderate patient	CASSLSSGYNEQFF	FPPTSFGPL	coronavirus common	13	ORF1ab	clustering
PT053	moderate patient	CASSLSSGTYEQYF	FPPTSFGPL	coronavirus common	13	ORF1ab	clustering
PT053	moderate patient	CASSLSTGGYEQYF	FPPTSFGPL	coronavirus common	13	ORF1ab	clustering
PT053	moderate patient	CASSLASGSYEQYF	FPPTSFGPL	coronavirus common	13	ORF1ab	clustering
PT053	moderate patient	CASSLSDSSNEQFF	FPPTSFGPL	coronavirus common	13	ORF1ab	clustering
PT053	moderate patient	CASSLSTSGSYEQYF	FPPTSFGPL	coronavirus common	13	ORF1ab	clustering
PT053	moderate patient	CASSLSAGGTYEQYF	FPPTSFGPL	coronavirus common	13	ORF1ab	clustering
PT053	moderate patient	CASSLADLSYEQYF	FPPTSFGPL	coronavirus common	13	ORF1ab	TCRex
PT053	moderate patient	CASSFAAGGSFEQYF	FPPTSFGPL	coronavirus common	13	ORF1ab	TCRex
PT053	moderate patient	CASSLSENSYNEQFF	FPPTSFGPL	coronavirus common	13	ORF1ab	TCRex
PT053	moderate patient	CASSLSQGYTEAFF	FPPTSFGPL	coronavirus common	13	ORF1ab	TCRex
PT053	moderate patient	CASSFGTSTYEQFF	FPPTSFGPL	coronavirus common	13	ORF1ab	TCRex
PT053	moderate patient	CASSVGLAGGDEQYF	MPASWVMRI	coronavirus common	15	ORF1ab	TCRex
PT053	moderate patient	CASSLGLAGVDTQYF	MPASWVMRI	coronavirus common	15	ORF1ab	TCRex
PT053	moderate patient	CASSVGETQYF	RQLLFVVEV	coronavirus common	13	ORF1ab	clustering
PT053	moderate patient	CASSLGVSYEQYF	TLIGDCATV	coronavirus common	9	ORF1ab	clustering
PT053	moderate patient	CASSLGGSYEQYF	VLWAHGFEL	coronavirus common	13	ORF1ab	clustering
PT053	moderate patient	CASSVGQGAYEQYF	NLNESLIDL	coronavirus common	11	S (ORF2)	clustering
PT053	moderate patient	CASSVGTGSYEQYF	NLNESLIDL	coronavirus common	11	S (ORF2)	clustering
PT054	moderate patient	CASSFGRMNTEAFF	WICLLQFAY	SARS-CoV-2 unique	1	M (ORF5)	TCRex
PT054	moderate patient	CASSSTASTDTQYF	HTTDPSFLGRY	SARS-CoV-2 unique	1	ORF1ab	TCRex
PT054	moderate patient	CASSPTTSYEQYF	EILDITPCSF	SARS-CoV-2 unique	1	S (ORF2)	TCRex
PT054	moderate patient	CASSSTNTGELFF	YLQPRTFLL	SARS-CoV-2 unique	1	S (ORF2)	clustering
PT054	moderate patient	CASGTANTGELFF	YLQPRTFLL	SARS-CoV-2 unique	1	S (ORF2)	TCRex
PT054	moderate patient	CATLEENTGELFF	YLQPRTFLL	SARS-CoV-2 unique	1	S (ORF2)	TCRex
PT054	moderate patient	CASSMGGTEAFF	FLNGSCGSV	coronavirus common	17	ORF1ab	clustering
PT054	moderate patient	CASSFGGYEQYF	FLNGSCGSV	coronavirus common	17	ORF1ab	TCRex
PT054	moderate patient	CASSSGYEQYF	FLNGSCGSV	coronavirus common	17	ORF1ab	TCRex
PT054	moderate patient	CASSLSGSYEQYF	FLPRVFSAV	coronavirus common	16	ORF1ab	clustering
PT054	moderate patient	CASSLSGSYEQYF	FLPRVFSAV	coronavirus common	16	ORF1ab	clustering
PT054	moderate patient	CASSLSGSYEQYF	FLPRVFSAV	coronavirus common	16	ORF1ab	clustering
PT054	moderate patient	CASSLGQNTEAFF	HLVDFQVTI	coronavirus common	8	ORF6	clustering
PT061	moderate patient	CASSLSSGFDEQFF	HTTDPSFLGRY	SARS-CoV-2 unique	1	ORF1ab	clustering
PT061	moderate patient	CASSLSAPQETQYF	HTTDPSFLGRY	SARS-CoV-2 unique	1	ORF1ab	clustering
PT061	moderate patient	CASSLSGPQETQYF	HTTDPSFLGRY	SARS-CoV-2 unique	1	ORF1ab	clustering
PT061	moderate patient	CASSLSSPQETQYF	HTTDPSFLGRY	SARS-CoV-2 unique	1	ORF1ab	clustering
PT061	moderate patient	CASSSSSPQETQYF	HTTDPSFLGRY	SARS-CoV-2 unique	1	ORF1ab	clustering
PT061	moderate patient	CASSSRGPTDTQYF	HTTDPSFLGRY	SARS-CoV-2 unique	1	ORF1ab	clustering
PT061	moderate patient	CASSLRGPNEKLFF	HTTDPSFLGRY	SARS-CoV-2 unique	1	ORF1ab	clustering
PT061	moderate patient	CASSPRGGPDTQYF	HTTDPSFLGRY	SARS-CoV-2 unique	1	ORF1ab	clustering
PT061	moderate patient	CASSLRGGPDTQYF	HTTDPSFLGRY	SARS-CoV-2 unique	1	ORF1ab	clustering
PT061	moderate patient	CASSLTSAQETQYF	HTTDPSFLGRY	SARS-CoV-2 unique	1	ORF1ab	clustering
PT061	moderate patient	CASSPTHSNQPQHF	HTTDPSFLGRY	SARS-CoV-2 unique	1	ORF1ab	clustering
PT061	moderate patient	CASSPRDSQETQYF	HTTDPSFLGRY	SARS-CoV-2 unique	1	ORF1ab	clustering
PT061	moderate patient	CASSLSTSQETQYF	HTTDPSFLGRY	SARS-CoV-2 unique	1	ORF1ab	clustering
PT061	moderate patient	CASSPGHPSTDTQYF	HTTDPSFLGRY	SARS-CoV-2 unique	1	ORF1ab	clustering
PT061	moderate patient	CASSFRDTTDTQYF	HTTDPSFLGRY	SARS-CoV-2 unique	1	ORF1ab	TCRex
PT061	moderate patient	CASSLTESTDTQYF	HTTDPSFLGRY	SARS-CoV-2 unique	1	ORF1ab	TCRex
PT061	moderate patient	CASTERGPQETQYF	HTTDPSFLGRY	SARS-CoV-2 unique	1	ORF1ab	TCRex
PT061	moderate patient	CASSDRAPNQPQHF	HTTDPSFLGRY	SARS-CoV-2 unique	1	ORF1ab	TCRex
PT061	moderate patient	CASSFRQGTDEQYF	HTTDPSFLGRY	SARS-CoV-2 unique	1	ORF1ab	TCRex
PT061	moderate patient	CASSFTDNYNEQFF	HTTDPSFLGRY	SARS-CoV-2 unique	1	ORF1ab	TCRex
PT061	moderate patient	CASSSSSSTDTQYF	HTTDPSFLGRY	SARS-CoV-2 unique	1	ORF1ab	TCRex
PT061	moderate patient	CATSRDSGGLTDTQYF	HTTDPSFLGRY	SARS-CoV-2 unique	1	ORF1ab	TCRex
PT061	moderate patient	CASSADYSTDTQYF	NLDSKVGGNY	SARS-CoV-2 unique	1	S (ORF2)	TCRex
PT061	moderate patient	CSVEGLAGGPSYNEQFF	TPINLVRDL	SARS-CoV-2 unique	1	S (ORF2)	TCRex
PT061	moderate patient	CSVEGQTGDSYNEQFF	TPINLVRDL	SARS-CoV-2 unique	1	S (ORF2)	TCRex
PT061	moderate patient	CASSGLNTGELFF	YLQPRTFLL	SARS-CoV-2 unique	1	S (ORF2)	clustering
PT061	moderate patient	CASSSVNTGELFF	YLQPRTFLL	SARS-CoV-2 unique	1	S (ORF2)	clustering
PT061	moderate patient	CASTRLNTGELFF	YLQPRTFLL	SARS-CoV-2 unique	1	S (ORF2)	clustering
PT061	moderate patient	CATSETNTGELFF	YLQPRTFLL	SARS-CoV-2 unique	1	S (ORF2)	clustering
PT061	moderate patient	CASGSSYEQYF	FLNGSCGSV	coronavirus common	17	ORF1ab	clustering
PT061	moderate patient	CASSFSYEQYF	FLNGSCGSV	coronavirus common	17	ORF1ab	clustering
PT061	moderate patient	CASSYSYEQYF	FLNGSCGSV	coronavirus common	17	ORF1ab	clustering
PT061	moderate patient	CASSQGYEQYF	FLNGSCGSV	coronavirus common	17	ORF1ab	clustering
PT061	moderate patient	CASSYGSGYEQYF	FLNGSCGSV	coronavirus common	17	ORF1ab	clustering
PT061	moderate patient	CASSLSGGSADTQYF	FLNGSCGSV	coronavirus common	17	ORF1ab	clustering
PT061	moderate patient	CASSLTGGVTDTQYF	FLNGSCGSV	coronavirus common	17	ORF1ab	clustering
PT061	moderate patient	CASSLAGGSYEQYF	FPPTSFGPL	coronavirus common	13	ORF1ab	clustering
PT061	moderate patient	CASSLSSGYNEQFF	FPPTSFGPL	coronavirus common	13	ORF1ab	TCRex
PT061	moderate patient	CASSAGLASTDTQYF	MPASWVMRI	coronavirus common	15	ORF1ab	clustering
PT061	moderate patient	CASSLGLAGVDTQYF	MPASWVMRI	coronavirus common	15	ORF1ab	TCRex
PT061	moderate patient	CASSSGLAGTDTQYF	MPASWVMRI	coronavirus common	15	ORF1ab	TCRex
PT061	moderate patient	CASSLVNEQFF	YLNTLTLAV	coronavirus common	12	ORF1ab	clustering
PT061	moderate patient	CASSLGVNTEAFF	HLVDFQVTI	coronavirus common	8	ORF6	clustering
PT061	moderate patient	CASSPMTRGGLDEQFF	KLPDDFTGCV	coronavirus common	6	S (ORF2)	TCRex
PT061	moderate patient	CASSVGQGTYEQYF	NLNESLIDL	coronavirus common	11	S (ORF2)	clustering
PT068	moderate patient	CATSDRNTGELFF	YLQPRTFLL	SARS-CoV-2 unique	1	S (ORF2)	TCRex
PT068	moderate patient	CASSFSYEQYF	FLNGSCGSV	coronavirus common	17	ORF1ab	TCRex
PT068	moderate patient	CASSLASGSYEQYF	FPPTSFGPL	coronavirus common	13	ORF1ab	TCRex
PT073	moderate patient	CASSSGYSNQPQHF	HTTDPSFLGRY	SARS-CoV-2 unique	1	ORF1ab	clustering
PT073	moderate patient	CASSPRSGADTQYF	HTTDPSFLGRY	SARS-CoV-2 unique	1	ORF1ab	clustering
PT073	moderate patient	CASGPRSGADTQYF	HTTDPSFLGRY	SARS-CoV-2 unique	1	ORF1ab	clustering
PT073	moderate patient	CASSSRDGTDTQYF	HTTDPSFLGRY	SARS-CoV-2 unique	1	ORF1ab	clustering
PT073	moderate patient	CASSSRDYTDTQYF	HTTDPSFLGRY	SARS-CoV-2 unique	1	ORF1ab	clustering
PT073	moderate patient	CASSLRDLTDTQYF	HTTDPSFLGRY	SARS-CoV-2 unique	1	ORF1ab	clustering
PT073	moderate patient	CASSLRDFTDTQYF	HTTDPSFLGRY	SARS-CoV-2 unique	1	ORF1ab	clustering
PT073	moderate patient	CASSSSGPLDTQYF	HTTDPSFLGRY	SARS-CoV-2 unique	1	ORF1ab	clustering
PT073	moderate patient	CASSSRATNEKLFF	HTTDPSFLGRY	SARS-CoV-2 unique	1	ORF1ab	clustering
PT073	moderate patient	CASSLSAPQETQYF	HTTDPSFLGRY	SARS-CoV-2 unique	1	ORF1ab	clustering
PT073	moderate patient	CASSLRDSLQETQYF	HTTDPSFLGRY	SARS-CoV-2 unique	1	ORF1ab	clustering
PT073	moderate patient	CASSERGVTDTQYF	HTTDPSFLGRY	SARS-CoV-2 unique	1	ORF1ab	TCRex
PT073	moderate patient	CASSLRSGSDEQYF	HTTDPSFLGRY	SARS-CoV-2 unique	1	ORF1ab	TCRex
PT073	moderate patient	CASSLTDSTDTQYF	HTTDPSFLGRY	SARS-CoV-2 unique	1	ORF1ab	TCRex
PT073	moderate patient	CASSPRQGSDTQYF	HTTDPSFLGRY	SARS-CoV-2 unique	1	ORF1ab	TCRex
PT073	moderate patient	CSVEGGSSYEQYF	HTTDPSFLGRY	SARS-CoV-2 unique	1	ORF1ab	TCRex
PT073	moderate patient	CASSERGGPDEQYF	HTTDPSFLGRY	SARS-CoV-2 unique	1	ORF1ab	TCRex
PT073	moderate patient	CASSERGPNEKLFF	HTTDPSFLGRY	SARS-CoV-2 unique	1	ORF1ab	TCRex
PT073	moderate patient	CASSPRTATNEKLFF	HTTDPSFLGRY	SARS-CoV-2 unique	1	ORF1ab	TCRex
PT073	moderate patient	CATNVPNTGELFF	YLQPRTFLL	SARS-CoV-2 unique	1	S (ORF2)	clustering
PT073	moderate patient	CATSVPNTGELFF	YLQPRTFLL	SARS-CoV-2 unique	1	S (ORF2)	clustering
PT073	moderate patient	CASNGLNTGELFF	YLQPRTFLL	SARS-CoV-2 unique	1	S (ORF2)	TCRex
PT073	moderate patient	CASSAGYEQYF	FLNGSCGSV	coronavirus common	17	ORF1ab	clustering
PT073	moderate patient	CASSFGYEQYF	FLNGSCGSV	coronavirus common	17	ORF1ab	clustering
PT073	moderate patient	CASSSSYEQYF	FLNGSCGSV	coronavirus common	17	ORF1ab	clustering
PT073	moderate patient	CASSLGYEQYF	FLNGSCGSV	coronavirus common	17	ORF1ab	clustering
PT073	moderate patient	CASSSGYEQYF	FLNGSCGSV	coronavirus common	17	ORF1ab	clustering
PT073	moderate patient	CASSDSYEQYF	FLNGSCGSV	coronavirus common	17	ORF1ab	clustering
PT073	moderate patient	CASSLSGGSTDTQYF	FLNGSCGSV	coronavirus common	17	ORF1ab	clustering
PT073	moderate patient	CASSPIGGSTDTQYF	FLNGSCGSV	coronavirus common	17	ORF1ab	clustering
PT073	moderate patient	CAISESYEQYF	FLNGSCGSV	coronavirus common	17	ORF1ab	TCRex
PT073	moderate patient	CASSLAGGAGETQYF	FLPRVFSAV	coronavirus common	16	ORF1ab	clustering
PT073	moderate patient	CASSLAGGTGETQYF	FLPRVFSAV	coronavirus common	16	ORF1ab	clustering
PT073	moderate patient	CASSLAGGSQETQYF	FLPRVFSAV	coronavirus common	16	ORF1ab	TCRex
PT073	moderate patient	CASSLSSGSYEQYF	FPPTSFGPL	coronavirus common	13	ORF1ab	clustering
PT073	moderate patient	CASSLGGISYEQYF	FPPTSFGPL	coronavirus common	13	ORF1ab	clustering
PT073	moderate patient	CASSLAETYYEQYF	FPPTSFGPL	coronavirus common	13	ORF1ab	clustering
PT073	moderate patient	CASSLAGGSYEQYF	FPPTSFGPL	coronavirus common	13	ORF1ab	clustering
PT073	moderate patient	CASSLSSGTSYEQYF	FPPTSFGPL	coronavirus common	13	ORF1ab	clustering
PT073	moderate patient	CASSLSSGTSYEQFF	FPPTSFGPL	coronavirus common	13	ORF1ab	clustering
PT073	moderate patient	CASSLSSYSYNEQFF	FPPTSFGPL	coronavirus common	13	ORF1ab	TCRex
PT073	moderate patient	CASSGGLAGTDTQYF	MPASWVMRI	coronavirus common	15	ORF1ab	clustering
PT073	moderate patient	CASSVGLAGTDTQYF	MPASWVMRI	coronavirus common	15	ORF1ab	clustering
PT073	moderate patient	CASSLGLAGVDTQYF	MPASWVMRI	coronavirus common	15	ORF1ab	TCRex
PT073	moderate patient	CASSLRGNEQFF	YLDAYNMMI	coronavirus common	13	ORF1ab	clustering
PT073	moderate patient	CASSTSRDSSYEQYF	QECVRGTTVL	coronavirus common	7	ORF7a	TCRex
PT073	moderate patient	CASSQDYASSYNSPLHF	KLPDDFTGCV	coronavirus common	6	S (ORF2)	TCRex
PT073	moderate patient	CASSLGTGVSYEQYF	KTSVDCTMYI	coronavirus common	7	S (ORF2)	clustering
PT102	moderate patient	CASSIGTVGQPQHF	WICLLQFAY	SARS-CoV-2 unique	1	M (ORF5)	TCRex
PT102	moderate patient	CASSLDSSTDTQYF	HTTDPSFLGRY	SARS-CoV-2 unique	1	ORF1ab	clustering
PT102	moderate patient	CASSSRTGTDTQYF	HTTDPSFLGRY	SARS-CoV-2 unique	1	ORF1ab	clustering
PT102	moderate patient	CSVEGTGAYEQYF	HTTDPSFLGRY	SARS-CoV-2 unique	1	ORF1ab	clustering
PT102	moderate patient	CSVEVQGSYEQYF	HTTDPSFLGRY	SARS-CoV-2 unique	1	ORF1ab	clustering
PT102	moderate patient	CSVEVQASYEQYF	HTTDPSFLGRY	SARS-CoV-2 unique	1	ORF1ab	clustering
PT102	moderate patient	CSVEQGTSYEQYF	HTTDPSFLGRY	SARS-CoV-2 unique	1	ORF1ab	clustering
PT102	moderate patient	CSVEGGSSYEQYF	HTTDPSFLGRY	SARS-CoV-2 unique	1	ORF1ab	clustering
PT102	moderate patient	CASSLSSGTDTQYF	HTTDPSFLGRY	SARS-CoV-2 unique	1	ORF1ab	clustering
PT102	moderate patient	CASSLSGVQETQYF	HTTDPSFLGRY	SARS-CoV-2 unique	1	ORF1ab	clustering
PT102	moderate patient	CASSLTGSTDTQYF	HTTDPSFLGRY	SARS-CoV-2 unique	1	ORF1ab	clustering
PT102	moderate patient	CASSLRDSSTDTQYF	HTTDPSFLGRY	SARS-CoV-2 unique	1	ORF1ab	TCRex
PT102	moderate patient	CASSLTDSYNEQFF	HTTDPSFLGRY	SARS-CoV-2 unique	1	ORF1ab	TCRex
PT102	moderate patient	CASSSRTSQETQYF	HTTDPSFLGRY	SARS-CoV-2 unique	1	ORF1ab	TCRex
PT102	moderate patient	CASSLSTGLDTQYF	HTTDPSFLGRY	SARS-CoV-2 unique	1	ORF1ab	TCRex
PT102	moderate patient	CSVEDRSSYEQYF	HTTDPSFLGRY	SARS-CoV-2 unique	1	ORF1ab	TCRex
PT102	moderate patient	CASSSPGLAYEQFF	KPLEFGATSAAL	SARS-CoV-2 unique	1	ORF1ab	TCRex
PT102	moderate patient	CASSQDVGTNYGYTF	FTISVTTEIL	SARS-CoV-2 unique	1	S (ORF2)	TCRex
PT102	moderate patient	CASSRDGSTDTQYF	NLDSKVGGNY	SARS-CoV-2 unique	1	S (ORF2)	clustering
PT102	moderate patient	CASGEDFSTDTQYF	NLDSKVGGNY	SARS-CoV-2 unique	1	S (ORF2)	TCRex
PT102	moderate patient	CASSTTDRVFSYEQYF	TLDSKTQSL	SARS-CoV-2 unique	1	S (ORF2)	TCRex
PT102	moderate patient	CSVEGADGGSSYNEQFF	TPINLVRDL	SARS-CoV-2 unique	1	S (ORF2)	clustering
PT102	moderate patient	CSVEGESGISYNEQFF	TPINLVRDL	SARS-CoV-2 unique	1	S (ORF2)	TCRex
PT102	moderate patient	CSVEGGQHSSYNEQFF	TPINLVRDL	SARS-CoV-2 unique	1	S (ORF2)	TCRex
PT102	moderate patient	CSVEGTGGKTYNEQFF	TPINLVRDL	SARS-CoV-2 unique	1	S (ORF2)	TCRex
PT102	moderate patient	CSVGGTSGRSYNEQFF	TPINLVRDL	SARS-CoV-2 unique	1	S (ORF2)	TCRex
PT102	moderate patient	CSARDFRGANTGELFF	YLQPRTFLL	SARS-CoV-2 unique	1	S (ORF2)	clustering
PT102	moderate patient	CASNDENTGELFF	YLQPRTFLL	SARS-CoV-2 unique	1	S (ORF2)	TCRex
PT102	moderate patient	CATSDSNTGELFF	YLQPRTFLL	SARS-CoV-2 unique	1	S (ORF2)	TCRex
PT102	moderate patient	CASSTGNTEAFF	FLNGSCGSV	coronavirus common	17	ORF1ab	clustering
PT102	moderate patient	CASSQDAGYEQYF	FLNGSCGSV	coronavirus common	17	ORF1ab	clustering
PT102	moderate patient	CASSLTGSFTDTQYF	FLNGSCGSV	coronavirus common	17	ORF1ab	clustering
PT102	moderate patient	CASSPSGSSTDTQYF	FLNGSCGSV	coronavirus common	17	ORF1ab	clustering
PT102	moderate patient	CASSSSGSVTDTQYF	FLNGSCGSV	coronavirus common	17	ORF1ab	TCRex
PT102	moderate patient	CSVETVNTGELFF	FLPRVFSAV	coronavirus common	16	ORF1ab	clustering
PT102	moderate patient	CSVEVVNTGELFF	FLPRVFSAV	coronavirus common	16	ORF1ab	clustering
PT102	moderate patient	CASSLSTSGEQYF	FPPTSFGPL	coronavirus common	13	ORF1ab	clustering
PT102	moderate patient	CASSLGESYEQYF	FPPTSFGPL	coronavirus common	13	ORF1ab	clustering
PT102	moderate patient	CASSLTESYEQYF	FPPTSFGPL	coronavirus common	13	ORF1ab	clustering
PT102	moderate patient	CASSLGTYNEQFF	FPPTSFGPL	coronavirus common	13	ORF1ab	clustering
PT102	moderate patient	CASSLSSYNEQFF	FPPTSFGPL	coronavirus common	13	ORF1ab	clustering
PT102	moderate patient	CASSLSSYSEQFF	FPPTSFGPL	coronavirus common	13	ORF1ab	clustering
PT102	moderate patient	CASSLGETYEQYF	FPPTSFGPL	coronavirus common	13	ORF1ab	clustering
PT102	moderate patient	CASSLSTSYEQYF	FPPTSFGPL	coronavirus common	13	ORF1ab	clustering
PT102	moderate patient	CASSLAQGTGELFF	FPPTSFGPL	coronavirus common	13	ORF1ab	clustering
PT102	moderate patient	CASSLSTGGFYEQYF	FPPTSFGPL	coronavirus common	13	ORF1ab	clustering
PT102	moderate patient	CASSLSSSGAYEQYF	FPPTSFGPL	coronavirus common	13	ORF1ab	clustering
PT102	moderate patient	CASSLSSSGSYEQYF	FPPTSFGPL	coronavirus common	13	ORF1ab	clustering
PT102	moderate patient	CASSFGTGLSYEQYF	FPPTSFGPL	coronavirus common	13	ORF1ab	clustering
PT102	moderate patient	CASSLSGGLTYEQYF	FPPTSFGPL	coronavirus common	13	ORF1ab	clustering
PT102	moderate patient	CASSLTSGSSYEQYF	FPPTSFGPL	coronavirus common	13	ORF1ab	clustering
PT102	moderate patient	CASSLAAGLSYEQYF	FPPTSFGPL	coronavirus common	13	ORF1ab	clustering
PT102	moderate patient	CASSLSGTSYEQYF	FPPTSFGPL	coronavirus common	13	ORF1ab	clustering
PT102	moderate patient	CASRLAGGTYEQYF	FPPTSFGPL	coronavirus common	13	ORF1ab	clustering
PT102	moderate patient	CASSFAGGFYEQYF	FPPTSFGPL	coronavirus common	13	ORF1ab	clustering
PT102	moderate patient	CASSLSTGSYEQYF	FPPTSFGPL	coronavirus common	13	ORF1ab	clustering
PT102	moderate patient	CASSLSAGSYEQYF	FPPTSFGPL	coronavirus common	13	ORF1ab	clustering
PT102	moderate patient	CASSLASGSYEQYF	FPPTSFGPL	coronavirus common	13	ORF1ab	clustering
PT102	moderate patient	CASSLGTASYEQYF	FPPTSFGPL	coronavirus common	13	ORF1ab	clustering
PT102	moderate patient	CASSLASGTYEQYF	FPPTSFGPL	coronavirus common	13	ORF1ab	clustering
PT102	moderate patient	CASSLSGGNTEAFF	FPPTSFGPL	coronavirus common	13	ORF1ab	clustering
PT102	moderate patient	CASSLSSGTYYEQYF	FPPTSFGPL	coronavirus common	13	ORF1ab	TCRex
PT102	moderate patient	CASSLSAGFSYEQYF	FPPTSFGPL	coronavirus common	13	ORF1ab	TCRex
PT102	moderate patient	CASSVAGNEQFF	FVDGVPFVV	coronavirus common	27	ORF1ab	clustering
PT102	moderate patient	CATSRDQAGTGNQPQHF	ILGLPTQTV	coronavirus common	13	ORF1ab	TCRex
PT102	moderate patient	CASSLGGNEQFF	ILHCANFNV	coronavirus common	16	ORF1ab	clustering
PT102	moderate patient	CASSLDSSYEQYF	KLSYGIATV	coronavirus common	13	ORF1ab	clustering
PT102	moderate patient	CASSLGLAGTDTQYF	MPASWVMRI	coronavirus common	15	ORF1ab	clustering
PT102	moderate patient	CASSEGLAGVDTQYF	MPASWVMRI	coronavirus common	15	ORF1ab	clustering
PT102	moderate patient	CASSGGLAGADTQYF	MPASWVMRI	coronavirus common	15	ORF1ab	clustering
PT102	moderate patient	CASSVGDTQYF	RQLLFVVEV	coronavirus common	13	ORF1ab	clustering
PT102	moderate patient	CASSAGDTQYF	RQLLFVVEV	coronavirus common	13	ORF1ab	clustering
PT102	moderate patient	CASSVGATQYF	RQLLFVVEV	coronavirus common	13	ORF1ab	clustering
PT102	moderate patient	CASSVGGELFF	RQLLFVVEV	coronavirus common	13	ORF1ab	clustering
PT102	moderate patient	CASSLGGEAFF	VLWAHGFEL	coronavirus common	13	ORF1ab	clustering
PT102	moderate patient	CASSVGQGQETQYF	YLDAYNMMI	coronavirus common	13	ORF1ab	clustering
PT102	moderate patient	CASSSSGSTDTQYF	YLDAYNMMI	coronavirus common	13	ORF1ab	clustering
PT102	moderate patient	CASSLSDTQYF	YLNTLTLAV	coronavirus common	12	ORF1ab	clustering
PT102	moderate patient	CASSLGTGTSYEQYF	KTSVDCTMYI	coronavirus common	7	S (ORF2)	clustering
PT112	moderate patient	CASSSRQGTDTQYF	HTTDPSFLGRY	SARS-CoV-2 unique	1	ORF1ab	TCRex
PT112	moderate patient	CSVEGTGAYEQYF	HTTDPSFLGRY	SARS-CoV-2 unique	1	ORF1ab	TCRex
PT112	moderate patient	CASSIAGGLYNEQFF	KPLEFGATSAAL	SARS-CoV-2 unique	1	ORF1ab	TCRex
PT112	moderate patient	CASSVGGGADTGELFF	IQYIDIGNY	SARS-CoV-2 unique	1	ORF8	TCRex
PT112	moderate patient	CASSYDTHTDTQYF	NLDSKVGGNY	SARS-CoV-2 unique	1	S (ORF2)	TCRex
PT112	moderate patient	CASSFGYEQYF	FLNGSCGSV	coronavirus common	17	ORF1ab	clustering
PT112	moderate patient	CASSSTYEQYF	FLNGSCGSV	coronavirus common	17	ORF1ab	clustering
PT112	moderate patient	CASSQGYEQYF	FLNGSCGSV	coronavirus common	17	ORF1ab	clustering
PT112	moderate patient	CASSDSYEQYF	FLNGSCGSV	coronavirus common	17	ORF1ab	clustering
PT112	moderate patient	CASSFGGYEQYF	FLNGSCGSV	coronavirus common	17	ORF1ab	clustering
PT112	moderate patient	CASSLGSYEQYF	FLNGSCGSV	coronavirus common	17	ORF1ab	clustering
PT112	moderate patient	CASSLGSYEQYF	FLPRVFSAV	coronavirus common	16	ORF1ab	clustering
PT112	moderate patient	CASSLSEGYTEAFF	FPPTSFGPL	coronavirus common	13	ORF1ab	clustering
PT112	moderate patient	CASSLSAGSYEQYF	FPPTSFGPL	coronavirus common	13	ORF1ab	TCRex
PT112	moderate patient	CASSLWEDQPQHF	FPPTSFGPL	coronavirus common	13	ORF1ab	TCRex
PT112	moderate patient	CASSLSSATYEQYF	FPPTSFGPL	coronavirus common	13	ORF1ab	TCRex
PT112	moderate patient	CASSFGGYEQYF	ILHCANFNV	coronavirus common	16	ORF1ab	clustering
PT112	moderate patient	CASSPGGYEQYF	ILHCANFNV	coronavirus common	16	ORF1ab	clustering
PT112	moderate patient	CASSLGGGELFF	ILHCANFNV	coronavirus common	16	ORF1ab	TCRex
PT112	moderate patient	CASSQDPLAGEQYF	KLSYGIATV	coronavirus common	13	ORF1ab	TCRex
PT112	moderate patient	CASSLGNEQFF	YLNTLTLAV	coronavirus common	12	ORF1ab	clustering
PT112	moderate patient	CASSSGQGDSPLHF	KTSVDCTMYI	coronavirus common	7	S (ORF2)	TCRex
PT118	moderate patient	CSVEGSSGFSYNEQFF	TPINLVRDL	SARS-CoV-2 unique	1	S (ORF2)	TCRex
PT118	moderate patient	CATSVENTGELFF	YLQPRTFLL	SARS-CoV-2 unique	1	S (ORF2)	TCRex
PT118	moderate patient	CASSYSYEQYF	FLNGSCGSV	coronavirus common	17	ORF1ab	clustering
PT118	moderate patient	CASSASYEQYF	FLNGSCGSV	coronavirus common	17	ORF1ab	clustering
PT118	moderate patient	CASSLSSGSSYEQYF	FPPTSFGPL	coronavirus common	13	ORF1ab	clustering
PT118	moderate patient	CASSLGGASSYEQYF	FPPTSFGPL	coronavirus common	13	ORF1ab	clustering
PT118	moderate patient	CASSLSENTEAFF	FPPTSFGPL	coronavirus common	13	ORF1ab	TCRex
PT118	moderate patient	CASSLGGYEQYF	ILHCANFNV	coronavirus common	16	ORF1ab	clustering
PT131	moderate patient	CASSFGRFYNEQFF	WICLLQFAY	SARS-CoV-2 unique	1	M (ORF5)	TCRex
PT131	moderate patient	CSVEAGDSYEQYF	HTTDPSFLGRY	SARS-CoV-2 unique	1	ORF1ab	clustering
PT131	moderate patient	CASSSTGVTDTQYF	HTTDPSFLGRY	SARS-CoV-2 unique	1	ORF1ab	TCRex
PT131	moderate patient	CASSQDVYTDTQYF	NLDSKVGGNY	SARS-CoV-2 unique	1	S (ORF2)	TCRex
PT131	moderate patient	CSGTSDAYTDTQYF	NLDSKVGGNY	SARS-CoV-2 unique	1	S (ORF2)	TCRex
PT131	moderate patient	CATQDLNTGELFF	YLQPRTFLL	SARS-CoV-2 unique	1	S (ORF2)	clustering
PT131	moderate patient	CASNHMNTGELFF	YLQPRTFLL	SARS-CoV-2 unique	1	S (ORF2)	TCRex
PT131	moderate patient	CAISDSNTGELFF	YLQPRTFLL	SARS-CoV-2 unique	1	S (ORF2)	TCRex
PT131	moderate patient	CASSLLAGGYNEQFF	FLNGSCGSV	coronavirus common	17	ORF1ab	clustering
PT131	moderate patient	CASSVGNTEAFF	FLNGSCGSV	coronavirus common	17	ORF1ab	clustering
PT131	moderate patient	CASSQSYEQYF	FLNGSCGSV	coronavirus common	17	ORF1ab	clustering
PT131	moderate patient	CASSSGYEQYF	FLNGSCGSV	coronavirus common	17	ORF1ab	clustering
PT131	moderate patient	CASSASYEQYF	FLNGSCGSV	coronavirus common	17	ORF1ab	clustering
PT131	moderate patient	CASSQGYEQYF	FLNGSCGSV	coronavirus common	17	ORF1ab	clustering
PT131	moderate patient	CASSSTYEQYF	FLNGSCGSV	coronavirus common	17	ORF1ab	clustering
PT131	moderate patient	CASSLGYEQYF	FLNGSCGSV	coronavirus common	17	ORF1ab	clustering
PT131	moderate patient	CASSLAGYEQYF	FLNGSCGSV	coronavirus common	17	ORF1ab	clustering
PT131	moderate patient	CASSLSSSYEQYF	FPPTSFGPL	coronavirus common	13	ORF1ab	clustering
PT131	moderate patient	CASSLGTSYEQYF	FPPTSFGPL	coronavirus common	13	ORF1ab	clustering
PT131	moderate patient	CASSLASSYEQYF	FPPTSFGPL	coronavirus common	13	ORF1ab	clustering
PT131	moderate patient	CASSLSENTEAFF	FPPTSFGPL	coronavirus common	13	ORF1ab	clustering
PT131	moderate patient	CASRLAGGYNEQFF	FPPTSFGPL	coronavirus common	13	ORF1ab	clustering
PT131	moderate patient	CASSLSEGSYEQYF	FPPTSFGPL	coronavirus common	13	ORF1ab	TCRex
PT131	moderate patient	CASSLSESSYNEQFF	FPPTSFGPL	coronavirus common	13	ORF1ab	TCRex
PT131	moderate patient	CASSLGLASTDTQYF	MPASWVMRI	coronavirus common	15	ORF1ab	clustering
PT131	moderate patient	CASSLGVSYEQYF	TLIGDCATV	coronavirus common	9	ORF1ab	clustering
PT140	moderate patient	CSVEGAGQGSYNEQFF	TPINLVRDL	SARS-CoV-2 unique	1	S (ORF2)	TCRex
PT140	moderate patient	CSVSGRTGGSYNEQFF	TPINLVRDL	SARS-CoV-2 unique	1	S (ORF2)	TCRex
PT140	moderate patient	CATSEQNTGELFF	YLQPRTFLL	SARS-CoV-2 unique	1	S (ORF2)	TCRex
PT140	moderate patient	CASSSTYEQYF	FLNGSCGSV	coronavirus common	17	ORF1ab	clustering
PT140	moderate patient	CASSLTGAGTDTQYF	FLNGSCGSV	coronavirus common	17	ORF1ab	clustering
PT140	moderate patient	CASSLGSYEQYF	FLNGSCGSV	coronavirus common	17	ORF1ab	TCRex
PT140	moderate patient	CASSLAGSNTEAFF	FPPTSFGPL	coronavirus common	13	ORF1ab	clustering
PT140	moderate patient	CASSLGSYEQYF	ILHCANFNV	coronavirus common	16	ORF1ab	TCRex
PT145	moderate patient	CASSPGRVDQPQHF	WICLLQFAY	SARS-CoV-2 unique	1	M (ORF5)	TCRex
PT145	moderate patient	CASSLSASQETQYF	HTTDPSFLGRY	SARS-CoV-2 unique	1	ORF1ab	clustering
PT145	moderate patient	CSVEDRQSYEQYF	HTTDPSFLGRY	SARS-CoV-2 unique	1	ORF1ab	clustering
PT145	moderate patient	CASSLTSFTDTQYF	HTTDPSFLGRY	SARS-CoV-2 unique	1	ORF1ab	TCRex
PT145	moderate patient	CSVEGTGAYEQYF	HTTDPSFLGRY	SARS-CoV-2 unique	1	ORF1ab	TCRex
PT145	moderate patient	CASSLAGDSYNEQFF	ALSKGVHFV	SARS-CoV-2 unique	1	ORF3a	clustering
PT145	moderate patient	CASSPSDSYEQYF	EILDITPCSF	SARS-CoV-2 unique	1	S (ORF2)	TCRex
PT145	moderate patient	CASSLPLQDRANTGELFF	TLDSKTQSL	SARS-CoV-2 unique	1	S (ORF2)	TCRex
PT145	moderate patient	CASSLDIEAFF	YLQPRTFLL	SARS-CoV-2 unique	1	S (ORF2)	clustering
PT145	moderate patient	CASSYLNTGELFF	YLQPRTFLL	SARS-CoV-2 unique	1	S (ORF2)	clustering
PT145	moderate patient	CASNEENTGELFF	YLQPRTFLL	SARS-CoV-2 unique	1	S (ORF2)	clustering
PT145	moderate patient	CASSLLAGGYNEQFF	FLNGSCGSV	coronavirus common	17	ORF1ab	clustering
PT145	moderate patient	CASSLGQGYEQYF	FLNGSCGSV	coronavirus common	17	ORF1ab	clustering
PT145	moderate patient	CASSLGYEQYF	FLNGSCGSV	coronavirus common	17	ORF1ab	clustering
PT145	moderate patient	CASSLSYEQYF	FLNGSCGSV	coronavirus common	17	ORF1ab	clustering
PT145	moderate patient	CASSSGYEQYF	FLNGSCGSV	coronavirus common	17	ORF1ab	clustering
PT145	moderate patient	CASSSTYEQYF	FLNGSCGSV	coronavirus common	17	ORF1ab	clustering
PT145	moderate patient	CASSLASSYNEQFF	FPPTSFGPL	coronavirus common	13	ORF1ab	clustering
PT145	moderate patient	CASSFGTAYEQYF	FPPTSFGPL	coronavirus common	13	ORF1ab	clustering
PT145	moderate patient	CASSLSQSTGELFF	FPPTSFGPL	coronavirus common	13	ORF1ab	clustering
PT145	moderate patient	CASSLSTGFYEQYF	FPPTSFGPL	coronavirus common	13	ORF1ab	TCRex
PT145	moderate patient	CASSVGLVSNTGELFF	KLSYGIATV	coronavirus common	13	ORF1ab	TCRex
PT145	moderate patient	CASSLGLAGGDEQFF	MPASWVMRI	coronavirus common	15	ORF1ab	clustering
PT145	moderate patient	CASSLGLAATDTQYF	MPASWVMRI	coronavirus common	15	ORF1ab	TCRex
PT145	moderate patient	CASSVGGSYEQYF	VLWAHGFEL	coronavirus common	13	ORF1ab	clustering
PT145	moderate patient	CASSLGVNTEAFF	HLVDFQVTI	coronavirus common	8	ORF6	clustering
PT145	moderate patient	CASSLGTSDYEQYF	NLNESLIDL	coronavirus common	11	S (ORF2)	clustering
PT147	moderate patient	CASSLSGPTDTQYF	HTTDPSFLGRY	SARS-CoV-2 unique	1	ORF1ab	clustering
PT147	moderate patient	CSVEAGGSYEQYF	HTTDPSFLGRY	SARS-CoV-2 unique	1	ORF1ab	TCRex
PT147	moderate patient	CASSLSEGTYEQYF	FPPTSFGPL	coronavirus common	13	ORF1ab	TCRex
PT147	moderate patient	CASSFGVNTEAFF	HLVDFQVTI	coronavirus common	8	ORF6	TCRex
PT001	possible patient	CASSPRQGTDTQYF	HTTDPSFLGRY	SARS-CoV-2 unique	1	ORF1ab	TCRex
PT001	possible patient	CSVFGGDGSSYNEQFF	TPINLVRDL	SARS-CoV-2 unique	1	S (ORF2)	clustering
PT001	possible patient	CSVLGGDGSSYNEQFF	TPINLVRDL	SARS-CoV-2 unique	1	S (ORF2)	clustering
PT001	possible patient	CAIEDENTGELFF	YLQPRTFLL	SARS-CoV-2 unique	1	S (ORF2)	TCRex
PT001	possible patient	CASSWGYEQYF	FLNGSCGSV	coronavirus common	17	ORF1ab	clustering
PT001	possible patient	CASSLGTGSYEQYF	FPPTSFGPL	coronavirus common	13	ORF1ab	TCRex
PT001	possible patient	CASSYSGNTEAFF	FVDGVPFVV	coronavirus common	27	ORF1ab	clustering
PT001	possible patient	CASSVADNEQFF	FVDGVPFVV	coronavirus common	27	ORF1ab	TCRex
PT001	possible patient	CASSLGLNTEAFF	HLVDFQVTI	coronavirus common	8	ORF6	clustering
PT001	possible patient	CASSQGLNTEAFF	HLVDFQVTI	coronavirus common	8	ORF6	clustering
PT003	possible patient	CASSLRGPTDTQYF	HTTDPSFLGRY	SARS-CoV-2 unique	1	ORF1ab	clustering
PT003	possible patient	CASSLTDSYNEQFF	HTTDPSFLGRY	SARS-CoV-2 unique	1	ORF1ab	clustering
PT003	possible patient	CSVEGLAGGWSYNEQFF	TPINLVRDL	SARS-CoV-2 unique	1	S (ORF2)	clustering
PT003	possible patient	CSVEGLAGGYSYNEQFF	TPINLVRDL	SARS-CoV-2 unique	1	S (ORF2)	clustering
PT003	possible patient	CASSPPGTGISYEQYF	TPINLVRDL	SARS-CoV-2 unique	1	S (ORF2)	TCRex
PT003	possible patient	CASSRVNTGELFF	YLQPRTFLL	SARS-CoV-2 unique	1	S (ORF2)	TCRex
PT003	possible patient	CASSLDRGTEAFF	KAYNVTQAF	coronavirus common	2	N (ORF9)	clustering
PT003	possible patient	CASSFGYEQYF	FLNGSCGSV	coronavirus common	17	ORF1ab	clustering
PT003	possible patient	CASSFGYEQYF	FLNGSCGSV	coronavirus common	17	ORF1ab	clustering
PT003	possible patient	CASSGSYEQYF	FLNGSCGSV	coronavirus common	17	ORF1ab	clustering
PT003	possible patient	CASSTSYEQYF	FLNGSCGSV	coronavirus common	17	ORF1ab	clustering
PT003	possible patient	CASSSGYEQYF	FLNGSCGSV	coronavirus common	17	ORF1ab	clustering
PT003	possible patient	CASSDSYEQYF	FLNGSCGSV	coronavirus common	17	ORF1ab	clustering
PT003	possible patient	CASSGGYEQYF	FLNGSCGSV	coronavirus common	17	ORF1ab	clustering
PT003	possible patient	CASSLGYEQYF	FLNGSCGSV	coronavirus common	17	ORF1ab	clustering
PT003	possible patient	CASSLGYEQYF	FLNGSCGSV	coronavirus common	17	ORF1ab	clustering
PT003	possible patient	CASSLGYEQYF	FLNGSCGSV	coronavirus common	17	ORF1ab	clustering
PT003	possible patient	CASSQGYEQYF	FLNGSCGSV	coronavirus common	17	ORF1ab	clustering
PT003	possible patient	CASSQSYEQYF	FLNGSCGSV	coronavirus common	17	ORF1ab	clustering
PT003	possible patient	CASSYGYEQYF	FLNGSCGSV	coronavirus common	17	ORF1ab	clustering
PT003	possible patient	CASSASYEQYF	FLNGSCGSV	coronavirus common	17	ORF1ab	clustering
PT003	possible patient	CASSDGYEQYF	FLNGSCGSV	coronavirus common	17	ORF1ab	clustering
PT003	possible patient	CASSLSYEQYF	FLNGSCGSV	coronavirus common	17	ORF1ab	clustering
PT003	possible patient	CASSLSYEQYF	FLNGSCGSV	coronavirus common	17	ORF1ab	clustering
PT003	possible patient	CASSSSYEQYF	FLNGSCGSV	coronavirus common	17	ORF1ab	clustering
PT003	possible patient	CASSYSYEQYF	FLNGSCGSV	coronavirus common	17	ORF1ab	clustering
PT003	possible patient	CASSSTYEQYF	FLNGSCGSV	coronavirus common	17	ORF1ab	clustering
PT003	possible patient	CASSSSGASTDTQYF	FLNGSCGSV	coronavirus common	17	ORF1ab	clustering
PT003	possible patient	CASSLEAGGTDTQYF	FLNGSCGSV	coronavirus common	17	ORF1ab	TCRex
PT003	possible patient	CASSFGTSYNEQFF	FPPTSFGPL	coronavirus common	13	ORF1ab	clustering
PT003	possible patient	CASSLSGMNTEAFF	FPPTSFGPL	coronavirus common	13	ORF1ab	clustering
PT003	possible patient	CASSLSAGSYEQYF	FPPTSFGPL	coronavirus common	13	ORF1ab	clustering
PT003	possible patient	CASSLSTGNTEAFF	FPPTSFGPL	coronavirus common	13	ORF1ab	clustering
PT003	possible patient	CASSLSTGTAYEQYF	FPPTSFGPL	coronavirus common	13	ORF1ab	clustering
PT003	possible patient	CASSLAEGLYEQYF	FPPTSFGPL	coronavirus common	13	ORF1ab	TCRex
PT003	possible patient	CASSLSTSSNEQFF	FPPTSFGPL	coronavirus common	13	ORF1ab	TCRex
PT003	possible patient	CASSGGSSYEQYF	FVDGVPFVV	coronavirus common	27	ORF1ab	clustering
PT003	possible patient	CASSLGGNEQFF	ILHCANFNV	coronavirus common	16	ORF1ab	clustering
PT003	possible patient	CASSQGLAGGDEQFF	MPASWVMRI	coronavirus common	15	ORF1ab	TCRex
PT003	possible patient	CASSVADEQYF	RQLLFVVEV	coronavirus common	13	ORF1ab	clustering
PT003	possible patient	CASSVAYEQFF	RQLLFVVEV	coronavirus common	13	ORF1ab	clustering
PT003	possible patient	CASSVTGEQFF	RQLLFVVEV	coronavirus common	13	ORF1ab	clustering
PT003	possible patient	CASSVGVEQFF	RQLLFVVEV	coronavirus common	13	ORF1ab	TCRex
PT003	possible patient	CASSLDRAQETQYF	RQLLFVVEV	coronavirus common	13	ORF1ab	TCRex
PT003	possible patient	CASSVGGDSSYEQYF	VLWAHGFEL	coronavirus common	13	ORF1ab	clustering
PT003	possible patient	CASSEGQAQETQYF	YLDAYNMMI	coronavirus common	13	ORF1ab	TCRex
PT003	possible patient	CASSQGVNTEAFF	HLVDFQVTI	coronavirus common	8	ORF6	clustering
PT003	possible patient	CASSLGVGTSYEQYF	KTSVDCTMYI	coronavirus common	7	S (ORF2)	TCRex
PT004	possible patient	CSVEGQGSYEQYF	HTTDPSFLGRY	SARS-CoV-2 unique	1	ORF1ab	clustering
PT004	possible patient	CASSLSAPQETQYF	HTTDPSFLGRY	SARS-CoV-2 unique	1	ORF1ab	TCRex
PT004	possible patient	CASSLASGSTYEQYF	FPPTSFGPL	coronavirus common	13	ORF1ab	TCRex
PT004	possible patient	CASSMGLAGGDEQFF	MPASWVMRI	coronavirus common	15	ORF1ab	clustering
PT004	possible patient	CASSVGGSEQYF	RQLLFVVEV	coronavirus common	13	ORF1ab	TCRex
PT032	possible patient	CASSDLNTGELFF	YLQPRTFLL	SARS-CoV-2 unique	1	S (ORF2)	clustering
PT032	possible patient	CASSEENTGELFF	YLQPRTFLL	SARS-CoV-2 unique	1	S (ORF2)	TCRex
PT032	possible patient	CASSSSYEQYF	FLNGSCGSV	coronavirus common	17	ORF1ab	clustering
PT032	possible patient	CASSLGYEQYF	FLNGSCGSV	coronavirus common	17	ORF1ab	clustering
PT032	possible patient	CASSFSYEQYF	FLNGSCGSV	coronavirus common	17	ORF1ab	clustering
PT032	possible patient	CASSLSYEQYF	FLNGSCGSV	coronavirus common	17	ORF1ab	clustering
PT032	possible patient	CASSSTYEQYF	FLNGSCGSV	coronavirus common	17	ORF1ab	clustering
PT032	possible patient	CASSQGFEQYF	FLNGSCGSV	coronavirus common	17	ORF1ab	clustering
PT032	possible patient	CASSLSDAYEQYF	FPPTSFGPL	coronavirus common	13	ORF1ab	clustering
PT032	possible patient	CASSLSVNTEAFF	FPPTSFGPL	coronavirus common	13	ORF1ab	clustering
PT032	possible patient	CASSLSSTYEQYF	FPPTSFGPL	coronavirus common	13	ORF1ab	clustering
PT032	possible patient	CASSVGLAGGVNEQFF	NQKLIANQF	coronavirus common	2	S (ORF2)	TCRex
PT051	possible patient	CASSWGRINTEAFF	WICLLQFAY	SARS-CoV-2 unique	1	M (ORF5)	TCRex
PT051	possible patient	CASSLSSPQETQYF	HTTDPSFLGRY	SARS-CoV-2 unique	1	ORF1ab	clustering
PT051	possible patient	CSVETTSSYEQYF	HTTDPSFLGRY	SARS-CoV-2 unique	1	ORF1ab	clustering
PT051	possible patient	CASSLSDHYNEQFF	HTTDPSFLGRY	SARS-CoV-2 unique	1	ORF1ab	clustering
PT051	possible patient	CASSLRGPTDTQYF	HTTDPSFLGRY	SARS-CoV-2 unique	1	ORF1ab	clustering
PT051	possible patient	CASSFRGPTDTQYF	HTTDPSFLGRY	SARS-CoV-2 unique	1	ORF1ab	clustering
PT051	possible patient	CASSPRSSQETQYF	HTTDPSFLGRY	SARS-CoV-2 unique	1	ORF1ab	clustering
PT051	possible patient	CASSPRGGPDTQYF	HTTDPSFLGRY	SARS-CoV-2 unique	1	ORF1ab	clustering
PT051	possible patient	CASSHRGPNEKLFF	HTTDPSFLGRY	SARS-CoV-2 unique	1	ORF1ab	clustering
PT051	possible patient	CASSSRGPNEKLFF	HTTDPSFLGRY	SARS-CoV-2 unique	1	ORF1ab	clustering
PT051	possible patient	CASSDRAPQETQYF	HTTDPSFLGRY	SARS-CoV-2 unique	1	ORF1ab	TCRex
PT051	possible patient	CASSSRGPQETQYF	HTTDPSFLGRY	SARS-CoV-2 unique	1	ORF1ab	TCRex
PT051	possible patient	CASSDRGPVDTQYF	HTTDPSFLGRY	SARS-CoV-2 unique	1	ORF1ab	TCRex
PT051	possible patient	CASSDRGSNQPQHF	HTTDPSFLGRY	SARS-CoV-2 unique	1	ORF1ab	TCRex
PT051	possible patient	CASSSRTSQETQYF	HTTDPSFLGRY	SARS-CoV-2 unique	1	ORF1ab	TCRex
PT051	possible patient	CSVEGQSSYEQYF	HTTDPSFLGRY	SARS-CoV-2 unique	1	ORF1ab	TCRex
PT051	possible patient	CASSERQGFDEQYF	HTTDPSFLGRY	SARS-CoV-2 unique	1	ORF1ab	TCRex
PT051	possible patient	CASSPRTATNEKLFF	HTTDPSFLGRY	SARS-CoV-2 unique	1	ORF1ab	TCRex
PT051	possible patient	CASSPSHSNQPQHF	HTTDPSFLGRY	SARS-CoV-2 unique	1	ORF1ab	TCRex
PT051	possible patient	CASSSRDSYNEQFF	HTTDPSFLGRY	SARS-CoV-2 unique	1	ORF1ab	TCRex
PT051	possible patient	CASSPRDYTTDTQYF	HTTDPSFLGRY	SARS-CoV-2 unique	1	ORF1ab	TCRex
PT051	possible patient	CASSSTASTDTQYF	HTTDPSFLGRY	SARS-CoV-2 unique	1	ORF1ab	TCRex
PT051	possible patient	CASSPRSSYEQYF	EILDITPCSF	SARS-CoV-2 unique	1	S (ORF2)	clustering
PT051	possible patient	CASSESPSDRSMNTEAFF	TLDSKTQSL	SARS-CoV-2 unique	1	S (ORF2)	TCRex
PT051	possible patient	CSVEGTSGNAYNEQFF	TPINLVRDL	SARS-CoV-2 unique	1	S (ORF2)	TCRex
PT051	possible patient	CASSQVNTGELFF	YLQPRTFLL	SARS-CoV-2 unique	1	S (ORF2)	clustering
PT051	possible patient	CASLEENTGELFF	YLQPRTFLL	SARS-CoV-2 unique	1	S (ORF2)	TCRex
PT051	possible patient	CASSVLNTGELFF	YLQPRTFLL	SARS-CoV-2 unique	1	S (ORF2)	TCRex
PT051	possible patient	CASSFGYEQYF	FLNGSCGSV	coronavirus common	17	ORF1ab	clustering
PT051	possible patient	CASSSGYEQYF	FLNGSCGSV	coronavirus common	17	ORF1ab	clustering
PT051	possible patient	CASSQGYEQYF	FLNGSCGSV	coronavirus common	17	ORF1ab	clustering
PT051	possible patient	CASSFSYEQYF	FLNGSCGSV	coronavirus common	17	ORF1ab	clustering
PT051	possible patient	CASSFQSYEQYF	FLNGSCGSV	coronavirus common	17	ORF1ab	TCRex
PT051	possible patient	CASSFGGMNTEAFF	FPPTSFGPL	coronavirus common	13	ORF1ab	clustering
PT051	possible patient	CASSLSTGAYEQYF	FPPTSFGPL	coronavirus common	13	ORF1ab	clustering
PT051	possible patient	CASSFGTAYEQYF	FPPTSFGPL	coronavirus common	13	ORF1ab	clustering
PT051	possible patient	CASSLAETYEQYF	FPPTSFGPL	coronavirus common	13	ORF1ab	TCRex
PT051	possible patient	CASSFGLAGGDEQFF	MPASWVMRI	coronavirus common	15	ORF1ab	TCRex
PT051	possible patient	CASSPGLAGVDTQYF	MPASWVMRI	coronavirus common	15	ORF1ab	TCRex
PT051	possible patient	CASSWGLASTDTQYF	MPASWVMRI	coronavirus common	15	ORF1ab	TCRex
PT051	possible patient	CASSVGGELFF	RQLLFVVEV	coronavirus common	13	ORF1ab	clustering
PT051	possible patient	CASSLGGSEQYF	VLWAHGFEL	coronavirus common	13	ORF1ab	TCRex
PT051	possible patient	CASSFTDTQYF	YLNTLTLAV	coronavirus common	12	ORF1ab	clustering
PT132	possible patient	CASSLGQRGQPQHF	WICLLQFAY	SARS-CoV-2 unique	1	M (ORF5)	clustering
PT132	possible patient	CASSLTSPSYNEQFF	HTTDPSFLGRY	SARS-CoV-2 unique	1	ORF1ab	clustering
PT132	possible patient	CASSLDSPSYNEQFF	HTTDPSFLGRY	SARS-CoV-2 unique	1	ORF1ab	clustering
PT132	possible patient	CASSRDSPSYNEQFF	HTTDPSFLGRY	SARS-CoV-2 unique	1	ORF1ab	clustering
PT132	possible patient	CASSDRGPNNEQFF	HTTDPSFLGRY	SARS-CoV-2 unique	1	ORF1ab	clustering
PT132	possible patient	CASSDRGPYNEQFF	HTTDPSFLGRY	SARS-CoV-2 unique	1	ORF1ab	clustering
PT132	possible patient	CSVETGESYEQYF	HTTDPSFLGRY	SARS-CoV-2 unique	1	ORF1ab	clustering
PT132	possible patient	CSVEVGSSYEQYF	HTTDPSFLGRY	SARS-CoV-2 unique	1	ORF1ab	clustering
PT132	possible patient	CASSERGPTDTQYF	HTTDPSFLGRY	SARS-CoV-2 unique	1	ORF1ab	clustering
PT132	possible patient	CASSPRGPTDTQYF	HTTDPSFLGRY	SARS-CoV-2 unique	1	ORF1ab	clustering
PT132	possible patient	CASSPRGGTDTQYF	HTTDPSFLGRY	SARS-CoV-2 unique	1	ORF1ab	clustering
PT132	possible patient	CASSLSGSTDTQYF	HTTDPSFLGRY	SARS-CoV-2 unique	1	ORF1ab	clustering
PT132	possible patient	CASSQRDGGDEQYF	HTTDPSFLGRY	SARS-CoV-2 unique	1	ORF1ab	clustering
PT132	possible patient	CASSSRSSHDEQFF	HTTDPSFLGRY	SARS-CoV-2 unique	1	ORF1ab	clustering
PT132	possible patient	CASGPRSGLDEQFF	HTTDPSFLGRY	SARS-CoV-2 unique	1	ORF1ab	clustering
PT132	possible patient	CASSPRDPADTQYF	HTTDPSFLGRY	SARS-CoV-2 unique	1	ORF1ab	clustering
PT132	possible patient	CASSFRDPADTQYF	HTTDPSFLGRY	SARS-CoV-2 unique	1	ORF1ab	clustering
PT132	possible patient	CASSSRDHIDEQFF	HTTDPSFLGRY	SARS-CoV-2 unique	1	ORF1ab	clustering
PT132	possible patient	CASSLSSAQETQYF	HTTDPSFLGRY	SARS-CoV-2 unique	1	ORF1ab	clustering
PT132	possible patient	CASSFRDGTDTQYF	HTTDPSFLGRY	SARS-CoV-2 unique	1	ORF1ab	clustering
PT132	possible patient	CASSLRDTTDTQYF	HTTDPSFLGRY	SARS-CoV-2 unique	1	ORF1ab	clustering
PT132	possible patient	CASSDRGGPDTQYF	HTTDPSFLGRY	SARS-CoV-2 unique	1	ORF1ab	clustering
PT132	possible patient	CASSERGGPDTQYF	HTTDPSFLGRY	SARS-CoV-2 unique	1	ORF1ab	clustering
PT132	possible patient	CASSSRQATDTQYF	HTTDPSFLGRY	SARS-CoV-2 unique	1	ORF1ab	clustering
PT132	possible patient	CASSLSAPQETQYF	HTTDPSFLGRY	SARS-CoV-2 unique	1	ORF1ab	clustering
PT132	possible patient	CASSLRSGFDEQYF	HTTDPSFLGRY	SARS-CoV-2 unique	1	ORF1ab	TCRex
PT132	possible patient	CASSSRGPGDEQFF	HTTDPSFLGRY	SARS-CoV-2 unique	1	ORF1ab	TCRex
PT132	possible patient	CASSDRGPNQPQHF	HTTDPSFLGRY	SARS-CoV-2 unique	1	ORF1ab	TCRex
PT132	possible patient	CASSDRGPVDTQYF	HTTDPSFLGRY	SARS-CoV-2 unique	1	ORF1ab	TCRex
PT132	possible patient	CASSLGSPQETQYF	HTTDPSFLGRY	SARS-CoV-2 unique	1	ORF1ab	TCRex
PT132	possible patient	CASSSRQGQETQYF	HTTDPSFLGRY	SARS-CoV-2 unique	1	ORF1ab	TCRex
PT132	possible patient	CASSLSSGWETQYF	HTTDPSFLGRY	SARS-CoV-2 unique	1	ORF1ab	TCRex
PT132	possible patient	CASSLSSSYDEQFF	HTTDPSFLGRY	SARS-CoV-2 unique	1	ORF1ab	TCRex
PT132	possible patient	CASSFRAPMETQYF	HTTDPSFLGRY	SARS-CoV-2 unique	1	ORF1ab	TCRex
PT132	possible patient	CASSLDHPVYNEQFF	HTTDPSFLGRY	SARS-CoV-2 unique	1	ORF1ab	TCRex
PT132	possible patient	CASSPRDYQETQYF	HTTDPSFLGRY	SARS-CoV-2 unique	1	ORF1ab	TCRex
PT132	possible patient	CSVEGLAGAHYNEQFF	TPINLVRDL	SARS-CoV-2 unique	1	S (ORF2)	TCRex
PT132	possible patient	CASSEANTGELFF	YLQPRTFLL	SARS-CoV-2 unique	1	S (ORF2)	clustering
PT132	possible patient	CATSDHNTGELFF	YLQPRTFLL	SARS-CoV-2 unique	1	S (ORF2)	TCRex
PT132	possible patient	CSARDQRGANTGELFF	YLQPRTFLL	SARS-CoV-2 unique	1	S (ORF2)	TCRex
PT132	possible patient	CASSASYEQYF	FLNGSCGSV	coronavirus common	17	ORF1ab	clustering
PT132	possible patient	CASSFGYEQYF	FLNGSCGSV	coronavirus common	17	ORF1ab	clustering
PT132	possible patient	CASSSSYEQYF	FLNGSCGSV	coronavirus common	17	ORF1ab	clustering
PT132	possible patient	CASSVSYEQYF	FLNGSCGSV	coronavirus common	17	ORF1ab	clustering
PT132	possible patient	CASSLGYEQYF	FLNGSCGSV	coronavirus common	17	ORF1ab	clustering
PT132	possible patient	CASSLGYEQYF	FLNGSCGSV	coronavirus common	17	ORF1ab	clustering
PT132	possible patient	CASSQGYEQYF	FLNGSCGSV	coronavirus common	17	ORF1ab	clustering
PT132	possible patient	CASSESYEQYF	FLNGSCGSV	coronavirus common	17	ORF1ab	clustering
PT132	possible patient	CASSFTGDYEQYF	FLNGSCGSV	coronavirus common	17	ORF1ab	clustering
PT132	possible patient	CASSLATGYNEQFF	FPPTSFGPL	coronavirus common	13	ORF1ab	clustering
PT132	possible patient	CASSLGTGSYEQYF	FPPTSFGPL	coronavirus common	13	ORF1ab	clustering
PT132	possible patient	CASSLSTGGYEQYF	FPPTSFGPL	coronavirus common	13	ORF1ab	clustering
PT132	possible patient	CASSLSSGSFYEQYF	FPPTSFGPL	coronavirus common	13	ORF1ab	TCRex
PT132	possible patient	CASSLAGYTYEQYF	FPPTSFGPL	coronavirus common	13	ORF1ab	TCRex
PT132	possible patient	CASSLGLASTDTQYF	MPASWVMRI	coronavirus common	15	ORF1ab	clustering
PT132	possible patient	CASSPGLAGGDTQYF	MPASWVMRI	coronavirus common	15	ORF1ab	TCRex
PT132	possible patient	CASSVGLEQFF	RQLLFVVEV	coronavirus common	13	ORF1ab	clustering
PT043	severe patient	CASSPGTVYNEQFF	WICLLQFAY	SARS-CoV-2 unique	1	M (ORF5)	clustering
PT043	severe patient	CASSLGQYNQPQHF	WICLLQFAY	SARS-CoV-2 unique	1	M (ORF5)	clustering
PT043	severe patient	CASSSGTVNQPQHF	WICLLQFAY	SARS-CoV-2 unique	1	M (ORF5)	clustering
PT043	severe patient	CSVEGQGSYEQYF	HTTDPSFLGRY	SARS-CoV-2 unique	1	ORF1ab	clustering
PT043	severe patient	CSVETGQSYEQYF	HTTDPSFLGRY	SARS-CoV-2 unique	1	ORF1ab	clustering
PT043	severe patient	CSVEAGQSYEQYF	HTTDPSFLGRY	SARS-CoV-2 unique	1	ORF1ab	clustering
PT043	severe patient	CASSLTTGTDTQYF	HTTDPSFLGRY	SARS-CoV-2 unique	1	ORF1ab	clustering
PT043	severe patient	CASSPTSGSYNEQFF	HTTDPSFLGRY	SARS-CoV-2 unique	1	ORF1ab	clustering
PT043	severe patient	CASSLGAPADTQYF	HTTDPSFLGRY	SARS-CoV-2 unique	1	ORF1ab	TCRex
PT043	severe patient	CASSNPGLAYEQYF	KPLEFGATSAAL	SARS-CoV-2 unique	1	ORF1ab	clustering
PT043	severe patient	CASSWDSSTDTQYF	NLDSKVGGNY	SARS-CoV-2 unique	1	S (ORF2)	clustering
PT043	severe patient	CASSWDTSTDTQYF	NLDSKVGGNY	SARS-CoV-2 unique	1	S (ORF2)	clustering
PT043	severe patient	CASSVMNTGELFF	YLQPRTFLL	SARS-CoV-2 unique	1	S (ORF2)	clustering
PT043	severe patient	CASSEANTGELFF	YLQPRTFLL	SARS-CoV-2 unique	1	S (ORF2)	clustering
PT043	severe patient	CASSQLNTGELFF	YLQPRTFLL	SARS-CoV-2 unique	1	S (ORF2)	clustering
PT043	severe patient	CASSQENTGELFF	YLQPRTFLL	SARS-CoV-2 unique	1	S (ORF2)	clustering
PT043	severe patient	CASSRTNTGELFF	YLQPRTFLL	SARS-CoV-2 unique	1	S (ORF2)	clustering
PT043	severe patient	CANNRDNTGELFF	YLQPRTFLL	SARS-CoV-2 unique	1	S (ORF2)	clustering
PT043	severe patient	CATIHTNTGELFF	YLQPRTFLL	SARS-CoV-2 unique	1	S (ORF2)	TCRex
PT043	severe patient	CATSDRNTGELFF	YLQPRTFLL	SARS-CoV-2 unique	1	S (ORF2)	TCRex
PT043	severe patient	CASSFGQGYEQYF	FLNGSCGSV	coronavirus common	17	ORF1ab	clustering
PT043	severe patient	CASSQGGYEQYF	FLNGSCGSV	coronavirus common	17	ORF1ab	clustering
PT043	severe patient	CASSLIGGSTDTQYF	FLNGSCGSV	coronavirus common	17	ORF1ab	clustering
PT043	severe patient	CASSPSGSSTDTQYF	FLNGSCGSV	coronavirus common	17	ORF1ab	clustering
PT043	severe patient	CASSLGGGSTDTQYF	FLPRVFSAV	coronavirus common	16	ORF1ab	clustering
PT043	severe patient	CASSLAEGSYEQYF	FPPTSFGPL	coronavirus common	13	ORF1ab	clustering
PT043	severe patient	CASSLAGGSYEQYF	FPPTSFGPL	coronavirus common	13	ORF1ab	clustering
PT043	severe patient	CASSLGTAYEQYF	FPPTSFGPL	coronavirus common	13	ORF1ab	clustering
PT043	severe patient	CASRLASGNYEQYF	FPPTSFGPL	coronavirus common	13	ORF1ab	TCRex
PT043	severe patient	CASSVASDTQYF	FVDGVPFVV	coronavirus common	27	ORF1ab	clustering
PT043	severe patient	CATSRDPSGSGGETQYF	ILGLPTQTV	coronavirus common	13	ORF1ab	TCRex
PT043	severe patient	CASSLDSSYEQYF	KLSYGIATV	coronavirus common	13	ORF1ab	clustering
PT043	severe patient	CASSQDLGLAGEQFF	KLSYGIATV	coronavirus common	13	ORF1ab	clustering
PT043	severe patient	CASSEGLAGVDTQYF	MPASWVMRI	coronavirus common	15	ORF1ab	clustering
PT043	severe patient	CASSLGLAGGDTQYF	MPASWVMRI	coronavirus common	15	ORF1ab	clustering
PT043	severe patient	CASSLGLAGTDTQYF	MPASWVMRI	coronavirus common	15	ORF1ab	clustering
PT043	severe patient	CASSLGLAGTDTQYF	MPASWVMRI	coronavirus common	15	ORF1ab	clustering
PT043	severe patient	CASSLGLAGTDTQYF	MPASWVMRI	coronavirus common	15	ORF1ab	clustering
PT043	severe patient	CASSLGLAGTDTQYF	MPASWVMRI	coronavirus common	15	ORF1ab	clustering
PT043	severe patient	CASSLGLAGVDEQYF	MPASWVMRI	coronavirus common	15	ORF1ab	clustering
PT043	severe patient	CASSLGLAGVDTQYF	MPASWVMRI	coronavirus common	15	ORF1ab	clustering
PT043	severe patient	CASSTGLAGADTQYF	MPASWVMRI	coronavirus common	15	ORF1ab	clustering
PT043	severe patient	CASSLGLAGADTQYF	MPASWVMRI	coronavirus common	15	ORF1ab	clustering
PT043	severe patient	CASSQGLAGADTQYF	MPASWVMRI	coronavirus common	15	ORF1ab	clustering
PT043	severe patient	CASSLGLAGSDEQFF	MPASWVMRI	coronavirus common	15	ORF1ab	clustering
PT043	severe patient	CASSFGLAATDTQYF	MPASWVMRI	coronavirus common	15	ORF1ab	TCRex
PT043	severe patient	CASSVGLAGGDEQFF	MPASWVMRI	coronavirus common	15	ORF1ab	TCRex
PT043	severe patient	CASSPGLAGVDEQFF	MPASWVMRI	coronavirus common	15	ORF1ab	TCRex
PT043	severe patient	CASSQGLAGADEQFF	MPASWVMRI	coronavirus common	15	ORF1ab	TCRex
PT043	severe patient	CASSVAGELFF	RQLLFVVEV	coronavirus common	13	ORF1ab	clustering
PT043	severe patient	CASSLGVGETQYF	YLNTLTLAV	coronavirus common	12	ORF1ab	clustering
PT043	severe patient	CASSQGLNTEAFF	HLVDFQVTI	coronavirus common	8	ORF6	clustering
PT043	severe patient	CASSQGVNTEAFF	HLVDFQVTI	coronavirus common	8	ORF6	clustering
PT043	severe patient	CASSPGQGAYEQYF	NLNESLIDL	coronavirus common	11	S (ORF2)	clustering
PT055	severe patient	CASSSSSPQETQYF	HTTDPSFLGRY	SARS-CoV-2 unique	1	ORF1ab	TCRex
PT055	severe patient	CASSEANTGELFF	YLQPRTFLL	SARS-CoV-2 unique	1	S (ORF2)	TCRex
PT057	severe patient	CASSLGQNNQPQHF	WICLLQFAY	SARS-CoV-2 unique	1	M (ORF5)	clustering
PT057	severe patient	CASSLDSSYNEQFF	HTTDPSFLGRY	SARS-CoV-2 unique	1	ORF1ab	clustering
PT057	severe patient	CASSTRESTDTQYF	HTTDPSFLGRY	SARS-CoV-2 unique	1	ORF1ab	clustering
PT057	severe patient	CASSLYPGAETQYF	HTTDPSFLGRY	SARS-CoV-2 unique	1	ORF1ab	clustering
PT057	severe patient	CASSLSTGADTQYF	HTTDPSFLGRY	SARS-CoV-2 unique	1	ORF1ab	TCRex
PT057	severe patient	CSVEDADTYEQYF	HTTDPSFLGRY	SARS-CoV-2 unique	1	ORF1ab	TCRex
PT057	severe patient	CSVETGASYEQYF	HTTDPSFLGRY	SARS-CoV-2 unique	1	ORF1ab	TCRex
PT057	severe patient	CASSSPGLAAEQYF	KPLEFGATSAAL	SARS-CoV-2 unique	1	ORF1ab	TCRex
PT057	severe patient	CASSSDSSTDTQYF	NLDSKVGGNY	SARS-CoV-2 unique	1	S (ORF2)	clustering
PT057	severe patient	CSVVGLAGGSSYNEQFF	TPINLVRDL	SARS-CoV-2 unique	1	S (ORF2)	clustering
PT057	severe patient	CSVEGASGSSYNEQFF	TPINLVRDL	SARS-CoV-2 unique	1	S (ORF2)	clustering
PT057	severe patient	CSVEGKAGASYNEQFF	TPINLVRDL	SARS-CoV-2 unique	1	S (ORF2)	TCRex
PT057	severe patient	CSVEGYGTSAYNEQFF	TPINLVRDL	SARS-CoV-2 unique	1	S (ORF2)	TCRex
PT057	severe patient	CASSDSNTGELFF	YLQPRTFLL	SARS-CoV-2 unique	1	S (ORF2)	clustering
PT057	severe patient	CASSSLNTGELFF	YLQPRTFLL	SARS-CoV-2 unique	1	S (ORF2)	clustering
PT057	severe patient	CAISELNTGELFF	YLQPRTFLL	SARS-CoV-2 unique	1	S (ORF2)	clustering
PT057	severe patient	CASSFGYEQYF	FLNGSCGSV	coronavirus common	17	ORF1ab	clustering
PT057	severe patient	CASSSGYEQYF	FLNGSCGSV	coronavirus common	17	ORF1ab	clustering
PT057	severe patient	CASSSGYEQYF	FLNGSCGSV	coronavirus common	17	ORF1ab	clustering
PT057	severe patient	CASSSGYEQYF	FLNGSCGSV	coronavirus common	17	ORF1ab	clustering
PT057	severe patient	CASSTSYEQYF	FLNGSCGSV	coronavirus common	17	ORF1ab	clustering
PT057	severe patient	CASSQSYEQYF	FLNGSCGSV	coronavirus common	17	ORF1ab	clustering
PT057	severe patient	CASSSSYEQYF	FLNGSCGSV	coronavirus common	17	ORF1ab	clustering
PT057	severe patient	CASSASYEQYF	FLNGSCGSV	coronavirus common	17	ORF1ab	clustering
PT057	severe patient	CASSDSYEQYF	FLNGSCGSV	coronavirus common	17	ORF1ab	clustering
PT057	severe patient	CASSDSYEQYF	FLNGSCGSV	coronavirus common	17	ORF1ab	clustering
PT057	severe patient	CASSQGYEQYF	FLNGSCGSV	coronavirus common	17	ORF1ab	clustering
PT057	severe patient	CASSQGYEQYF	FLNGSCGSV	coronavirus common	17	ORF1ab	clustering
PT057	severe patient	CASSYGYEQYF	FLNGSCGSV	coronavirus common	17	ORF1ab	clustering
PT057	severe patient	CASGGGYEQYF	FLNGSCGSV	coronavirus common	17	ORF1ab	clustering
PT057	severe patient	CASGSSYEQYF	FLNGSCGSV	coronavirus common	17	ORF1ab	clustering
PT057	severe patient	CASSDGYEQYF	FLNGSCGSV	coronavirus common	17	ORF1ab	clustering
PT057	severe patient	CASSFSYEQYF	FLNGSCGSV	coronavirus common	17	ORF1ab	clustering
PT057	severe patient	CASSGGYEQYF	FLNGSCGSV	coronavirus common	17	ORF1ab	clustering
PT057	severe patient	CASSLSYEQYF	FLNGSCGSV	coronavirus common	17	ORF1ab	clustering
PT057	severe patient	CASSLSYEQYF	FLNGSCGSV	coronavirus common	17	ORF1ab	clustering
PT057	severe patient	CASSSTYEQYF	FLNGSCGSV	coronavirus common	17	ORF1ab	clustering
PT057	severe patient	CASSSTYEQYF	FLNGSCGSV	coronavirus common	17	ORF1ab	clustering
PT057	severe patient	CASSGSYEQYF	FLNGSCGSV	coronavirus common	17	ORF1ab	clustering
PT057	severe patient	CASSQGFEQYF	FLNGSCGSV	coronavirus common	17	ORF1ab	clustering
PT057	severe patient	CASSPGNTEAFF	FLNGSCGSV	coronavirus common	17	ORF1ab	clustering
PT057	severe patient	CASSLTGPYEQYF	FLNGSCGSV	coronavirus common	17	ORF1ab	clustering
PT057	severe patient	CSVETVNTGELFF	FLPRVFSAV	coronavirus common	16	ORF1ab	clustering
PT057	severe patient	CASSLAGGSSYEQYF	FPPTSFGPL	coronavirus common	13	ORF1ab	clustering
PT057	severe patient	CASSLSGGSSYEQYF	FPPTSFGPL	coronavirus common	13	ORF1ab	clustering
PT057	severe patient	CASSLSSYNEQFF	FPPTSFGPL	coronavirus common	13	ORF1ab	clustering
PT057	severe patient	CASSLSEGTYEQYF	FPPTSFGPL	coronavirus common	13	ORF1ab	clustering
PT057	severe patient	CASSLSSGAYEQYF	FPPTSFGPL	coronavirus common	13	ORF1ab	clustering
PT057	severe patient	CASSLSTGSYEQYF	FPPTSFGPL	coronavirus common	13	ORF1ab	clustering
PT057	severe patient	CASRLAGGAYEQYF	FPPTSFGPL	coronavirus common	13	ORF1ab	clustering
PT057	severe patient	CASSFAQGTGELFF	FPPTSFGPL	coronavirus common	13	ORF1ab	TCRex
PT057	severe patient	CASSLSGGGTYEQYF	FPPTSFGPL	coronavirus common	13	ORF1ab	TCRex
PT057	severe patient	CASSFSQGGTEAFF	FPPTSFGPL	coronavirus common	13	ORF1ab	TCRex
PT057	severe patient	CASSQEVLAGSYEQYF	KLSYGIATV	coronavirus common	13	ORF1ab	TCRex
PT057	severe patient	CASSQGLAGADTQYF	MPASWVMRI	coronavirus common	15	ORF1ab	clustering
PT057	severe patient	CASSLGLASTDTQYF	MPASWVMRI	coronavirus common	15	ORF1ab	clustering
PT057	severe patient	CASSAGLAGTDTQYF	MPASWVMRI	coronavirus common	15	ORF1ab	clustering
PT057	severe patient	CASSWGLAGTDTQYF	MPASWVMRI	coronavirus common	15	ORF1ab	clustering
PT057	severe patient	CASSVTGEQFF	RQLLFVVEV	coronavirus common	13	ORF1ab	clustering
PT057	severe patient	CASSAGGEQYF	RQLLFVVEV	coronavirus common	13	ORF1ab	clustering
PT057	severe patient	CASSDRGNEQFF	TLIGDCATV	coronavirus common	9	ORF1ab	clustering
PT057	severe patient	CASSLGPDTQYF	VLWAHGFEL	coronavirus common	13	ORF1ab	clustering
PT057	severe patient	CASSVGQGAYEQYF	NLNESLIDL	coronavirus common	11	S (ORF2)	clustering
PT057	severe patient	CASSPGTGDYEQYF	NLNESLIDL	coronavirus common	11	S (ORF2)	clustering
PT059	severe patient	CASSLTDSNQPQHF	HTTDPSFLGRY	SARS-CoV-2 unique	1	ORF1ab	clustering
PT059	severe patient	CASSLSDSNQPQHF	HTTDPSFLGRY	SARS-CoV-2 unique	1	ORF1ab	clustering
PT059	severe patient	CASSTGYSNQPQHF	HTTDPSFLGRY	SARS-CoV-2 unique	1	ORF1ab	clustering
PT059	severe patient	CASSQGSPQETQYF	HTTDPSFLGRY	SARS-CoV-2 unique	1	ORF1ab	clustering
PT059	severe patient	CASSLSQGVTDTQYF	HTTDPSFLGRY	SARS-CoV-2 unique	1	ORF1ab	clustering
PT059	severe patient	CASSLSSGVTDTQYF	HTTDPSFLGRY	SARS-CoV-2 unique	1	ORF1ab	clustering
PT059	severe patient	CASSLSSGITDTQYF	HTTDPSFLGRY	SARS-CoV-2 unique	1	ORF1ab	clustering
PT059	severe patient	CASSLSSGWETQYF	HTTDPSFLGRY	SARS-CoV-2 unique	1	ORF1ab	clustering
PT059	severe patient	CASSDRAPNQPQHF	HTTDPSFLGRY	SARS-CoV-2 unique	1	ORF1ab	clustering
PT059	severe patient	CASSDRGPNQPQHF	HTTDPSFLGRY	SARS-CoV-2 unique	1	ORF1ab	clustering
PT059	severe patient	CASSDRGSNQPQHF	HTTDPSFLGRY	SARS-CoV-2 unique	1	ORF1ab	clustering
PT059	severe patient	CASSDRASNQPQHF	HTTDPSFLGRY	SARS-CoV-2 unique	1	ORF1ab	clustering
PT059	severe patient	CASADRASNQPQHF	HTTDPSFLGRY	SARS-CoV-2 unique	1	ORF1ab	clustering
PT059	severe patient	CASSDRGPTDTQYF	HTTDPSFLGRY	SARS-CoV-2 unique	1	ORF1ab	clustering
PT059	severe patient	CASSPRGPTDTQYF	HTTDPSFLGRY	SARS-CoV-2 unique	1	ORF1ab	clustering
PT059	severe patient	CASSSRGPTDTQYF	HTTDPSFLGRY	SARS-CoV-2 unique	1	ORF1ab	clustering
PT059	severe patient	CASSDRGPNNEQFF	HTTDPSFLGRY	SARS-CoV-2 unique	1	ORF1ab	clustering
PT059	severe patient	CASSDRGPDNEQFF	HTTDPSFLGRY	SARS-CoV-2 unique	1	ORF1ab	clustering
PT059	severe patient	CASSLTSGWDEQFF	HTTDPSFLGRY	SARS-CoV-2 unique	1	ORF1ab	clustering
PT059	severe patient	CASSFLDTQYF	HTTDPSFLGRY	SARS-CoV-2 unique	1	ORF1ab	clustering
PT059	severe patient	CASSHRDSTDTQYF	HTTDPSFLGRY	SARS-CoV-2 unique	1	ORF1ab	clustering
PT059	severe patient	CASSPRDSYNEQFF	HTTDPSFLGRY	SARS-CoV-2 unique	1	ORF1ab	clustering
PT059	severe patient	CASSYRGVTDTQYF	HTTDPSFLGRY	SARS-CoV-2 unique	1	ORF1ab	clustering
PT059	severe patient	CASSLGAPQETQYF	HTTDPSFLGRY	SARS-CoV-2 unique	1	ORF1ab	clustering
PT059	severe patient	CASSLSAPQETQYF	HTTDPSFLGRY	SARS-CoV-2 unique	1	ORF1ab	clustering
PT059	severe patient	CASSLSGPTDTQYF	HTTDPSFLGRY	SARS-CoV-2 unique	1	ORF1ab	clustering
PT059	severe patient	CASSHRDLGDTQYF	HTTDPSFLGRY	SARS-CoV-2 unique	1	ORF1ab	clustering
PT059	severe patient	CASSSRGDPPETQYF	HTTDPSFLGRY	SARS-CoV-2 unique	1	ORF1ab	clustering
PT059	severe patient	CASGDRGPQDTQYF	HTTDPSFLGRY	SARS-CoV-2 unique	1	ORF1ab	TCRex
PT059	severe patient	CASSLTSSTDTQYF	HTTDPSFLGRY	SARS-CoV-2 unique	1	ORF1ab	TCRex
PT059	severe patient	CASSSRDGTDTQYF	HTTDPSFLGRY	SARS-CoV-2 unique	1	ORF1ab	TCRex
PT059	severe patient	CASGDRATNEKLFF	HTTDPSFLGRY	SARS-CoV-2 unique	1	ORF1ab	TCRex
PT059	severe patient	CASSDRGVSDEQYF	HTTDPSFLGRY	SARS-CoV-2 unique	1	ORF1ab	TCRex
PT059	severe patient	CASSLRQGSDTQYF	HTTDPSFLGRY	SARS-CoV-2 unique	1	ORF1ab	TCRex
PT059	severe patient	CASSPTSGTYNEQFF	HTTDPSFLGRY	SARS-CoV-2 unique	1	ORF1ab	TCRex
PT059	severe patient	CASSSSSPQETQYF	HTTDPSFLGRY	SARS-CoV-2 unique	1	ORF1ab	TCRex
PT059	severe patient	CASSPRDSFSDTQYF	HTTDPSFLGRY	SARS-CoV-2 unique	1	ORF1ab	TCRex
PT059	severe patient	CASSLDSSNQPQHF	HTTDPSFLGRY	SARS-CoV-2 unique	1	ORF1ab	TCRex
PT059	severe patient	CASSSRDMQETQYF	HTTDPSFLGRY	SARS-CoV-2 unique	1	ORF1ab	TCRex
PT059	severe patient	CASTPRDSQETQYF	HTTDPSFLGRY	SARS-CoV-2 unique	1	ORF1ab	TCRex
PT059	severe patient	CASSLEGLNTEAFF	IPIQASLPF	SARS-CoV-2 unique	1	ORF3a	TCRex
PT059	severe patient	CASSEANTGELFF	YLQPRTFLL	SARS-CoV-2 unique	1	S (ORF2)	TCRex
PT059	severe patient	CASSEANTGELFF	YLQPRTFLL	SARS-CoV-2 unique	1	S (ORF2)	TCRex
PT059	severe patient	CASSQYNTGELFF	YLQPRTFLL	SARS-CoV-2 unique	1	S (ORF2)	TCRex
PT059	severe patient	CASSFGYEQYF	FLNGSCGSV	coronavirus common	17	ORF1ab	clustering
PT059	severe patient	CASSFGYEQYF	FLNGSCGSV	coronavirus common	17	ORF1ab	clustering
PT059	severe patient	CASSGSYEQYF	FLNGSCGSV	coronavirus common	17	ORF1ab	clustering
PT059	severe patient	CASSLSYEQYF	FLNGSCGSV	coronavirus common	17	ORF1ab	clustering
PT059	severe patient	CASSSSYEQYF	FLNGSCGSV	coronavirus common	17	ORF1ab	clustering
PT059	severe patient	CASSLGYEQYF	FLNGSCGSV	coronavirus common	17	ORF1ab	clustering
PT059	severe patient	CASSLTGPYEQYF	FLNGSCGSV	coronavirus common	17	ORF1ab	TCRex
PT059	severe patient	CASSLSSGYNEQFF	FPPTSFGPL	coronavirus common	13	ORF1ab	clustering
[truncated: 157 more rows]
