# Supplementary material for: Celluloepidemiology—A paradigm for quantifying infectious disease dynamics on a population level
Source: Sci Adv. 2025 May 16;11(20):eadt2926. doi: 10.1126/sciadv.adt2926 (PMC12083542; doi:10.1126/sciadv.adt2926)
Supplement: Supplementary file 2 — Tables S4 to S9 [file sciadv.adt2926_tables_s4_to_s9.zip › adt2926_table_s9.xlsx]

## Sheet: HLA_A02_typing
Subject Number	HLA-A02
CO001	negative
CO002	positive
CO003	negative
CO004	negative
CO005	positive
CO006	negative
CO007	positive
CO008	negative
CO009	positive
CO010	positive
CO011	positive
CO012	positive
CO013	negative
CO014	positive
CO015	negative
CO016	negative
CO017	negative
CO018	positive
CO019	positive
CO020	positive
CO021	positive
CO022	negative
CO023	positive
CO024	negative
CO025	negative
CO026	positive
CO027	positive
CO028	negative
CO029	negative
CO030	negative
CO031	negative
CO032	negative
CO033	negative
CO034	positive
CO035	positive
CO036	negative
CO037	negative
CO038	positive
CO039	negative
CO040	negative
CO041	positive
CO042	positive
CO043	negative
CO044	positive
CO045	positive
CO046	positive
CO048	positive
CO049	positive
CO050	positive
CO051	negative
CO052	positive
CO053	negative
CO054	positive
CO055	negative
CO056	positive
CO057	negative
CO058	negative
CO059	negative
CO060	negative
CO061	positive
CO062	positive
CO063	negative
CO064	negative
CO065	negative
CO067	positive
CO068	negative
CO069	positive
CO071	negative
CO072	negative
CO073	positive
CO074	positive
CO075	positive
CO076	positive
CO077	positive
CO078	positive
CO079	positive
CO080	positive
CO081	negative
CO082	positive
CO083	positive
CO084	positive
CO085	positive
CO086	negative
CO087	positive
CO088	positive
CO089	negative
CO090	negative
CO091	negative
CO092	negative
CO093	positive
CO096	positive
CO097	positive
CO098	positive
CO099	negative
CO100	negative
CO101	positive
CO102	negative
CO103	negative
CO104	positive
CO105	positive
CO106	positive
CO108	positive
CO109	negative
CO110	negative
CO111	positive
CO112	negative
CO113	positive
CO114	negative
CO115	negative
CO116	negative
CO117	positive
CO118	positive
CO119	positive
CO120	negative
CO121	negative
CO122	positive
CO123	negative
CO124	positive
CO125	positive
CO126	negative
CO127	negative
CO128	negative
CO129	positive
CO130	positive
CO131	negative
CO132	positive
CO133	negative
CO134	negative
CO135	positive
CO136	positive
CO137	negative
CO138	positive
CO139	positive
CO140	positive
CO141	positive
CO142	positive
CO143	negative
CO144	negative
CO145	positive
CO146	negative
CO147	negative
CO148	negative
CO149	positive
CO150	negative
CO151	positive
CO152	negative
CO153	negative
CO154	negative
CO155	positive
CO156	negative
CO157	positive
CO159	negative
CO160	positive
CO161	positive
CO162	negative
CO164	positive
CO165	negative
CO166	positive
CO167	negative
CO168	negative
CO169	negative
CO170	positive
CO171	positive
CO172	negative
CO173	positive
CO174	positive
CO175	positive
CO176	negative
CO177	negative
CO178	negative
CO179	positive
CO180	negative
CO181	positive
CO182	positive
CO183	positive
CO184	positive
CO185	negative
CO186	positive
CO187	negative
CO189	positive
CO191	negative
CO192	positive
CO193	positive
CO194	negative
CO195	negative
CO196	negative
CO197	negative
CO198	positive
CO199	positive
CO200	positive
CO201	negative
CO202	negative
CO203	negative
CO204	positive
CO205	positive
CO206	positive
CO207	negative
CO208	negative
CO209	negative
CO210	positive
CO211	positive
CO212	positive
CO213	negative
CO214	positive
CO215	positive
CO216	positive
CO217	negative
CO218	positive
CO219	positive
CO220	negative
CO221	positive
CO222	positive
CO223	positive
CO224	positive
CO225	positive
CO226	positive
CO227	negative
CO228	positive
CO229	negative
CO230	negative
CO231	positive
CO232	positive
CO233	positive
CO234	negative
CO235	negative
CO236	positive
CO237	negative
CO241	negative
CO242	negative
CO243	positive
CO244	negative
CO245	negative
CO246	positive
CO247	negative
CO248	positive
CO249	positive
CO250	negative
CO251	negative
CO252	positive
CO253	positive
CO254	negative
CO255	positive
CO256	negative
CO257	negative
CO258	negative
CO259	negative
CO260	negative
CO261	negative
CO262	negative
CO263	positive
CO264	negative
CO265	negative
CO266	positive
CO267	negative
CO268	negative
CO269	positive
HH001	positive
HH008	negative
HH011	negative
HH016	negative
HH022	negative
HH023	positive
HH031	positive
HH032	positive
HH039	positive
HH044	negative
HH073	positive
HH076	positive
HH077	positive
HH078.1	positive
HH078.2	positive
HH080	positive
HH081	positive
HH094	negative
HH101	negative
HH116	positive
HH135	positive
HH136	negative
HH143	positive
HH146	positive
PT001	negative
PT002	positive
PT003	negative
PT004	positive
PT005	negative
PT006	negative
PT007	positive
PT008	negative
PT009	negative
PT011	negative
PT012	positive
PT013	positive
PT014	negative
PT016	positive
PT017	positive
PT018	negative
PT019	positive
PT020	negative
PT021	positive
PT022	positive
PT023	negative
PT024	positive
PT025	negative
PT026	positive
PT027	positive
PT028	positive
PT029	negative
PT030	positive
PT031	negative
PT032	negative
PT033	positive
PT034	negative
PT035	negative
PT036	positive
PT037	negative
PT038	positive
PT040	negative
PT041	negative
PT042	negative
PT043	positive
PT044	negative
PT045	positive
PT047	negative
PT048	positive
PT049	negative
PT050	positive
PT051	negative
PT052	negative
PT054	positive
PT055	positive
PT056	negative
PT057	negative
PT058	negative
PT059	positive
PT060	negative
PT061	negative
PT062	positive
PT065	positive
PT067	negative
PT068	negative
PT069	negative
PT070	negative
PT071	positive
PT072	negative
PT073	negative
PT074	negative
PT075	positive
PT076	negative
PT077	negative
PT079	positive
PT080	positive
PT081	negative
PT082	negative
PT083	positive
PT084	positive
PT085	negative
PT086	positive
PT087	positive
PT088	negative
PT089	negative
PT090	negative
PT091	positive
PT092	negative
PT093	negative
PT094	negative
PT097	negative
PT098	positive
PT099	positive
PT100	negative
PT101	negative
PT102	negative
PT103	negative
PT104	negative
PT105	positive
PT106	negative
PT107	negative
PT110	negative
PT111	positive
PT112	positive
PT113	negative
PT114	negative
PT115	positive
PT117	negative
PT118	positive
PT120	positive
PT121	positive
PT122	negative
PT123	negative
PT124	positive
PT125	negative
PT126	negative
PT127	positive
PT128	positive
PT129	negative
PT130	negative
PT131	negative
PT132	negative
PT133	positive
PT134	negative
PT135	positive
PT136	positive
PT137	negative
PT138	positive
PT139	negative
PT140	positive
PT141	negative
PT142	positive
PT144	positive
PT145	positive
PT146	negative
PT147	positive
PT148	negative
PT150	positive
PT151	negative
PT152	positive
PT153	positive
PT154	negative
PT154	negative
PT156	positive
PT156	positive
PT158	positive
PT159	positive
PT160	positive
PT161	positive
PT162	negative
PT163	negative
PT164	negative
PT165	negative
PT166	negative
PT167	negative
PT168	negative
PT173	negative
PT174	negative
PT175	negative
PT176	negative
PT180	negative
PT181	positive
PT182	negative
PT183	positive
PT185	positive

## Sheet: Patients_Epitopes_HLAs
sample_id	Group	CDR3_beta	epitope	specificity	No. Species	Protein	annotation	HLA-A02	HLA_predicted_1	HLA_Review_experimental	HLA-A02:01_from_Review_experimental	HLAs of recognised epitopes
PT002	mild patient	CSVEGTGSYEQYF	HTTDPSFLGRY	SARS-CoV-2 unique	1	ORF1ab	clustering	positive	HLA-A*01:01	A*01:01	0	HLA-A*01:01, HLA-A*02:01
PT002	mild patient	CASSLGYEQYF	FLNGSCGSV	coronavirus common	17	ORF1ab	clustering	positive				HLA-A*01:01, HLA-A*02:01
PT002	mild patient	CASSTGYEQYF	FLNGSCGSV	coronavirus common	17	ORF1ab	clustering	positive				HLA-A*01:01, HLA-A*02:01
PT002	mild patient	CASSLGGYEQYF	FLNGSCGSV	coronavirus common	17	ORF1ab	clustering	positive				HLA-A*01:01, HLA-A*02:01
PT002	mild patient	CASSSTYEQYF	FLNGSCGSV	coronavirus common	17	ORF1ab	TCRex	positive				HLA-A*01:01, HLA-A*02:01
PT002	mild patient	CASSVADNEQFF	FVDGVPFVV	coronavirus common	27	ORF1ab	TCRex	positive		A*02:07, A*02:01	1	HLA-A*01:01, HLA-A*02:01
PT002	mild patient	CASSPGYEQYF	RQLLFVVEV	coronavirus common	13	ORF1ab	clustering	positive		A*02:01	1	HLA-A*01:01, HLA-A*02:01
PT002	mild patient	CASSLGGEQYF	VLWAHGFEL	coronavirus common	13	ORF1ab	clustering	positive	HLA-A*02:01			HLA-A*01:01, HLA-A*02:01
PT002	mild patient	CASSLGGYEQYF	VLWAHGFEL	coronavirus common	13	ORF1ab	clustering	positive	HLA-A*02:01			HLA-A*01:01, HLA-A*02:01
PT015	mild patient	CASSFRDGTDTQYF	HTTDPSFLGRY	SARS-CoV-2 unique	1	ORF1ab	clustering		HLA-A*01:01	A*01:01	0	HLA-A*01:01, HLA-B*07:02, HLA-A*02:01, HLA-B*40:01
PT015	mild patient	CASSPRDGTDTQYF	HTTDPSFLGRY	SARS-CoV-2 unique	1	ORF1ab	clustering		HLA-A*01:01	A*01:01	0	HLA-A*01:01, HLA-B*07:02, HLA-A*02:01, HLA-B*40:01
PT015	mild patient	CASSHRGGPDTQYF	HTTDPSFLGRY	SARS-CoV-2 unique	1	ORF1ab	clustering		HLA-A*01:01	A*01:01	0	HLA-A*01:01, HLA-B*07:02, HLA-A*02:01, HLA-B*40:01
PT015	mild patient	CASSLSAPQETQYF	HTTDPSFLGRY	SARS-CoV-2 unique	1	ORF1ab	TCRex		HLA-A*01:01	A*01:01	0	HLA-A*01:01, HLA-B*07:02, HLA-A*02:01, HLA-B*40:01
PT015	mild patient	CASSLGSPQETQYF	HTTDPSFLGRY	SARS-CoV-2 unique	1	ORF1ab	TCRex		HLA-A*01:01	A*01:01	0	HLA-A*01:01, HLA-B*07:02, HLA-A*02:01, HLA-B*40:01
PT015	mild patient	CASSPRTAQETQYF	HTTDPSFLGRY	SARS-CoV-2 unique	1	ORF1ab	TCRex		HLA-A*01:01	A*01:01	0	HLA-A*01:01, HLA-B*07:02, HLA-A*02:01, HLA-B*40:01
PT015	mild patient	CASSWRDPTDTQYF	HTTDPSFLGRY	SARS-CoV-2 unique	1	ORF1ab	TCRex		HLA-A*01:01	A*01:01	0	HLA-A*01:01, HLA-B*07:02, HLA-A*02:01, HLA-B*40:01
PT015	mild patient	CASSLRGPNEKLFF	HTTDPSFLGRY	SARS-CoV-2 unique	1	ORF1ab	TCRex		HLA-A*01:01	A*01:01	0	HLA-A*01:01, HLA-B*07:02, HLA-A*02:01, HLA-B*40:01
PT015	mild patient	CASSMGGPTDTQYF	HTTDPSFLGRY	SARS-CoV-2 unique	1	ORF1ab	TCRex		HLA-A*01:01	A*01:01	0	HLA-A*01:01, HLA-B*07:02, HLA-A*02:01, HLA-B*40:01
PT015	mild patient	CASSYRGAPDEQYF	HTTDPSFLGRY	SARS-CoV-2 unique	1	ORF1ab	TCRex		HLA-A*01:01	A*01:01	0	HLA-A*01:01, HLA-B*07:02, HLA-A*02:01, HLA-B*40:01
PT015	mild patient	CSVEGTESYEQYF	HTTDPSFLGRY	SARS-CoV-2 unique	1	ORF1ab	TCRex		HLA-A*01:01	A*01:01	0	HLA-A*01:01, HLA-B*07:02, HLA-A*02:01, HLA-B*40:01
PT015	mild patient	CASSPRTSYEQYF	EILDITPCSF	SARS-CoV-2 unique	1	S (ORF2)	clustering			A*26:01, A*02:01, B*07:02	1	HLA-A*01:01, HLA-B*07:02, HLA-A*02:01, HLA-B*40:01
PT015	mild patient	CSVEGGSGIAYNEQFF	TPINLVRDL	SARS-CoV-2 unique	1	S (ORF2)	TCRex		HLA-B*07:02	B*07:02	0	HLA-A*01:01, HLA-B*07:02, HLA-A*02:01, HLA-B*40:01
PT015	mild patient	CASSQVNTGELFF	YLQPRTFLL	SARS-CoV-2 unique	1	S (ORF2)	clustering		HLA-A*02:01	A*02:01, B*08:01, B*07:02, A*24:02	1	HLA-A*01:01, HLA-B*07:02, HLA-A*02:01, HLA-B*40:01
PT015	mild patient	CASSYGGYEQYF	FLNGSCGSV	coronavirus common	17	ORF1ab	clustering					HLA-A*01:01, HLA-B*07:02, HLA-A*02:01, HLA-B*40:01
PT015	mild patient	CASSLGGYEQYF	FLNGSCGSV	coronavirus common	17	ORF1ab	clustering					HLA-A*01:01, HLA-B*07:02, HLA-A*02:01, HLA-B*40:01
PT015	mild patient	CASSFSYEQYF	FLNGSCGSV	coronavirus common	17	ORF1ab	clustering					HLA-A*01:01, HLA-B*07:02, HLA-A*02:01, HLA-B*40:01
PT015	mild patient	CASSYSYEQYF	FLNGSCGSV	coronavirus common	17	ORF1ab	clustering					HLA-A*01:01, HLA-B*07:02, HLA-A*02:01, HLA-B*40:01
PT015	mild patient	CASSDGYEQYF	FLNGSCGSV	coronavirus common	17	ORF1ab	clustering					HLA-A*01:01, HLA-B*07:02, HLA-A*02:01, HLA-B*40:01
PT015	mild patient	CASSLGYEQYF	FLNGSCGSV	coronavirus common	17	ORF1ab	clustering					HLA-A*01:01, HLA-B*07:02, HLA-A*02:01, HLA-B*40:01
PT015	mild patient	CASSYGQGYEQYF	FLNGSCGSV	coronavirus common	17	ORF1ab	clustering					HLA-A*01:01, HLA-B*07:02, HLA-A*02:01, HLA-B*40:01
PT015	mild patient	CASSLSGMNTEAFF	FPPTSFGPL	coronavirus common	13	ORF1ab	clustering					HLA-A*01:01, HLA-B*07:02, HLA-A*02:01, HLA-B*40:01
PT015	mild patient	CASSLGTYNEQFF	FPPTSFGPL	coronavirus common	13	ORF1ab	clustering					HLA-A*01:01, HLA-B*07:02, HLA-A*02:01, HLA-B*40:01
PT015	mild patient	CASSLSEGAYEQYF	FPPTSFGPL	coronavirus common	13	ORF1ab	TCRex					HLA-A*01:01, HLA-B*07:02, HLA-A*02:01, HLA-B*40:01
PT015	mild patient	CASSLGLASTDTQYF	MPASWVMRI	coronavirus common	15	ORF1ab	TCRex			B*07:02	0	HLA-A*01:01, HLA-B*07:02, HLA-A*02:01, HLA-B*40:01
PT015	mild patient	CASSLGQNTEAFF	HLVDFQVTI	coronavirus common	8	ORF6	clustering		HLA-A*02:01	A*02:01	1	HLA-A*01:01, HLA-B*07:02, HLA-A*02:01, HLA-B*40:01
PT015	mild patient	CASSSHRDSSYEQYF	QECVRGTTVL	coronavirus common	7	ORF7a	TCRex		HLA-B*40:01			HLA-A*01:01, HLA-B*07:02, HLA-A*02:01, HLA-B*40:01
PT015	mild patient	CASSLGQGAYEQYF	NLNESLIDL	coronavirus common	11	S (ORF2)	clustering					HLA-A*01:01, HLA-B*07:02, HLA-A*02:01, HLA-B*40:01
PT016	moderate patient	CASSLSAGTDTQYF	HTTDPSFLGRY	SARS-CoV-2 unique	1	ORF1ab	clustering	positive	HLA-A*01:01	A*01:01	0	HLA-A*01:01, HLA-B*07:02, HLA-A*02:01, HLA-B*35:01
PT016	moderate patient	CASSHRGPADTQYF	HTTDPSFLGRY	SARS-CoV-2 unique	1	ORF1ab	clustering	positive	HLA-A*01:01	A*01:01	0	HLA-A*01:01, HLA-B*07:02, HLA-A*02:01, HLA-B*35:01
PT016	moderate patient	CASSYRGPADTQYF	HTTDPSFLGRY	SARS-CoV-2 unique	1	ORF1ab	clustering	positive	HLA-A*01:01	A*01:01	0	HLA-A*01:01, HLA-B*07:02, HLA-A*02:01, HLA-B*35:01
PT016	moderate patient	CASSLRDWQETQYF	HTTDPSFLGRY	SARS-CoV-2 unique	1	ORF1ab	clustering	positive	HLA-A*01:01	A*01:01	0	HLA-A*01:01, HLA-B*07:02, HLA-A*02:01, HLA-B*35:01
PT016	moderate patient	CASSPRDFTDTQYF	HTTDPSFLGRY	SARS-CoV-2 unique	1	ORF1ab	clustering	positive	HLA-A*01:01	A*01:01	0	HLA-A*01:01, HLA-B*07:02, HLA-A*02:01, HLA-B*35:01
PT016	moderate patient	CASSPRDHTDTQYF	HTTDPSFLGRY	SARS-CoV-2 unique	1	ORF1ab	clustering	positive	HLA-A*01:01	A*01:01	0	HLA-A*01:01, HLA-B*07:02, HLA-A*02:01, HLA-B*35:01
PT016	moderate patient	CASSPRDSQETQYF	HTTDPSFLGRY	SARS-CoV-2 unique	1	ORF1ab	clustering	positive	HLA-A*01:01	A*01:01	0	HLA-A*01:01, HLA-B*07:02, HLA-A*02:01, HLA-B*35:01
PT016	moderate patient	CASSPRDTQETQYF	HTTDPSFLGRY	SARS-CoV-2 unique	1	ORF1ab	clustering	positive	HLA-A*01:01	A*01:01	0	HLA-A*01:01, HLA-B*07:02, HLA-A*02:01, HLA-B*35:01
PT016	moderate patient	CASSLGSPQETQYF	HTTDPSFLGRY	SARS-CoV-2 unique	1	ORF1ab	clustering	positive	HLA-A*01:01	A*01:01	0	HLA-A*01:01, HLA-B*07:02, HLA-A*02:01, HLA-B*35:01
PT016	moderate patient	CASSLSAPQETQYF	HTTDPSFLGRY	SARS-CoV-2 unique	1	ORF1ab	clustering	positive	HLA-A*01:01	A*01:01	0	HLA-A*01:01, HLA-B*07:02, HLA-A*02:01, HLA-B*35:01
PT016	moderate patient	CASGDRGPTDTQYF	HTTDPSFLGRY	SARS-CoV-2 unique	1	ORF1ab	clustering	positive	HLA-A*01:01	A*01:01	0	HLA-A*01:01, HLA-B*07:02, HLA-A*02:01, HLA-B*35:01
PT016	moderate patient	CASTDRGPTDTQYF	HTTDPSFLGRY	SARS-CoV-2 unique	1	ORF1ab	clustering	positive	HLA-A*01:01	A*01:01	0	HLA-A*01:01, HLA-B*07:02, HLA-A*02:01, HLA-B*35:01
PT016	moderate patient	CASSHRESGDTQYF	HTTDPSFLGRY	SARS-CoV-2 unique	1	ORF1ab	clustering	positive	HLA-A*01:01	A*01:01	0	HLA-A*01:01, HLA-B*07:02, HLA-A*02:01, HLA-B*35:01
PT016	moderate patient	CASSHREPGDTQYF	HTTDPSFLGRY	SARS-CoV-2 unique	1	ORF1ab	clustering	positive	HLA-A*01:01	A*01:01	0	HLA-A*01:01, HLA-B*07:02, HLA-A*02:01, HLA-B*35:01
PT016	moderate patient	CASSLSSSTDTQYF	HTTDPSFLGRY	SARS-CoV-2 unique	1	ORF1ab	clustering	positive	HLA-A*01:01	A*01:01	0	HLA-A*01:01, HLA-B*07:02, HLA-A*02:01, HLA-B*35:01
PT016	moderate patient	CASSPRDTYNEQFF	HTTDPSFLGRY	SARS-CoV-2 unique	1	ORF1ab	clustering	positive	HLA-A*01:01	A*01:01	0	HLA-A*01:01, HLA-B*07:02, HLA-A*02:01, HLA-B*35:01
PT016	moderate patient	CASSLDASTDTQYF	HTTDPSFLGRY	SARS-CoV-2 unique	1	ORF1ab	clustering	positive	HLA-A*01:01	A*01:01	0	HLA-A*01:01, HLA-B*07:02, HLA-A*02:01, HLA-B*35:01
PT016	moderate patient	CASSDRAGTDTQYF	HTTDPSFLGRY	SARS-CoV-2 unique	1	ORF1ab	clustering	positive	HLA-A*01:01	A*01:01	0	HLA-A*01:01, HLA-B*07:02, HLA-A*02:01, HLA-B*35:01
PT016	moderate patient	CASSDRGVADTQYF	HTTDPSFLGRY	SARS-CoV-2 unique	1	ORF1ab	clustering	positive	HLA-A*01:01	A*01:01	0	HLA-A*01:01, HLA-B*07:02, HLA-A*02:01, HLA-B*35:01
PT016	moderate patient	CASSDRDSTDTQYF	HTTDPSFLGRY	SARS-CoV-2 unique	1	ORF1ab	clustering	positive	HLA-A*01:01	A*01:01	0	HLA-A*01:01, HLA-B*07:02, HLA-A*02:01, HLA-B*35:01
PT016	moderate patient	CASSSRGPTDTQYF	HTTDPSFLGRY	SARS-CoV-2 unique	1	ORF1ab	clustering	positive	HLA-A*01:01	A*01:01	0	HLA-A*01:01, HLA-B*07:02, HLA-A*02:01, HLA-B*35:01
PT016	moderate patient	CASSLRQGGDTQYF	HTTDPSFLGRY	SARS-CoV-2 unique	1	ORF1ab	clustering	positive	HLA-A*01:01	A*01:01	0	HLA-A*01:01, HLA-B*07:02, HLA-A*02:01, HLA-B*35:01
PT016	moderate patient	CSVEQGASYEQYF	HTTDPSFLGRY	SARS-CoV-2 unique	1	ORF1ab	clustering	positive	HLA-A*01:01	A*01:01	0	HLA-A*01:01, HLA-B*07:02, HLA-A*02:01, HLA-B*35:01
PT016	moderate patient	CSVEGGSSYEQYF	HTTDPSFLGRY	SARS-CoV-2 unique	1	ORF1ab	clustering	positive	HLA-A*01:01	A*01:01	0	HLA-A*01:01, HLA-B*07:02, HLA-A*02:01, HLA-B*35:01
PT016	moderate patient	CASSDRGPGDTQYF	HTTDPSFLGRY	SARS-CoV-2 unique	1	ORF1ab	TCRex	positive	HLA-A*01:01	A*01:01	0	HLA-A*01:01, HLA-B*07:02, HLA-A*02:01, HLA-B*35:01
PT016	moderate patient	CASSLRSGSDEQYF	HTTDPSFLGRY	SARS-CoV-2 unique	1	ORF1ab	TCRex	positive	HLA-A*01:01	A*01:01	0	HLA-A*01:01, HLA-B*07:02, HLA-A*02:01, HLA-B*35:01
PT016	moderate patient	CASSSRSGADEQFF	HTTDPSFLGRY	SARS-CoV-2 unique	1	ORF1ab	TCRex	positive	HLA-A*01:01	A*01:01	0	HLA-A*01:01, HLA-B*07:02, HLA-A*02:01, HLA-B*35:01
PT016	moderate patient	CSVEGTQTYEQYF	HTTDPSFLGRY	SARS-CoV-2 unique	1	ORF1ab	TCRex	positive	HLA-A*01:01	A*01:01	0	HLA-A*01:01, HLA-B*07:02, HLA-A*02:01, HLA-B*35:01
PT016	moderate patient	CSVEVQGSYEQYF	HTTDPSFLGRY	SARS-CoV-2 unique	1	ORF1ab	TCRex	positive	HLA-A*01:01	A*01:01	0	HLA-A*01:01, HLA-B*07:02, HLA-A*02:01, HLA-B*35:01
PT016	moderate patient	CASSLRDGGDEQYF	HTTDPSFLGRY	SARS-CoV-2 unique	1	ORF1ab	TCRex	positive	HLA-A*01:01	A*01:01	0	HLA-A*01:01, HLA-B*07:02, HLA-A*02:01, HLA-B*35:01
PT016	moderate patient	CASSLSDSNQPQHF	HTTDPSFLGRY	SARS-CoV-2 unique	1	ORF1ab	TCRex	positive	HLA-A*01:01	A*01:01	0	HLA-A*01:01, HLA-B*07:02, HLA-A*02:01, HLA-B*35:01
PT016	moderate patient	CASSPDSSYNEQFF	HTTDPSFLGRY	SARS-CoV-2 unique	1	ORF1ab	TCRex	positive	HLA-A*01:01	A*01:01	0	HLA-A*01:01, HLA-B*07:02, HLA-A*02:01, HLA-B*35:01
PT016	moderate patient	CSVEVADSYEQYF	HTTDPSFLGRY	SARS-CoV-2 unique	1	ORF1ab	TCRex	positive	HLA-A*01:01	A*01:01	0	HLA-A*01:01, HLA-B*07:02, HLA-A*02:01, HLA-B*35:01
PT016	moderate patient	CASSDRGLADEQFF	HTTDPSFLGRY	SARS-CoV-2 unique	1	ORF1ab	TCRex	positive	HLA-A*01:01	A*01:01	0	HLA-A*01:01, HLA-B*07:02, HLA-A*02:01, HLA-B*35:01
PT016	moderate patient	CASSETDSNQPQHF	HTTDPSFLGRY	SARS-CoV-2 unique	1	ORF1ab	TCRex	positive	HLA-A*01:01	A*01:01	0	HLA-A*01:01, HLA-B*07:02, HLA-A*02:01, HLA-B*35:01
PT016	moderate patient	CASSLDSGADTQYF	HTTDPSFLGRY	SARS-CoV-2 unique	1	ORF1ab	TCRex	positive	HLA-A*01:01	A*01:01	0	HLA-A*01:01, HLA-B*07:02, HLA-A*02:01, HLA-B*35:01
PT016	moderate patient	CASSLSGPTYNEQFF	HTTDPSFLGRY	SARS-CoV-2 unique	1	ORF1ab	TCRex	positive	HLA-A*01:01	A*01:01	0	HLA-A*01:01, HLA-B*07:02, HLA-A*02:01, HLA-B*35:01
PT016	moderate patient	CASSQTAPQETQYF	HTTDPSFLGRY	SARS-CoV-2 unique	1	ORF1ab	TCRex	positive	HLA-A*01:01	A*01:01	0	HLA-A*01:01, HLA-B*07:02, HLA-A*02:01, HLA-B*35:01
PT016	moderate patient	CSVEDRSSYEQYF	HTTDPSFLGRY	SARS-CoV-2 unique	1	ORF1ab	TCRex	positive	HLA-A*01:01	A*01:01	0	HLA-A*01:01, HLA-B*07:02, HLA-A*02:01, HLA-B*35:01
PT016	moderate patient	CSVEGLAGRTYNEQFF	TPINLVRDL	SARS-CoV-2 unique	1	S (ORF2)	TCRex	positive	HLA-B*07:02	B*07:02	0	HLA-A*01:01, HLA-B*07:02, HLA-A*02:01, HLA-B*35:01
PT016	moderate patient	CASSVANTGELFF	YLQPRTFLL	SARS-CoV-2 unique	1	S (ORF2)	clustering	positive	HLA-A*02:01	A*02:01, B*08:01, B*07:02, A*24:02	1	HLA-A*01:01, HLA-B*07:02, HLA-A*02:01, HLA-B*35:01
PT016	moderate patient	CASSVENTGELFF	YLQPRTFLL	SARS-CoV-2 unique	1	S (ORF2)	clustering	positive	HLA-A*02:01	A*02:01, B*08:01, B*07:02, A*24:02	1	HLA-A*01:01, HLA-B*07:02, HLA-A*02:01, HLA-B*35:01
PT016	moderate patient	CASSMVNTGELFF	YLQPRTFLL	SARS-CoV-2 unique	1	S (ORF2)	clustering	positive	HLA-A*02:01	A*02:01, B*08:01, B*07:02, A*24:02	1	HLA-A*01:01, HLA-B*07:02, HLA-A*02:01, HLA-B*35:01
PT016	moderate patient	CASSQVNTGELFF	YLQPRTFLL	SARS-CoV-2 unique	1	S (ORF2)	clustering	positive	HLA-A*02:01	A*02:01, B*08:01, B*07:02, A*24:02	1	HLA-A*01:01, HLA-B*07:02, HLA-A*02:01, HLA-B*35:01
PT016	moderate patient	CASTDLNTGELFF	YLQPRTFLL	SARS-CoV-2 unique	1	S (ORF2)	TCRex	positive	HLA-A*02:01	A*02:01, B*08:01, B*07:02, A*24:02	1	HLA-A*01:01, HLA-B*07:02, HLA-A*02:01, HLA-B*35:01
PT016	moderate patient	CASSLDRGTEAFF	KAYNVTQAF	coronavirus common	2	N (ORF9)	clustering	positive	HLA-B*35:01			HLA-A*01:01, HLA-B*07:02, HLA-A*02:01, HLA-B*35:01
PT016	moderate patient	CASSQGYEQYF	FLNGSCGSV	coronavirus common	17	ORF1ab	clustering	positive				HLA-A*01:01, HLA-B*07:02, HLA-A*02:01, HLA-B*35:01
PT016	moderate patient	CASSSGYEQYF	FLNGSCGSV	coronavirus common	17	ORF1ab	clustering	positive				HLA-A*01:01, HLA-B*07:02, HLA-A*02:01, HLA-B*35:01
PT016	moderate patient	CASSFSYEQYF	FLNGSCGSV	coronavirus common	17	ORF1ab	clustering	positive				HLA-A*01:01, HLA-B*07:02, HLA-A*02:01, HLA-B*35:01
PT016	moderate patient	CASSLGYEQYF	FLNGSCGSV	coronavirus common	17	ORF1ab	clustering	positive				HLA-A*01:01, HLA-B*07:02, HLA-A*02:01, HLA-B*35:01
PT016	moderate patient	CASSLGYEQYF	FLNGSCGSV	coronavirus common	17	ORF1ab	clustering	positive				HLA-A*01:01, HLA-B*07:02, HLA-A*02:01, HLA-B*35:01
PT016	moderate patient	CASSLSYEQYF	FLNGSCGSV	coronavirus common	17	ORF1ab	clustering	positive				HLA-A*01:01, HLA-B*07:02, HLA-A*02:01, HLA-B*35:01
PT016	moderate patient	CASSSTYEQYF	FLNGSCGSV	coronavirus common	17	ORF1ab	clustering	positive				HLA-A*01:01, HLA-B*07:02, HLA-A*02:01, HLA-B*35:01
PT016	moderate patient	CASSHSGGSTDTQYF	FLNGSCGSV	coronavirus common	17	ORF1ab	clustering	positive				HLA-A*01:01, HLA-B*07:02, HLA-A*02:01, HLA-B*35:01
PT016	moderate patient	CASSLIGASTDTQYF	FLNGSCGSV	coronavirus common	17	ORF1ab	clustering	positive				HLA-A*01:01, HLA-B*07:02, HLA-A*02:01, HLA-B*35:01
PT016	moderate patient	CASSLTGADTDTQYF	FLNGSCGSV	coronavirus common	17	ORF1ab	clustering	positive				HLA-A*01:01, HLA-B*07:02, HLA-A*02:01, HLA-B*35:01
PT016	moderate patient	CASSLTGAGTDTQYF	FLNGSCGSV	coronavirus common	17	ORF1ab	clustering	positive				HLA-A*01:01, HLA-B*07:02, HLA-A*02:01, HLA-B*35:01
PT016	moderate patient	CASSLSGGATYEQYF	FPPTSFGPL	coronavirus common	13	ORF1ab	clustering	positive				HLA-A*01:01, HLA-B*07:02, HLA-A*02:01, HLA-B*35:01
PT016	moderate patient	CASSLSTGGYTEAFF	FPPTSFGPL	coronavirus common	13	ORF1ab	clustering	positive				HLA-A*01:01, HLA-B*07:02, HLA-A*02:01, HLA-B*35:01
PT016	moderate patient	CASSLFEGSSYEQYF	FPPTSFGPL	coronavirus common	13	ORF1ab	TCRex	positive				HLA-A*01:01, HLA-B*07:02, HLA-A*02:01, HLA-B*35:01
PT016	moderate patient	CASSYSRGNEQYF	FVDGVPFVV	coronavirus common	27	ORF1ab	clustering	positive		A*02:07, A*02:01	1	HLA-A*01:01, HLA-B*07:02, HLA-A*02:01, HLA-B*35:01
PT016	moderate patient	CASSVGGNEQFF	FVDGVPFVV	coronavirus common	27	ORF1ab	clustering	positive		A*02:07, A*02:01	1	HLA-A*01:01, HLA-B*07:02, HLA-A*02:01, HLA-B*35:01
PT016	moderate patient	CASSVAGNEQFF	FVDGVPFVV	coronavirus common	27	ORF1ab	clustering	positive		A*02:07, A*02:01	1	HLA-A*01:01, HLA-B*07:02, HLA-A*02:01, HLA-B*35:01
PT016	moderate patient	CASSLGGYEQFF	ILHCANFNV	coronavirus common	16	ORF1ab	clustering	positive		A*02:01	1	HLA-A*01:01, HLA-B*07:02, HLA-A*02:01, HLA-B*35:01
PT016	moderate patient	CASSLGGYEQLF	ILHCANFNV	coronavirus common	16	ORF1ab	clustering	positive		A*02:01	1	HLA-A*01:01, HLA-B*07:02, HLA-A*02:01, HLA-B*35:01
PT016	moderate patient	CASSYDRDYEQYF	KLSYGIATV	coronavirus common	13	ORF1ab	TCRex	positive	HLA-A*02:01	A*02:01	1	HLA-A*01:01, HLA-B*07:02, HLA-A*02:01, HLA-B*35:01
PT016	moderate patient	CASSLGLAGTDTQYF	MPASWVMRI	coronavirus common	15	ORF1ab	clustering	positive		B*07:02	0	HLA-A*01:01, HLA-B*07:02, HLA-A*02:01, HLA-B*35:01
PT016	moderate patient	CASSVGGELFF	RQLLFVVEV	coronavirus common	13	ORF1ab	clustering	positive		A*02:01	1	HLA-A*01:01, HLA-B*07:02, HLA-A*02:01, HLA-B*35:01
PT016	moderate patient	CASSMGAEQYF	RQLLFVVEV	coronavirus common	13	ORF1ab	clustering	positive		A*02:01	1	HLA-A*01:01, HLA-B*07:02, HLA-A*02:01, HLA-B*35:01
PT016	moderate patient	CASSVADEQYF	RQLLFVVEV	coronavirus common	13	ORF1ab	TCRex	positive		A*02:01	1	HLA-A*01:01, HLA-B*07:02, HLA-A*02:01, HLA-B*35:01
PT016	moderate patient	CASSVGDEQFF	RQLLFVVEV	coronavirus common	13	ORF1ab	TCRex	positive		A*02:01	1	HLA-A*01:01, HLA-B*07:02, HLA-A*02:01, HLA-B*35:01
PT016	moderate patient	CASSISDTQYF	RQLLFVVEV	coronavirus common	13	ORF1ab	TCRex	positive		A*02:01	1	HLA-A*01:01, HLA-B*07:02, HLA-A*02:01, HLA-B*35:01
PT016	moderate patient	CASSLGGEAFF	VLWAHGFEL	coronavirus common	13	ORF1ab	clustering	positive	HLA-A*02:01			HLA-A*01:01, HLA-B*07:02, HLA-A*02:01, HLA-B*35:01
PT016	moderate patient	CASSLGGEAFF	VLWAHGFEL	coronavirus common	13	ORF1ab	clustering	positive	HLA-A*02:01			HLA-A*01:01, HLA-B*07:02, HLA-A*02:01, HLA-B*35:01
PT016	moderate patient	CASSVGGDSSYEQYF	VLWAHGFEL	coronavirus common	13	ORF1ab	TCRex	positive	HLA-A*02:01			HLA-A*01:01, HLA-B*07:02, HLA-A*02:01, HLA-B*35:01
PT016	moderate patient	CASSLGVGNTIYF	YLNTLTLAV	coronavirus common	12	ORF1ab	clustering	positive	HLA-A*02:01			HLA-A*01:01, HLA-B*07:02, HLA-A*02:01, HLA-B*35:01
PT020	mild patient	CSVEGGSSYEQYF	HTTDPSFLGRY	SARS-CoV-2 unique	1	ORF1ab	TCRex	negative	HLA-A*01:01	A*01:01	0	HLA-A*01:01, HLA-B*07:02, HLA-A*02:01
PT020	mild patient	CASSLTHSNQPQHF	HTTDPSFLGRY	SARS-CoV-2 unique	1	ORF1ab	TCRex	negative	HLA-A*01:01	A*01:01	0	HLA-A*01:01, HLA-B*07:02, HLA-A*02:01
PT020	mild patient	CASSSPGLAEEQYF	KPLEFGATSAAL	SARS-CoV-2 unique	1	ORF1ab	TCRex	negative	HLA-B*07:02			HLA-A*01:01, HLA-B*07:02, HLA-A*02:01
PT020	mild patient	CASSSPGLGNEQFF	KPLEFGATSAAL	SARS-CoV-2 unique	1	ORF1ab	TCRex	negative	HLA-B*07:02			HLA-A*01:01, HLA-B*07:02, HLA-A*02:01
PT020	mild patient	CATSDDGSTDTQYF	NLDSKVGGNY	SARS-CoV-2 unique	1	S (ORF2)	clustering	negative				HLA-A*01:01, HLA-B*07:02, HLA-A*02:01
PT020	mild patient	CATGSDESTDTQYF	NLDSKVGGNY	SARS-CoV-2 unique	1	S (ORF2)	TCRex	negative				HLA-A*01:01, HLA-B*07:02, HLA-A*02:01
PT020	mild patient	CSVEGVSGGLYNEQFF	TPINLVRDL	SARS-CoV-2 unique	1	S (ORF2)	TCRex	negative	HLA-B*07:02	B*07:02	0	HLA-A*01:01, HLA-B*07:02, HLA-A*02:01
PT020	mild patient	CASSESNTGELFF	YLQPRTFLL	SARS-CoV-2 unique	1	S (ORF2)	clustering	negative	HLA-A*02:01	A*02:01, B*08:01, B*07:02, A*24:02	1	HLA-A*01:01, HLA-B*07:02, HLA-A*02:01
PT020	mild patient	CATSDLNTGELFF	YLQPRTFLL	SARS-CoV-2 unique	1	S (ORF2)	clustering	negative	HLA-A*02:01	A*02:01, B*08:01, B*07:02, A*24:02	1	HLA-A*01:01, HLA-B*07:02, HLA-A*02:01
PT020	mild patient	CATSGLNTGELFF	YLQPRTFLL	SARS-CoV-2 unique	1	S (ORF2)	clustering	negative	HLA-A*02:01	A*02:01, B*08:01, B*07:02, A*24:02	1	HLA-A*01:01, HLA-B*07:02, HLA-A*02:01
PT020	mild patient	CAISDPNTGELFF	YLQPRTFLL	SARS-CoV-2 unique	1	S (ORF2)	TCRex	negative	HLA-A*02:01	A*02:01, B*08:01, B*07:02, A*24:02	1	HLA-A*01:01, HLA-B*07:02, HLA-A*02:01
PT020	mild patient	CASSRVNTGELFF	YLQPRTFLL	SARS-CoV-2 unique	1	S (ORF2)	TCRex	negative	HLA-A*02:01	A*02:01, B*08:01, B*07:02, A*24:02	1	HLA-A*01:01, HLA-B*07:02, HLA-A*02:01
PT020	mild patient	CASSFGQGSYEQYF	FLNGSCGSV	coronavirus common	17	ORF1ab	clustering	negative				HLA-A*01:01, HLA-B*07:02, HLA-A*02:01
PT020	mild patient	CASSTSYEQYF	FLNGSCGSV	coronavirus common	17	ORF1ab	clustering	negative				HLA-A*01:01, HLA-B*07:02, HLA-A*02:01
PT020	mild patient	CASSLGYEQYF	FLNGSCGSV	coronavirus common	17	ORF1ab	clustering	negative				HLA-A*01:01, HLA-B*07:02, HLA-A*02:01
PT020	mild patient	CASSLGYEQYF	FLNGSCGSV	coronavirus common	17	ORF1ab	clustering	negative				HLA-A*01:01, HLA-B*07:02, HLA-A*02:01
PT020	mild patient	CASGQSYEQYF	FLNGSCGSV	coronavirus common	17	ORF1ab	clustering	negative				HLA-A*01:01, HLA-B*07:02, HLA-A*02:01
PT020	mild patient	CASSASYEQYF	FLNGSCGSV	coronavirus common	17	ORF1ab	clustering	negative				HLA-A*01:01, HLA-B*07:02, HLA-A*02:01
PT020	mild patient	CASSFGYEQYF	FLNGSCGSV	coronavirus common	17	ORF1ab	clustering	negative				HLA-A*01:01, HLA-B*07:02, HLA-A*02:01
PT020	mild patient	CASSFGYEQYF	FLNGSCGSV	coronavirus common	17	ORF1ab	clustering	negative				HLA-A*01:01, HLA-B*07:02, HLA-A*02:01
PT020	mild patient	CASSSGYEQYF	FLNGSCGSV	coronavirus common	17	ORF1ab	clustering	negative				HLA-A*01:01, HLA-B*07:02, HLA-A*02:01
PT020	mild patient	CASSSTYEQYF	FLNGSCGSV	coronavirus common	17	ORF1ab	clustering	negative				HLA-A*01:01, HLA-B*07:02, HLA-A*02:01
PT020	mild patient	CASSSTYEQYF	FLNGSCGSV	coronavirus common	17	ORF1ab	clustering	negative				HLA-A*01:01, HLA-B*07:02, HLA-A*02:01
PT020	mild patient	CASSTGYEQYF	FLNGSCGSV	coronavirus common	17	ORF1ab	clustering	negative				HLA-A*01:01, HLA-B*07:02, HLA-A*02:01
PT020	mild patient	CASSLRTGAETQYF	FLPRVFSAV	coronavirus common	16	ORF1ab	clustering	negative	HLA-A*02:01			HLA-A*01:01, HLA-B*07:02, HLA-A*02:01
PT020	mild patient	CASSWTSGSTDTQYF	FLPRVFSAV	coronavirus common	16	ORF1ab	TCRex	negative	HLA-A*02:01			HLA-A*01:01, HLA-B*07:02, HLA-A*02:01
PT020	mild patient	CASSFGTSYNEQFF	FPPTSFGPL	coronavirus common	13	ORF1ab	clustering	negative				HLA-A*01:01, HLA-B*07:02, HLA-A*02:01
PT020	mild patient	CASSLSEGSDTQYF	FPPTSFGPL	coronavirus common	13	ORF1ab	TCRex	negative				HLA-A*01:01, HLA-B*07:02, HLA-A*02:01
PT020	mild patient	CASSSGLAGSDTQYF	MPASWVMRI	coronavirus common	15	ORF1ab	clustering	negative		B*07:02	0	HLA-A*01:01, HLA-B*07:02, HLA-A*02:01
PT020	mild patient	CASSEGLAATDTQYF	MPASWVMRI	coronavirus common	15	ORF1ab	TCRex	negative		B*07:02	0	HLA-A*01:01, HLA-B*07:02, HLA-A*02:01
PT020	mild patient	CASSLGNEQFF	RQLLFVVEV	coronavirus common	13	ORF1ab	clustering	negative		A*02:01	1	HLA-A*01:01, HLA-B*07:02, HLA-A*02:01
PT020	mild patient	CASSAGGEQYF	RQLLFVVEV	coronavirus common	13	ORF1ab	clustering	negative		A*02:01	1	HLA-A*01:01, HLA-B*07:02, HLA-A*02:01
PT020	mild patient	CASSVGATQYF	RQLLFVVEV	coronavirus common	13	ORF1ab	clustering	negative		A*02:01	1	HLA-A*01:01, HLA-B*07:02, HLA-A*02:01
PT020	mild patient	CASSVTDTQYF	RQLLFVVEV	coronavirus common	13	ORF1ab	clustering	negative		A*02:01	1	HLA-A*01:01, HLA-B*07:02, HLA-A*02:01
PT020	mild patient	CASSVGGEQFF	RQLLFVVEV	coronavirus common	13	ORF1ab	TCRex	negative		A*02:01	1	HLA-A*01:01, HLA-B*07:02, HLA-A*02:01
PT020	mild patient	CASSVAEEQFF	RQLLFVVEV	coronavirus common	13	ORF1ab	TCRex	negative		A*02:01	1	HLA-A*01:01, HLA-B*07:02, HLA-A*02:01
PT020	mild patient	CASSLGGEAFF	VLWAHGFEL	coronavirus common	13	ORF1ab	clustering	negative	HLA-A*02:01			HLA-A*01:01, HLA-B*07:02, HLA-A*02:01
PT020	mild patient	CASSLGEKLFF	YLNTLTLAV	coronavirus common	12	ORF1ab	clustering	negative	HLA-A*02:01			HLA-A*01:01, HLA-B*07:02, HLA-A*02:01
PT024	mild patient	CSVEGGTGDMAYNEQFF	TPINLVRDL	SARS-CoV-2 unique	1	S (ORF2)	clustering	positive	HLA-B*07:02	B*07:02	0	HLA-B*07:02, HLA-A*02:01
PT024	mild patient	CASSSGYEQYF	FLNGSCGSV	coronavirus common	17	ORF1ab	clustering	positive				HLA-B*07:02, HLA-A*02:01
PT024	mild patient	CASSLEGYEQYF	FLNGSCGSV	coronavirus common	17	ORF1ab	TCRex	positive				HLA-B*07:02, HLA-A*02:01
PT024	mild patient	CASSLSTLSYEQYF	FPPTSFGPL	coronavirus common	13	ORF1ab	TCRex	positive				HLA-B*07:02, HLA-A*02:01
PT024	mild patient	CASSLGLASTDTQYF	MPASWVMRI	coronavirus common	15	ORF1ab	TCRex	positive		B*07:02	0	HLA-B*07:02, HLA-A*02:01
PT024	mild patient	CASSTGGEQFF	RQLLFVVEV	coronavirus common	13	ORF1ab	TCRex	positive		A*02:01	1	HLA-B*07:02, HLA-A*02:01
PT024	mild patient	CASSQGLNTEAFF	HLVDFQVTI	coronavirus common	8	ORF6	TCRex	positive	HLA-A*02:01	A*02:01	1	HLA-B*07:02, HLA-A*02:01
PT026	mild patient	CASSLDSSNQPQHF	HTTDPSFLGRY	SARS-CoV-2 unique	1	ORF1ab	clustering	positive	HLA-A*01:01	A*01:01	0	HLA-A*01:01, HLA-B*07:02, HLA-A*02:01
PT026	mild patient	CASSTRSGMDTQYF	HTTDPSFLGRY	SARS-CoV-2 unique	1	ORF1ab	clustering	positive	HLA-A*01:01	A*01:01	0	HLA-A*01:01, HLA-B*07:02, HLA-A*02:01
PT026	mild patient	CASSPRSGSDTQYF	HTTDPSFLGRY	SARS-CoV-2 unique	1	ORF1ab	clustering	positive	HLA-A*01:01	A*01:01	0	HLA-A*01:01, HLA-B*07:02, HLA-A*02:01
PT026	mild patient	CASSSRSGSDTQYF	HTTDPSFLGRY	SARS-CoV-2 unique	1	ORF1ab	clustering	positive	HLA-A*01:01	A*01:01	0	HLA-A*01:01, HLA-B*07:02, HLA-A*02:01
PT026	mild patient	CASSLRHPSTDTQYF	HTTDPSFLGRY	SARS-CoV-2 unique	1	ORF1ab	clustering	positive	HLA-A*01:01	A*01:01	0	HLA-A*01:01, HLA-B*07:02, HLA-A*02:01
PT026	mild patient	CASSLSSTQETQYF	HTTDPSFLGRY	SARS-CoV-2 unique	1	ORF1ab	clustering	positive	HLA-A*01:01	A*01:01	0	HLA-A*01:01, HLA-B*07:02, HLA-A*02:01
PT026	mild patient	CASSHRGPTDTQYF	HTTDPSFLGRY	SARS-CoV-2 unique	1	ORF1ab	clustering	positive	HLA-A*01:01	A*01:01	0	HLA-A*01:01, HLA-B*07:02, HLA-A*02:01
PT026	mild patient	CASSHRGPTDMQYF	HTTDPSFLGRY	SARS-CoV-2 unique	1	ORF1ab	clustering	positive	HLA-A*01:01	A*01:01	0	HLA-A*01:01, HLA-B*07:02, HLA-A*02:01
PT026	mild patient	CASSERGAPDTQYF	HTTDPSFLGRY	SARS-CoV-2 unique	1	ORF1ab	clustering	positive	HLA-A*01:01	A*01:01	0	HLA-A*01:01, HLA-B*07:02, HLA-A*02:01
PT026	mild patient	CASSFRDGGDTQYF	HTTDPSFLGRY	SARS-CoV-2 unique	1	ORF1ab	TCRex	positive	HLA-A*01:01	A*01:01	0	HLA-A*01:01, HLA-B*07:02, HLA-A*02:01
PT026	mild patient	CASSLSAPQETQYF	HTTDPSFLGRY	SARS-CoV-2 unique	1	ORF1ab	TCRex	positive	HLA-A*01:01	A*01:01	0	HLA-A*01:01, HLA-B*07:02, HLA-A*02:01
PT026	mild patient	CASSLSSGFDEQYF	HTTDPSFLGRY	SARS-CoV-2 unique	1	ORF1ab	TCRex	positive	HLA-A*01:01	A*01:01	0	HLA-A*01:01, HLA-B*07:02, HLA-A*02:01
PT026	mild patient	CASSPRTGNEKLFF	HTTDPSFLGRY	SARS-CoV-2 unique	1	ORF1ab	TCRex	positive	HLA-A*01:01	A*01:01	0	HLA-A*01:01, HLA-B*07:02, HLA-A*02:01
PT026	mild patient	CASSPRTGTDTQYF	HTTDPSFLGRY	SARS-CoV-2 unique	1	ORF1ab	TCRex	positive	HLA-A*01:01	A*01:01	0	HLA-A*01:01, HLA-B*07:02, HLA-A*02:01
PT026	mild patient	CASSTRSGLDEQFF	HTTDPSFLGRY	SARS-CoV-2 unique	1	ORF1ab	TCRex	positive	HLA-A*01:01	A*01:01	0	HLA-A*01:01, HLA-B*07:02, HLA-A*02:01
PT026	mild patient	CASSDRASNQPQHF	HTTDPSFLGRY	SARS-CoV-2 unique	1	ORF1ab	TCRex	positive	HLA-A*01:01	A*01:01	0	HLA-A*01:01, HLA-B*07:02, HLA-A*02:01
PT026	mild patient	CASSWREVTDTQYF	HTTDPSFLGRY	SARS-CoV-2 unique	1	ORF1ab	TCRex	positive	HLA-A*01:01	A*01:01	0	HLA-A*01:01, HLA-B*07:02, HLA-A*02:01
PT026	mild patient	CSVEGSGRATYNEQFF	TPINLVRDL	SARS-CoV-2 unique	1	S (ORF2)	TCRex	positive	HLA-B*07:02	B*07:02	0	HLA-A*01:01, HLA-B*07:02, HLA-A*02:01
PT026	mild patient	CASSDLDTGELFF	YLQPRTFLL	SARS-CoV-2 unique	1	S (ORF2)	clustering	positive	HLA-A*02:01	A*02:01, B*08:01, B*07:02, A*24:02	1	HLA-A*01:01, HLA-B*07:02, HLA-A*02:01
PT026	mild patient	CASSSENTGELFF	YLQPRTFLL	SARS-CoV-2 unique	1	S (ORF2)	TCRex	positive	HLA-A*02:01	A*02:01, B*08:01, B*07:02, A*24:02	1	HLA-A*01:01, HLA-B*07:02, HLA-A*02:01
PT026	mild patient	CASSLGYEQYF	FLNGSCGSV	coronavirus common	17	ORF1ab	clustering	positive				HLA-A*01:01, HLA-B*07:02, HLA-A*02:01
PT026	mild patient	CASSYSYEQYF	FLNGSCGSV	coronavirus common	17	ORF1ab	clustering	positive				HLA-A*01:01, HLA-B*07:02, HLA-A*02:01
PT026	mild patient	CASSNSYEQYF	FLNGSCGSV	coronavirus common	17	ORF1ab	clustering	positive				HLA-A*01:01, HLA-B*07:02, HLA-A*02:01
PT026	mild patient	CASSLGGYEQYF	FLNGSCGSV	coronavirus common	17	ORF1ab	clustering	positive				HLA-A*01:01, HLA-B*07:02, HLA-A*02:01
PT026	mild patient	CASSLSVNTEAFF	FPPTSFGPL	coronavirus common	13	ORF1ab	clustering	positive				HLA-A*01:01, HLA-B*07:02, HLA-A*02:01
PT026	mild patient	CASSLTANTEAFF	FPPTSFGPL	coronavirus common	13	ORF1ab	TCRex	positive				HLA-A*01:01, HLA-B*07:02, HLA-A*02:01
PT026	mild patient	CASSEGLAASDTQYF	MPASWVMRI	coronavirus common	15	ORF1ab	TCRex	positive		B*07:02	0	HLA-A*01:01, HLA-B*07:02, HLA-A*02:01
PT026	mild patient	CASSLGGNEQFF	VLWAHGFEL	coronavirus common	13	ORF1ab	clustering	positive	HLA-A*02:01			HLA-A*01:01, HLA-B*07:02, HLA-A*02:01
PT030	moderate patient	CASSLTDSTDTQYF	HTTDPSFLGRY	SARS-CoV-2 unique	1	ORF1ab	clustering	positive	HLA-A*01:01	A*01:01	0	HLA-A*01:01, HLA-B*07:02, HLA-B*08:01, HLA-A*02:01
PT030	moderate patient	CASSLSGSTDTQYF	HTTDPSFLGRY	SARS-CoV-2 unique	1	ORF1ab	clustering	positive	HLA-A*01:01	A*01:01	0	HLA-A*01:01, HLA-B*07:02, HLA-B*08:01, HLA-A*02:01
PT030	moderate patient	CASSLSTGADTQYF	HTTDPSFLGRY	SARS-CoV-2 unique	1	ORF1ab	clustering	positive	HLA-A*01:01	A*01:01	0	HLA-A*01:01, HLA-B*07:02, HLA-B*08:01, HLA-A*02:01
PT030	moderate patient	CASSDRGSNQPQHF	HTTDPSFLGRY	SARS-CoV-2 unique	1	ORF1ab	clustering	positive	HLA-A*01:01	A*01:01	0	HLA-A*01:01, HLA-B*07:02, HLA-B*08:01, HLA-A*02:01
PT030	moderate patient	CASSSTSITDTQYF	HTTDPSFLGRY	SARS-CoV-2 unique	1	ORF1ab	clustering	positive	HLA-A*01:01	A*01:01	0	HLA-A*01:01, HLA-B*07:02, HLA-B*08:01, HLA-A*02:01
PT030	moderate patient	CSVETGQAYEQYF	HTTDPSFLGRY	SARS-CoV-2 unique	1	ORF1ab	clustering	positive	HLA-A*01:01	A*01:01	0	HLA-A*01:01, HLA-B*07:02, HLA-B*08:01, HLA-A*02:01
PT030	moderate patient	CSVEGGSSYEQYF	HTTDPSFLGRY	SARS-CoV-2 unique	1	ORF1ab	TCRex	positive	HLA-A*01:01	A*01:01	0	HLA-A*01:01, HLA-B*07:02, HLA-B*08:01, HLA-A*02:01
PT030	moderate patient	CASSAPGLANEQFF	KPLEFGATSAAL	SARS-CoV-2 unique	1	ORF1ab	TCRex	positive	HLA-B*07:02			HLA-A*01:01, HLA-B*07:02, HLA-B*08:01, HLA-A*02:01
PT030	moderate patient	CASSEVDRVVSNTEAFF	TLDSKTQSL	SARS-CoV-2 unique	1	S (ORF2)	TCRex	positive	HLA-B*08:01	A*02:01, B*08:01		HLA-A*01:01, HLA-B*07:02, HLA-B*08:01, HLA-A*02:01
PT030	moderate patient	CSVEGSETQSYNEQFF	TPINLVRDL	SARS-CoV-2 unique	1	S (ORF2)	clustering	positive	HLA-B*07:02	B*07:02	0	HLA-A*01:01, HLA-B*07:02, HLA-B*08:01, HLA-A*02:01
PT030	moderate patient	CSVEGGEESSYNEQFF	TPINLVRDL	SARS-CoV-2 unique	1	S (ORF2)	TCRex	positive	HLA-B*07:02	B*07:02	0	HLA-A*01:01, HLA-B*07:02, HLA-B*08:01, HLA-A*02:01
PT030	moderate patient	CSVEGLAGSSYNEQFF	TPINLVRDL	SARS-CoV-2 unique	1	S (ORF2)	TCRex	positive	HLA-B*07:02	B*07:02	0	HLA-A*01:01, HLA-B*07:02, HLA-B*08:01, HLA-A*02:01
PT030	moderate patient	CSVVGLAGGSYNEQFF	TPINLVRDL	SARS-CoV-2 unique	1	S (ORF2)	TCRex	positive	HLA-B*07:02	B*07:02	0	HLA-A*01:01, HLA-B*07:02, HLA-B*08:01, HLA-A*02:01
PT030	moderate patient	CSVEGLAGGGYNEQFF	TPINLVRDL	SARS-CoV-2 unique	1	S (ORF2)	TCRex	positive	HLA-B*07:02	B*07:02	0	HLA-A*01:01, HLA-B*07:02, HLA-B*08:01, HLA-A*02:01
PT030	moderate patient	CASSLSGFTTDTQYF	FLNGSCGSV	coronavirus common	17	ORF1ab	clustering	positive				HLA-A*01:01, HLA-B*07:02, HLA-B*08:01, HLA-A*02:01
PT030	moderate patient	CASSTGNTEAFF	FLNGSCGSV	coronavirus common	17	ORF1ab	clustering	positive				HLA-A*01:01, HLA-B*07:02, HLA-B*08:01, HLA-A*02:01
PT030	moderate patient	CASSLTGATTDTQYF	FLNGSCGSV	coronavirus common	17	ORF1ab	TCRex	positive				HLA-A*01:01, HLA-B*07:02, HLA-B*08:01, HLA-A*02:01
PT030	moderate patient	CASSLTGISTDTQYF	FLNGSCGSV	coronavirus common	17	ORF1ab	TCRex	positive				HLA-A*01:01, HLA-B*07:02, HLA-B*08:01, HLA-A*02:01
PT030	moderate patient	CSVETVNTGELFF	FLPRVFSAV	coronavirus common	16	ORF1ab	TCRex	positive	HLA-A*02:01			HLA-A*01:01, HLA-B*07:02, HLA-B*08:01, HLA-A*02:01
PT030	moderate patient	CASSLASSYNEQFF	FPPTSFGPL	coronavirus common	13	ORF1ab	clustering	positive				HLA-A*01:01, HLA-B*07:02, HLA-B*08:01, HLA-A*02:01
PT030	moderate patient	CASSLSDSSYEQYF	FPPTSFGPL	coronavirus common	13	ORF1ab	clustering	positive				HLA-A*01:01, HLA-B*07:02, HLA-B*08:01, HLA-A*02:01
PT030	moderate patient	CASSLSDTSYEQYF	FPPTSFGPL	coronavirus common	13	ORF1ab	clustering	positive				HLA-A*01:01, HLA-B*07:02, HLA-B*08:01, HLA-A*02:01
PT030	moderate patient	CASSLSDGSYEQYF	FPPTSFGPL	coronavirus common	13	ORF1ab	clustering	positive				HLA-A*01:01, HLA-B*07:02, HLA-B*08:01, HLA-A*02:01
PT030	moderate patient	CASSLASGTSYEQYF	FPPTSFGPL	coronavirus common	13	ORF1ab	clustering	positive				HLA-A*01:01, HLA-B*07:02, HLA-B*08:01, HLA-A*02:01
PT030	moderate patient	CASSLASGAYEQYF	FPPTSFGPL	coronavirus common	13	ORF1ab	clustering	positive				HLA-A*01:01, HLA-B*07:02, HLA-B*08:01, HLA-A*02:01
PT030	moderate patient	CASSLSELTYEQYF	FPPTSFGPL	coronavirus common	13	ORF1ab	clustering	positive				HLA-A*01:01, HLA-B*07:02, HLA-B*08:01, HLA-A*02:01
PT030	moderate patient	CASSLSQGLSYEQYF	FPPTSFGPL	coronavirus common	13	ORF1ab	clustering	positive				HLA-A*01:01, HLA-B*07:02, HLA-B*08:01, HLA-A*02:01
PT030	moderate patient	CASSLSEGITYEQYF	FPPTSFGPL	coronavirus common	13	ORF1ab	clustering	positive				HLA-A*01:01, HLA-B*07:02, HLA-B*08:01, HLA-A*02:01
PT030	moderate patient	CASSLSTSYEQYF	FPPTSFGPL	coronavirus common	13	ORF1ab	clustering	positive				HLA-A*01:01, HLA-B*07:02, HLA-B*08:01, HLA-A*02:01
PT030	moderate patient	CASSLSDSSSYEQYF	FPPTSFGPL	coronavirus common	13	ORF1ab	TCRex	positive				HLA-A*01:01, HLA-B*07:02, HLA-B*08:01, HLA-A*02:01
PT030	moderate patient	CASRLAGGFTDTQYF	FPPTSFGPL	coronavirus common	13	ORF1ab	TCRex	positive				HLA-A*01:01, HLA-B*07:02, HLA-B*08:01, HLA-A*02:01
PT030	moderate patient	CASSFSQGYTEAFF	FPPTSFGPL	coronavirus common	13	ORF1ab	TCRex	positive				HLA-A*01:01, HLA-B*07:02, HLA-B*08:01, HLA-A*02:01
PT030	moderate patient	CASSLSDVYNEQFF	FPPTSFGPL	coronavirus common	13	ORF1ab	TCRex	positive				HLA-A*01:01, HLA-B*07:02, HLA-B*08:01, HLA-A*02:01
PT030	moderate patient	CASSLSSSGTYEQYF	FPPTSFGPL	coronavirus common	13	ORF1ab	TCRex	positive				HLA-A*01:01, HLA-B*07:02, HLA-B*08:01, HLA-A*02:01
PT030	moderate patient	CASSLSSSTGELFF	FPPTSFGPL	coronavirus common	13	ORF1ab	TCRex	positive				HLA-A*01:01, HLA-B*07:02, HLA-B*08:01, HLA-A*02:01
PT030	moderate patient	CASSLGGGEQFF	ILHCANFNV	coronavirus common	16	ORF1ab	clustering	positive		A*02:01	1	HLA-A*01:01, HLA-B*07:02, HLA-B*08:01, HLA-A*02:01
PT030	moderate patient	CASSLGLAGGDTQYF	MPASWVMRI	coronavirus common	15	ORF1ab	clustering	positive		B*07:02	0	HLA-A*01:01, HLA-B*07:02, HLA-B*08:01, HLA-A*02:01
PT030	moderate patient	CASSQGLAGGDTQYF	MPASWVMRI	coronavirus common	15	ORF1ab	clustering	positive		B*07:02	0	HLA-A*01:01, HLA-B*07:02, HLA-B*08:01, HLA-A*02:01
PT030	moderate patient	CASSIGLAGGDTQYF	MPASWVMRI	coronavirus common	15	ORF1ab	clustering	positive		B*07:02	0	HLA-A*01:01, HLA-B*07:02, HLA-B*08:01, HLA-A*02:01
PT030	moderate patient	CASSNGLAGADTQYF	MPASWVMRI	coronavirus common	15	ORF1ab	clustering	positive		B*07:02	0	HLA-A*01:01, HLA-B*07:02, HLA-B*08:01, HLA-A*02:01
PT030	moderate patient	CASSLGLASTDTQYF	MPASWVMRI	coronavirus common	15	ORF1ab	clustering	positive		B*07:02	0	HLA-A*01:01, HLA-B*07:02, HLA-B*08:01, HLA-A*02:01
PT030	moderate patient	CASSVGLASTDTQYF	MPASWVMRI	coronavirus common	15	ORF1ab	clustering	positive		B*07:02	0	HLA-A*01:01, HLA-B*07:02, HLA-B*08:01, HLA-A*02:01
PT030	moderate patient	CASSVTDTQYF	RQLLFVVEV	coronavirus common	13	ORF1ab	clustering	positive		A*02:01	1	HLA-A*01:01, HLA-B*07:02, HLA-B*08:01, HLA-A*02:01
PT030	moderate patient	CASSVGNEQFF	RQLLFVVEV	coronavirus common	13	ORF1ab	clustering	positive		A*02:01	1	HLA-A*01:01, HLA-B*07:02, HLA-B*08:01, HLA-A*02:01
PT030	moderate patient	CASSVSNEQFF	RQLLFVVEV	coronavirus common	13	ORF1ab	clustering	positive		A*02:01	1	HLA-A*01:01, HLA-B*07:02, HLA-B*08:01, HLA-A*02:01
PT030	moderate patient	CASSVGDEQFF	RQLLFVVEV	coronavirus common	13	ORF1ab	clustering	positive		A*02:01	1	HLA-A*01:01, HLA-B*07:02, HLA-B*08:01, HLA-A*02:01
PT030	moderate patient	CASSLTDTQYF	YLNTLTLAV	coronavirus common	12	ORF1ab	clustering	positive	HLA-A*02:01			HLA-A*01:01, HLA-B*07:02, HLA-B*08:01, HLA-A*02:01
PT030	moderate patient	CASSVGLAGGVNEQFF	NQKLIANQF	coronavirus common	2	S (ORF2)	TCRex	positive		B*15:01, B*52:01	0	HLA-A*01:01, HLA-B*07:02, HLA-B*08:01, HLA-A*02:01
PT036	mild patient	CASSQEARSSYEQYF	FADDLNQLTGY	SARS-CoV-2 unique	1	ORF1ab	TCRex	positive	HLA-A*01:01	A*01:01	0	HLA-A*01:01, HLA-A*02:01, HLA-B*40:01
PT036	mild patient	CASSPRDSYNEQFF	HTTDPSFLGRY	SARS-CoV-2 unique	1	ORF1ab	clustering	positive	HLA-A*01:01	A*01:01	0	HLA-A*01:01, HLA-A*02:01, HLA-B*40:01
PT036	mild patient	CSVEGQGAYEQYF	HTTDPSFLGRY	SARS-CoV-2 unique	1	ORF1ab	clustering	positive	HLA-A*01:01	A*01:01	0	HLA-A*01:01, HLA-A*02:01, HLA-B*40:01
PT036	mild patient	CASSLSSGTTDTQYF	HTTDPSFLGRY	SARS-CoV-2 unique	1	ORF1ab	clustering	positive	HLA-A*01:01	A*01:01	0	HLA-A*01:01, HLA-A*02:01, HLA-B*40:01
PT036	mild patient	CASSLSGATDTQYF	HTTDPSFLGRY	SARS-CoV-2 unique	1	ORF1ab	TCRex	positive	HLA-A*01:01	A*01:01	0	HLA-A*01:01, HLA-A*02:01, HLA-B*40:01
PT036	mild patient	CASSEVYEQYF	ALSKGVHFV	SARS-CoV-2 unique	1	ORF3a	TCRex	positive	HLA-A*02:01	A*02:01	1	HLA-A*01:01, HLA-A*02:01, HLA-B*40:01
PT036	mild patient	CASTGDSSTDTQYF	NLDSKVGGNY	SARS-CoV-2 unique	1	S (ORF2)	TCRex	positive				HLA-A*01:01, HLA-A*02:01, HLA-B*40:01
PT036	mild patient	CASSLWGTEAFF	FLNGSCGSV	coronavirus common	17	ORF1ab	clustering	positive				HLA-A*01:01, HLA-A*02:01, HLA-B*40:01
PT036	mild patient	CAISESYEQYF	FLNGSCGSV	coronavirus common	17	ORF1ab	clustering	positive				HLA-A*01:01, HLA-A*02:01, HLA-B*40:01
PT036	mild patient	CASSLSYEQYF	FLNGSCGSV	coronavirus common	17	ORF1ab	clustering	positive				HLA-A*01:01, HLA-A*02:01, HLA-B*40:01
PT036	mild patient	CASSLLQGSYEQYF	FLNGSCGSV	coronavirus common	17	ORF1ab	clustering	positive				HLA-A*01:01, HLA-A*02:01, HLA-B*40:01
PT036	mild patient	CASSQAYEQYF	FLNGSCGSV	coronavirus common	17	ORF1ab	TCRex	positive				HLA-A*01:01, HLA-A*02:01, HLA-B*40:01
PT036	mild patient	CASSLGTYNEQFF	FPPTSFGPL	coronavirus common	13	ORF1ab	clustering	positive				HLA-A*01:01, HLA-A*02:01, HLA-B*40:01
PT036	mild patient	CASSLGTGSYEQYF	FPPTSFGPL	coronavirus common	13	ORF1ab	clustering	positive				HLA-A*01:01, HLA-A*02:01, HLA-B*40:01
PT036	mild patient	CASSLSTGGYEQYF	FPPTSFGPL	coronavirus common	13	ORF1ab	clustering	positive				HLA-A*01:01, HLA-A*02:01, HLA-B*40:01
PT036	mild patient	CASSLSSYNEQFF	FPPTSFGPL	coronavirus common	13	ORF1ab	clustering	positive				HLA-A*01:01, HLA-A*02:01, HLA-B*40:01
PT036	mild patient	CASSLGRASYEQYF	FPPTSFGPL	coronavirus common	13	ORF1ab	TCRex	positive				HLA-A*01:01, HLA-A*02:01, HLA-B*40:01
PT036	mild patient	CASSLAGISYEQYF	FPPTSFGPL	coronavirus common	13	ORF1ab	TCRex	positive				HLA-A*01:01, HLA-A*02:01, HLA-B*40:01
PT036	mild patient	CASSFGGGEQYF	ILHCANFNV	coronavirus common	16	ORF1ab	clustering	positive		A*02:01	1	HLA-A*01:01, HLA-A*02:01, HLA-B*40:01
PT036	mild patient	CASSAGTEQFF	RQLLFVVEV	coronavirus common	13	ORF1ab	clustering	positive		A*02:01	1	HLA-A*01:01, HLA-A*02:01, HLA-B*40:01
PT036	mild patient	CASSVAGELFF	RQLLFVVEV	coronavirus common	13	ORF1ab	clustering	positive		A*02:01	1	HLA-A*01:01, HLA-A*02:01, HLA-B*40:01
PT036	mild patient	CASSWGANTEAFF	HLVDFQVTI	coronavirus common	8	ORF6	clustering	positive	HLA-A*02:01	A*02:01	1	HLA-A*01:01, HLA-A*02:01, HLA-B*40:01
PT036	mild patient	CASSFGVNTEAFF	HLVDFQVTI	coronavirus common	8	ORF6	TCRex	positive	HLA-A*02:01	A*02:01	1	HLA-A*01:01, HLA-A*02:01, HLA-B*40:01
PT036	mild patient	CASSLGSGGGNEQFF	KEIDRLNEV	coronavirus common	12	S (ORF2)	clustering	positive	HLA-B*40:01	B*44:03, B*44:02, B*40:01	0	HLA-A*01:01, HLA-A*02:01, HLA-B*40:01
PT040	moderate patient	CASSLSASTDTQYF	HTTDPSFLGRY	SARS-CoV-2 unique	1	ORF1ab	clustering	negative	HLA-A*01:01	A*01:01	0	HLA-A*01:01, HLA-B*07:02, HLA-B*08:01, HLA-A*02:01
PT040	moderate patient	CASSLSDSNQPQHF	HTTDPSFLGRY	SARS-CoV-2 unique	1	ORF1ab	clustering	negative	HLA-A*01:01	A*01:01	0	HLA-A*01:01, HLA-B*07:02, HLA-B*08:01, HLA-A*02:01
PT040	moderate patient	CASSLTGPQETQYF	HTTDPSFLGRY	SARS-CoV-2 unique	1	ORF1ab	clustering	negative	HLA-A*01:01	A*01:01	0	HLA-A*01:01, HLA-B*07:02, HLA-B*08:01, HLA-A*02:01
PT040	moderate patient	CASSFRGPQETQYF	HTTDPSFLGRY	SARS-CoV-2 unique	1	ORF1ab	TCRex	negative	HLA-A*01:01	A*01:01	0	HLA-A*01:01, HLA-B*07:02, HLA-B*08:01, HLA-A*02:01
PT040	moderate patient	CASSIAGGLYNEQFF	KPLEFGATSAAL	SARS-CoV-2 unique	1	ORF1ab	clustering	negative	HLA-B*07:02			HLA-A*01:01, HLA-B*07:02, HLA-B*08:01, HLA-A*02:01
PT040	moderate patient	CASSWDSSTDTQYF	NLDSKVGGNY	SARS-CoV-2 unique	1	S (ORF2)	clustering	negative				HLA-A*01:01, HLA-B*07:02, HLA-B*08:01, HLA-A*02:01
PT040	moderate patient	CATDSDLSTDTQYF	NLDSKVGGNY	SARS-CoV-2 unique	1	S (ORF2)	TCRex	negative				HLA-A*01:01, HLA-B*07:02, HLA-B*08:01, HLA-A*02:01
PT040	moderate patient	CATSLDSSTDTQYF	NLDSKVGGNY	SARS-CoV-2 unique	1	S (ORF2)	TCRex	negative				HLA-A*01:01, HLA-B*07:02, HLA-B*08:01, HLA-A*02:01
PT040	moderate patient	CASSSADRVYTDTQYF	TLDSKTQSL	SARS-CoV-2 unique	1	S (ORF2)	TCRex	negative	HLA-B*08:01	A*02:01, B*08:01		HLA-A*01:01, HLA-B*07:02, HLA-B*08:01, HLA-A*02:01
PT040	moderate patient	CSVEGVAGSSYNEQFF	TPINLVRDL	SARS-CoV-2 unique	1	S (ORF2)	clustering	negative	HLA-B*07:02	B*07:02	0	HLA-A*01:01, HLA-B*07:02, HLA-B*08:01, HLA-A*02:01
PT040	moderate patient	CSVEGTGGVSSYNEQFF	TPINLVRDL	SARS-CoV-2 unique	1	S (ORF2)	TCRex	negative	HLA-B*07:02	B*07:02	0	HLA-A*01:01, HLA-B*07:02, HLA-B*08:01, HLA-A*02:01
PT040	moderate patient	CSVEGTSGGRSYNEQFF	TPINLVRDL	SARS-CoV-2 unique	1	S (ORF2)	TCRex	negative	HLA-B*07:02	B*07:02	0	HLA-A*01:01, HLA-B*07:02, HLA-B*08:01, HLA-A*02:01
PT040	moderate patient	CASSNSYEQYF	FLNGSCGSV	coronavirus common	17	ORF1ab	clustering	negative				HLA-A*01:01, HLA-B*07:02, HLA-B*08:01, HLA-A*02:01
PT040	moderate patient	CASSFSYEQYF	FLNGSCGSV	coronavirus common	17	ORF1ab	clustering	negative				HLA-A*01:01, HLA-B*07:02, HLA-B*08:01, HLA-A*02:01
PT040	moderate patient	CASSSSYEQYF	FLNGSCGSV	coronavirus common	17	ORF1ab	clustering	negative				HLA-A*01:01, HLA-B*07:02, HLA-B*08:01, HLA-A*02:01
PT040	moderate patient	CASSFGYEQYF	FLNGSCGSV	coronavirus common	17	ORF1ab	clustering	negative				HLA-A*01:01, HLA-B*07:02, HLA-B*08:01, HLA-A*02:01
PT040	moderate patient	CASSLSYEQYF	FLNGSCGSV	coronavirus common	17	ORF1ab	clustering	negative				HLA-A*01:01, HLA-B*07:02, HLA-B*08:01, HLA-A*02:01
PT040	moderate patient	CASSLSYEQYF	FLNGSCGSV	coronavirus common	17	ORF1ab	clustering	negative				HLA-A*01:01, HLA-B*07:02, HLA-B*08:01, HLA-A*02:01
PT040	moderate patient	CASSLSYEQYF	FLNGSCGSV	coronavirus common	17	ORF1ab	clustering	negative				HLA-A*01:01, HLA-B*07:02, HLA-B*08:01, HLA-A*02:01
PT040	moderate patient	CASSAGYEQYF	FLNGSCGSV	coronavirus common	17	ORF1ab	clustering	negative				HLA-A*01:01, HLA-B*07:02, HLA-B*08:01, HLA-A*02:01
PT040	moderate patient	CASSASYEQYF	FLNGSCGSV	coronavirus common	17	ORF1ab	clustering	negative				HLA-A*01:01, HLA-B*07:02, HLA-B*08:01, HLA-A*02:01
PT040	moderate patient	CASSSGYEQYF	FLNGSCGSV	coronavirus common	17	ORF1ab	clustering	negative				HLA-A*01:01, HLA-B*07:02, HLA-B*08:01, HLA-A*02:01
PT040	moderate patient	CASSDSYEQYF	FLNGSCGSV	coronavirus common	17	ORF1ab	clustering	negative				HLA-A*01:01, HLA-B*07:02, HLA-B*08:01, HLA-A*02:01
PT040	moderate patient	CASSYGYEQYF	FLNGSCGSV	coronavirus common	17	ORF1ab	clustering	negative				HLA-A*01:01, HLA-B*07:02, HLA-B*08:01, HLA-A*02:01
PT040	moderate patient	CASSLTGPYEQYF	FLNGSCGSV	coronavirus common	17	ORF1ab	clustering	negative				HLA-A*01:01, HLA-B*07:02, HLA-B*08:01, HLA-A*02:01
PT040	moderate patient	CASSLAAGISYEQYF	FPPTSFGPL	coronavirus common	13	ORF1ab	clustering	negative				HLA-A*01:01, HLA-B*07:02, HLA-B*08:01, HLA-A*02:01
PT040	moderate patient	CASSLASGGSYEQYF	FPPTSFGPL	coronavirus common	13	ORF1ab	clustering	negative				HLA-A*01:01, HLA-B*07:02, HLA-B*08:01, HLA-A*02:01
PT040	moderate patient	CASSLSSSYEQYF	FPPTSFGPL	coronavirus common	13	ORF1ab	clustering	negative				HLA-A*01:01, HLA-B*07:02, HLA-B*08:01, HLA-A*02:01
PT040	moderate patient	CASSLAGFSYEQYF	FPPTSFGPL	coronavirus common	13	ORF1ab	clustering	negative				HLA-A*01:01, HLA-B*07:02, HLA-B*08:01, HLA-A*02:01
PT040	moderate patient	CASSLSTGAYEQYF	FPPTSFGPL	coronavirus common	13	ORF1ab	clustering	negative				HLA-A*01:01, HLA-B*07:02, HLA-B*08:01, HLA-A*02:01
PT040	moderate patient	CASSLSSGFYEQYF	FPPTSFGPL	coronavirus common	13	ORF1ab	TCRex	negative				HLA-A*01:01, HLA-B*07:02, HLA-B*08:01, HLA-A*02:01
PT040	moderate patient	CASSLSAFSYEQYF	FPPTSFGPL	coronavirus common	13	ORF1ab	TCRex	negative				HLA-A*01:01, HLA-B*07:02, HLA-B*08:01, HLA-A*02:01
PT040	moderate patient	CASSLSTGAAEAFF	FPPTSFGPL	coronavirus common	13	ORF1ab	TCRex	negative				HLA-A*01:01, HLA-B*07:02, HLA-B*08:01, HLA-A*02:01
PT040	moderate patient	CASSLGLAATDTQYF	MPASWVMRI	coronavirus common	15	ORF1ab	clustering	negative		B*07:02	0	HLA-A*01:01, HLA-B*07:02, HLA-B*08:01, HLA-A*02:01
PT040	moderate patient	CASSVGLASTDTQYF	MPASWVMRI	coronavirus common	15	ORF1ab	clustering	negative		B*07:02	0	HLA-A*01:01, HLA-B*07:02, HLA-B*08:01, HLA-A*02:01
PT040	moderate patient	CASSLGLAGADTQYF	MPASWVMRI	coronavirus common	15	ORF1ab	TCRex	negative		B*07:02	0	HLA-A*01:01, HLA-B*07:02, HLA-B*08:01, HLA-A*02:01
PT040	moderate patient	CASSAGAEQYF	RQLLFVVEV	coronavirus common	13	ORF1ab	clustering	negative		A*02:01	1	HLA-A*01:01, HLA-B*07:02, HLA-B*08:01, HLA-A*02:01
PT040	moderate patient	CASSASDTQYF	RQLLFVVEV	coronavirus common	13	ORF1ab	clustering	negative		A*02:01	1	HLA-A*01:01, HLA-B*07:02, HLA-B*08:01, HLA-A*02:01
PT040	moderate patient	CASSVGGELFF	RQLLFVVEV	coronavirus common	13	ORF1ab	clustering	negative		A*02:01	1	HLA-A*01:01, HLA-B*07:02, HLA-B*08:01, HLA-A*02:01
PT040	moderate patient	CASSTTGELFF	RQLLFVVEV	coronavirus common	13	ORF1ab	clustering	negative		A*02:01	1	HLA-A*01:01, HLA-B*07:02, HLA-B*08:01, HLA-A*02:01
PT040	moderate patient	CASSVGNEQFF	RQLLFVVEV	coronavirus common	13	ORF1ab	clustering	negative		A*02:01	1	HLA-A*01:01, HLA-B*07:02, HLA-B*08:01, HLA-A*02:01
PT040	moderate patient	CASSLGVSYEQYF	TLIGDCATV	coronavirus common	9	ORF1ab	clustering	negative	HLA-A*02:01		0	HLA-A*01:01, HLA-B*07:02, HLA-B*08:01, HLA-A*02:01
PT040	moderate patient	CASSLGGDTQYF	VLWAHGFEL	coronavirus common	13	ORF1ab	clustering	negative	HLA-A*02:01			HLA-A*01:01, HLA-B*07:02, HLA-B*08:01, HLA-A*02:01
PT040	moderate patient	CASSVGQGTYEQYF	NLNESLIDL	coronavirus common	11	S (ORF2)	clustering	negative				HLA-A*01:01, HLA-B*07:02, HLA-B*08:01, HLA-A*02:01
PT043	severe patient	CASSPGTVYNEQFF	WICLLQFAY	SARS-CoV-2 unique	1	M (ORF5)	clustering	positive				HLA-A*01:01, HLA-B*07:02, HLA-A*02:01
PT043	severe patient	CASSLGQYNQPQHF	WICLLQFAY	SARS-CoV-2 unique	1	M (ORF5)	clustering	positive				HLA-A*01:01, HLA-B*07:02, HLA-A*02:01
PT043	severe patient	CASSSGTVNQPQHF	WICLLQFAY	SARS-CoV-2 unique	1	M (ORF5)	clustering	positive				HLA-A*01:01, HLA-B*07:02, HLA-A*02:01
PT043	severe patient	CSVEGQGSYEQYF	HTTDPSFLGRY	SARS-CoV-2 unique	1	ORF1ab	clustering	positive	HLA-A*01:01	A*01:01	0	HLA-A*01:01, HLA-B*07:02, HLA-A*02:01
PT043	severe patient	CSVETGQSYEQYF	HTTDPSFLGRY	SARS-CoV-2 unique	1	ORF1ab	clustering	positive	HLA-A*01:01	A*01:01	0	HLA-A*01:01, HLA-B*07:02, HLA-A*02:01
PT043	severe patient	CSVEAGQSYEQYF	HTTDPSFLGRY	SARS-CoV-2 unique	1	ORF1ab	clustering	positive	HLA-A*01:01	A*01:01	0	HLA-A*01:01, HLA-B*07:02, HLA-A*02:01
PT043	severe patient	CASSLTTGTDTQYF	HTTDPSFLGRY	SARS-CoV-2 unique	1	ORF1ab	clustering	positive	HLA-A*01:01	A*01:01	0	HLA-A*01:01, HLA-B*07:02, HLA-A*02:01
PT043	severe patient	CASSPTSGSYNEQFF	HTTDPSFLGRY	SARS-CoV-2 unique	1	ORF1ab	clustering	positive	HLA-A*01:01	A*01:01	0	HLA-A*01:01, HLA-B*07:02, HLA-A*02:01
PT043	severe patient	CASSLGAPADTQYF	HTTDPSFLGRY	SARS-CoV-2 unique	1	ORF1ab	TCRex	positive	HLA-A*01:01	A*01:01	0	HLA-A*01:01, HLA-B*07:02, HLA-A*02:01
PT043	severe patient	CASSNPGLAYEQYF	KPLEFGATSAAL	SARS-CoV-2 unique	1	ORF1ab	clustering	positive	HLA-B*07:02			HLA-A*01:01, HLA-B*07:02, HLA-A*02:01
PT043	severe patient	CASSWDSSTDTQYF	NLDSKVGGNY	SARS-CoV-2 unique	1	S (ORF2)	clustering	positive				HLA-A*01:01, HLA-B*07:02, HLA-A*02:01
PT043	severe patient	CASSWDTSTDTQYF	NLDSKVGGNY	SARS-CoV-2 unique	1	S (ORF2)	clustering	positive				HLA-A*01:01, HLA-B*07:02, HLA-A*02:01
PT043	severe patient	CASSVMNTGELFF	YLQPRTFLL	SARS-CoV-2 unique	1	S (ORF2)	clustering	positive	HLA-A*02:01	A*02:01, B*08:01, B*07:02, A*24:02	1	HLA-A*01:01, HLA-B*07:02, HLA-A*02:01
PT043	severe patient	CASSEANTGELFF	YLQPRTFLL	SARS-CoV-2 unique	1	S (ORF2)	clustering	positive	HLA-A*02:01	A*02:01, B*08:01, B*07:02, A*24:02	1	HLA-A*01:01, HLA-B*07:02, HLA-A*02:01
PT043	severe patient	CASSQLNTGELFF	YLQPRTFLL	SARS-CoV-2 unique	1	S (ORF2)	clustering	positive	HLA-A*02:01	A*02:01, B*08:01, B*07:02, A*24:02	1	HLA-A*01:01, HLA-B*07:02, HLA-A*02:01
PT043	severe patient	CASSQENTGELFF	YLQPRTFLL	SARS-CoV-2 unique	1	S (ORF2)	clustering	positive	HLA-A*02:01	A*02:01, B*08:01, B*07:02, A*24:02	1	HLA-A*01:01, HLA-B*07:02, HLA-A*02:01
PT043	severe patient	CASSRTNTGELFF	YLQPRTFLL	SARS-CoV-2 unique	1	S (ORF2)	clustering	positive	HLA-A*02:01	A*02:01, B*08:01, B*07:02, A*24:02	1	HLA-A*01:01, HLA-B*07:02, HLA-A*02:01
PT043	severe patient	CANNRDNTGELFF	YLQPRTFLL	SARS-CoV-2 unique	1	S (ORF2)	clustering	positive	HLA-A*02:01	A*02:01, B*08:01, B*07:02, A*24:02	1	HLA-A*01:01, HLA-B*07:02, HLA-A*02:01
PT043	severe patient	CATIHTNTGELFF	YLQPRTFLL	SARS-CoV-2 unique	1	S (ORF2)	TCRex	positive	HLA-A*02:01	A*02:01, B*08:01, B*07:02, A*24:02	1	HLA-A*01:01, HLA-B*07:02, HLA-A*02:01
PT043	severe patient	CATSDRNTGELFF	YLQPRTFLL	SARS-CoV-2 unique	1	S (ORF2)	TCRex	positive	HLA-A*02:01	A*02:01, B*08:01, B*07:02, A*24:02	1	HLA-A*01:01, HLA-B*07:02, HLA-A*02:01
PT043	severe patient	CASSFGQGYEQYF	FLNGSCGSV	coronavirus common	17	ORF1ab	clustering	positive				HLA-A*01:01, HLA-B*07:02, HLA-A*02:01
PT043	severe patient	CASSQGGYEQYF	FLNGSCGSV	coronavirus common	17	ORF1ab	clustering	positive				HLA-A*01:01, HLA-B*07:02, HLA-A*02:01
PT043	severe patient	CASSLIGGSTDTQYF	FLNGSCGSV	coronavirus common	17	ORF1ab	clustering	positive				HLA-A*01:01, HLA-B*07:02, HLA-A*02:01
PT043	severe patient	CASSPSGSSTDTQYF	FLNGSCGSV	coronavirus common	17	ORF1ab	clustering	positive				HLA-A*01:01, HLA-B*07:02, HLA-A*02:01
PT043	severe patient	CASSLGGGSTDTQYF	FLPRVFSAV	coronavirus common	16	ORF1ab	clustering	positive	HLA-A*02:01			HLA-A*01:01, HLA-B*07:02, HLA-A*02:01
PT043	severe patient	CASSLAEGSYEQYF	FPPTSFGPL	coronavirus common	13	ORF1ab	clustering	positive				HLA-A*01:01, HLA-B*07:02, HLA-A*02:01
PT043	severe patient	CASSLAGGSYEQYF	FPPTSFGPL	coronavirus common	13	ORF1ab	clustering	positive				HLA-A*01:01, HLA-B*07:02, HLA-A*02:01
PT043	severe patient	CASSLGTAYEQYF	FPPTSFGPL	coronavirus common	13	ORF1ab	clustering	positive				HLA-A*01:01, HLA-B*07:02, HLA-A*02:01
PT043	severe patient	CASRLASGNYEQYF	FPPTSFGPL	coronavirus common	13	ORF1ab	TCRex	positive				HLA-A*01:01, HLA-B*07:02, HLA-A*02:01
PT043	severe patient	CASSVASDTQYF	FVDGVPFVV	coronavirus common	27	ORF1ab	clustering	positive		A*02:07, A*02:01	1	HLA-A*01:01, HLA-B*07:02, HLA-A*02:01
PT043	severe patient	CATSRDPSGSGGETQYF	ILGLPTQTV	coronavirus common	13	ORF1ab	TCRex	positive		A*02:01	1	HLA-A*01:01, HLA-B*07:02, HLA-A*02:01
PT043	severe patient	CASSLDSSYEQYF	KLSYGIATV	coronavirus common	13	ORF1ab	clustering	positive	HLA-A*02:01	A*02:01	1	HLA-A*01:01, HLA-B*07:02, HLA-A*02:01
PT043	severe patient	CASSQDLGLAGEQFF	KLSYGIATV	coronavirus common	13	ORF1ab	clustering	positive	HLA-A*02:01	A*02:01	1	HLA-A*01:01, HLA-B*07:02, HLA-A*02:01
PT043	severe patient	CASSEGLAGVDTQYF	MPASWVMRI	coronavirus common	15	ORF1ab	clustering	positive		B*07:02	0	HLA-A*01:01, HLA-B*07:02, HLA-A*02:01
PT043	severe patient	CASSLGLAGGDTQYF	MPASWVMRI	coronavirus common	15	ORF1ab	clustering	positive		B*07:02	0	HLA-A*01:01, HLA-B*07:02, HLA-A*02:01
PT043	severe patient	CASSLGLAGTDTQYF	MPASWVMRI	coronavirus common	15	ORF1ab	clustering	positive		B*07:02	0	HLA-A*01:01, HLA-B*07:02, HLA-A*02:01
PT043	severe patient	CASSLGLAGTDTQYF	MPASWVMRI	coronavirus common	15	ORF1ab	clustering	positive		B*07:02	0	HLA-A*01:01, HLA-B*07:02, HLA-A*02:01
PT043	severe patient	CASSLGLAGTDTQYF	MPASWVMRI	coronavirus common	15	ORF1ab	clustering	positive		B*07:02	0	HLA-A*01:01, HLA-B*07:02, HLA-A*02:01
PT043	severe patient	CASSLGLAGTDTQYF	MPASWVMRI	coronavirus common	15	ORF1ab	clustering	positive		B*07:02	0	HLA-A*01:01, HLA-B*07:02, HLA-A*02:01
PT043	severe patient	CASSLGLAGVDEQYF	MPASWVMRI	coronavirus common	15	ORF1ab	clustering	positive		B*07:02	0	HLA-A*01:01, HLA-B*07:02, HLA-A*02:01
PT043	severe patient	CASSLGLAGVDTQYF	MPASWVMRI	coronavirus common	15	ORF1ab	clustering	positive		B*07:02	0	HLA-A*01:01, HLA-B*07:02, HLA-A*02:01
PT043	severe patient	CASSTGLAGADTQYF	MPASWVMRI	coronavirus common	15	ORF1ab	clustering	positive		B*07:02	0	HLA-A*01:01, HLA-B*07:02, HLA-A*02:01
PT043	severe patient	CASSLGLAGADTQYF	MPASWVMRI	coronavirus common	15	ORF1ab	clustering	positive		B*07:02	0	HLA-A*01:01, HLA-B*07:02, HLA-A*02:01
PT043	severe patient	CASSQGLAGADTQYF	MPASWVMRI	coronavirus common	15	ORF1ab	clustering	positive		B*07:02	0	HLA-A*01:01, HLA-B*07:02, HLA-A*02:01
PT043	severe patient	CASSLGLAGSDEQFF	MPASWVMRI	coronavirus common	15	ORF1ab	clustering	positive		B*07:02	0	HLA-A*01:01, HLA-B*07:02, HLA-A*02:01
PT043	severe patient	CASSFGLAATDTQYF	MPASWVMRI	coronavirus common	15	ORF1ab	TCRex	positive		B*07:02	0	HLA-A*01:01, HLA-B*07:02, HLA-A*02:01
PT043	severe patient	CASSVGLAGGDEQFF	MPASWVMRI	coronavirus common	15	ORF1ab	TCRex	positive		B*07:02	0	HLA-A*01:01, HLA-B*07:02, HLA-A*02:01
PT043	severe patient	CASSPGLAGVDEQFF	MPASWVMRI	coronavirus common	15	ORF1ab	TCRex	positive		B*07:02	0	HLA-A*01:01, HLA-B*07:02, HLA-A*02:01
PT043	severe patient	CASSQGLAGADEQFF	MPASWVMRI	coronavirus common	15	ORF1ab	TCRex	positive		B*07:02	0	HLA-A*01:01, HLA-B*07:02, HLA-A*02:01
PT043	severe patient	CASSVAGELFF	RQLLFVVEV	coronavirus common	13	ORF1ab	clustering	positive		A*02:01	1	HLA-A*01:01, HLA-B*07:02, HLA-A*02:01
PT043	severe patient	CASSLGVGETQYF	YLNTLTLAV	coronavirus common	12	ORF1ab	clustering	positive	HLA-A*02:01			HLA-A*01:01, HLA-B*07:02, HLA-A*02:01
PT043	severe patient	CASSQGLNTEAFF	HLVDFQVTI	coronavirus common	8	ORF6	clustering	positive	HLA-A*02:01	A*02:01	1	HLA-A*01:01, HLA-B*07:02, HLA-A*02:01
PT043	severe patient	CASSQGVNTEAFF	HLVDFQVTI	coronavirus common	8	ORF6	clustering	positive	HLA-A*02:01	A*02:01	1	HLA-A*01:01, HLA-B*07:02, HLA-A*02:01
PT043	severe patient	CASSPGQGAYEQYF	NLNESLIDL	coronavirus common	11	S (ORF2)	clustering	positive				HLA-A*01:01, HLA-B*07:02, HLA-A*02:01
PT044	moderate patient	CSVSGTSGSSSYNEQFF	TPINLVRDL	SARS-CoV-2 unique	1	S (ORF2)	TCRex	negative	HLA-B*07:02	B*07:02	0	HLA-B*07:02, HLA-A*02:01, HLA-B*40:01
PT044	moderate patient	CASSSYNTGELFF	YLQPRTFLL	SARS-CoV-2 unique	1	S (ORF2)	TCRex	negative	HLA-A*02:01	A*02:01, B*08:01, B*07:02, A*24:02	1	HLA-B*07:02, HLA-A*02:01, HLA-B*40:01
PT044	moderate patient	CASSSTYEQYF	FLNGSCGSV	coronavirus common	17	ORF1ab	clustering	negative				HLA-B*07:02, HLA-A*02:01, HLA-B*40:01
PT044	moderate patient	CASSFGTGGYEQYF	FLNGSCGSV	coronavirus common	17	ORF1ab	clustering	negative				HLA-B*07:02, HLA-A*02:01, HLA-B*40:01
PT044	moderate patient	CASSSTGASTDTQYF	FLNGSCGSV	coronavirus common	17	ORF1ab	TCRex	negative				HLA-B*07:02, HLA-A*02:01, HLA-B*40:01
PT044	moderate patient	CASSFGTGAYEQYF	FPPTSFGPL	coronavirus common	13	ORF1ab	clustering	negative				HLA-B*07:02, HLA-A*02:01, HLA-B*40:01
PT044	moderate patient	CASSFGGSSSYEQYF	FPPTSFGPL	coronavirus common	13	ORF1ab	TCRex	negative				HLA-B*07:02, HLA-A*02:01, HLA-B*40:01
PT044	moderate patient	CASSLGTSSNEQFF	FPPTSFGPL	coronavirus common	13	ORF1ab	TCRex	negative				HLA-B*07:02, HLA-A*02:01, HLA-B*40:01
PT044	moderate patient	CASSLSTSGEQYF	FPPTSFGPL	coronavirus common	13	ORF1ab	TCRex	negative				HLA-B*07:02, HLA-A*02:01, HLA-B*40:01
PT044	moderate patient	CASSLGLAGGDEQFF	MPASWVMRI	coronavirus common	15	ORF1ab	clustering	negative		B*07:02	0	HLA-B*07:02, HLA-A*02:01, HLA-B*40:01
PT044	moderate patient	CASSLGLAGTDTQYF	MPASWVMRI	coronavirus common	15	ORF1ab	TCRex	negative		B*07:02	0	HLA-B*07:02, HLA-A*02:01, HLA-B*40:01
PT044	moderate patient	CASSSGGEAFF	VLWAHGFEL	coronavirus common	13	ORF1ab	TCRex	negative	HLA-A*02:01			HLA-B*07:02, HLA-A*02:01, HLA-B*40:01
PT044	moderate patient	CASSYSRDSSYEQYF	QECVRGTTVL	coronavirus common	7	ORF7a	clustering	negative	HLA-B*40:01			HLA-B*07:02, HLA-A*02:01, HLA-B*40:01
PT046	mild patient	CASSLSDSYNEQFF	HTTDPSFLGRY	SARS-CoV-2 unique	1	ORF1ab	TCRex		HLA-A*01:01	A*01:01	0	HLA-A*01:01, HLA-A*02:01
PT046	mild patient	CASSTENTGELFF	YLQPRTFLL	SARS-CoV-2 unique	1	S (ORF2)	clustering		HLA-A*02:01	A*02:01, B*08:01, B*07:02, A*24:02	1	HLA-A*01:01, HLA-A*02:01
PT046	mild patient	CSARDLGQVNTGELFF	YLQPRTFLL	SARS-CoV-2 unique	1	S (ORF2)	clustering		HLA-A*02:01	A*02:01, B*08:01, B*07:02, A*24:02	1	HLA-A*01:01, HLA-A*02:01
PT046	mild patient	CASSAGYEQYF	FLNGSCGSV	coronavirus common	17	ORF1ab	clustering					HLA-A*01:01, HLA-A*02:01
PT046	mild patient	CASSQGYEQYF	FLNGSCGSV	coronavirus common	17	ORF1ab	clustering					HLA-A*01:01, HLA-A*02:01
PT046	mild patient	CASSSGYEQYF	FLNGSCGSV	coronavirus common	17	ORF1ab	clustering					HLA-A*01:01, HLA-A*02:01
PT046	mild patient	CASSSGYEQYF	FLNGSCGSV	coronavirus common	17	ORF1ab	clustering					HLA-A*01:01, HLA-A*02:01
PT046	mild patient	CASSVSYEQYF	FLNGSCGSV	coronavirus common	17	ORF1ab	clustering					HLA-A*01:01, HLA-A*02:01
PT046	mild patient	CASSLGYEQYF	FLNGSCGSV	coronavirus common	17	ORF1ab	clustering					HLA-A*01:01, HLA-A*02:01
PT046	mild patient	CASSLGYEQYF	FLNGSCGSV	coronavirus common	17	ORF1ab	clustering					HLA-A*01:01, HLA-A*02:01
PT046	mild patient	CASSSTYEQYF	FLNGSCGSV	coronavirus common	17	ORF1ab	clustering					HLA-A*01:01, HLA-A*02:01
PT046	mild patient	CASSLSYEQYF	FLNGSCGSV	coronavirus common	17	ORF1ab	clustering					HLA-A*01:01, HLA-A*02:01
PT046	mild patient	CASSLSYEQYF	FLNGSCGSV	coronavirus common	17	ORF1ab	clustering					HLA-A*01:01, HLA-A*02:01
PT046	mild patient	CASSQTYEQYF	FLNGSCGSV	coronavirus common	17	ORF1ab	clustering					HLA-A*01:01, HLA-A*02:01
PT046	mild patient	CASSLLAGGTDTQYF	FLNGSCGSV	coronavirus common	17	ORF1ab	clustering					HLA-A*01:01, HLA-A*02:01
PT046	mild patient	CASGGSYEQYF	FLNGSCGSV	coronavirus common	17	ORF1ab	clustering					HLA-A*01:01, HLA-A*02:01
PT046	mild patient	CASSLGGTSYEQYF	FPPTSFGPL	coronavirus common	13	ORF1ab	clustering					HLA-A*01:01, HLA-A*02:01
PT046	mild patient	CASSLSDSYNEQFF	FPPTSFGPL	coronavirus common	13	ORF1ab	TCRex					HLA-A*01:01, HLA-A*02:01
PT046	mild patient	CASSLSEGTSYEQYF	FPPTSFGPL	coronavirus common	13	ORF1ab	TCRex					HLA-A*01:01, HLA-A*02:01
PT046	mild patient	CASSLASGGSYEQYF	FPPTSFGPL	coronavirus common	13	ORF1ab	TCRex					HLA-A*01:01, HLA-A*02:01
PT046	mild patient	CASSLSGMNTEAFF	FPPTSFGPL	coronavirus common	13	ORF1ab	TCRex					HLA-A*01:01, HLA-A*02:01
PT046	mild patient	CASSLSQGNTEAFF	FPPTSFGPL	coronavirus common	13	ORF1ab	TCRex					HLA-A*01:01, HLA-A*02:01
PT046	mild patient	CASSLSTGTGELFF	FPPTSFGPL	coronavirus common	13	ORF1ab	TCRex					HLA-A*01:01, HLA-A*02:01
PT046	mild patient	CASSAGLAGVDEQFF	MPASWVMRI	coronavirus common	15	ORF1ab	TCRex			B*07:02	0	HLA-A*01:01, HLA-A*02:01
PT046	mild patient	CASSAGYEQYF	RQLLFVVEV	coronavirus common	13	ORF1ab	clustering			A*02:01	1	HLA-A*01:01, HLA-A*02:01
PT046	mild patient	CASSDSERAGYNEQFF	KLPDDFTGCV	coronavirus common	6	S (ORF2)	clustering			A*02:01	1	HLA-A*01:01, HLA-A*02:01
PT046	mild patient	CASSVGQGAYEQYF	NLNESLIDL	coronavirus common	11	S (ORF2)	clustering					HLA-A*01:01, HLA-A*02:01
PT047	moderate patient	CASSSTDSNQPQHF	HTTDPSFLGRY	SARS-CoV-2 unique	1	ORF1ab	TCRex	negative	HLA-A*01:01	A*01:01	0	HLA-A*01:01, HLA-B*07:02, HLA-A*02:01
PT047	moderate patient	CASSPDISYEQYF	EILDITPCSF	SARS-CoV-2 unique	1	S (ORF2)	TCRex	negative		A*26:01, A*02:01, B*07:02	1	HLA-A*01:01, HLA-B*07:02, HLA-A*02:01
PT047	moderate patient	CSVEGDSGGSYNEQFF	TPINLVRDL	SARS-CoV-2 unique	1	S (ORF2)	TCRex	negative	HLA-B*07:02	B*07:02	0	HLA-A*01:01, HLA-B*07:02, HLA-A*02:01
PT047	moderate patient	CASSGGYEQYF	FLNGSCGSV	coronavirus common	17	ORF1ab	clustering	negative				HLA-A*01:01, HLA-B*07:02, HLA-A*02:01
PT047	moderate patient	CASSYNSYEQYF	FLNGSCGSV	coronavirus common	17	ORF1ab	clustering	negative				HLA-A*01:01, HLA-B*07:02, HLA-A*02:01
PT047	moderate patient	CASSLGGYEQYF	FLNGSCGSV	coronavirus common	17	ORF1ab	clustering	negative				HLA-A*01:01, HLA-B*07:02, HLA-A*02:01
PT047	moderate patient	CASSSTGSSTDTQYF	FLNGSCGSV	coronavirus common	17	ORF1ab	TCRex	negative				HLA-A*01:01, HLA-B*07:02, HLA-A*02:01
PT047	moderate patient	CASSLTGTSADTQYF	FLNGSCGSV	coronavirus common	17	ORF1ab	TCRex	negative				HLA-A*01:01, HLA-B*07:02, HLA-A*02:01
PT047	moderate patient	CASSFAEGNTEAFF	FPPTSFGPL	coronavirus common	13	ORF1ab	clustering	negative				HLA-A*01:01, HLA-B*07:02, HLA-A*02:01
PT047	moderate patient	CASSFAGSNTEAFF	FPPTSFGPL	coronavirus common	13	ORF1ab	clustering	negative				HLA-A*01:01, HLA-B*07:02, HLA-A*02:01
PT047	moderate patient	CASSLSTGGYEQYF	FPPTSFGPL	coronavirus common	13	ORF1ab	clustering	negative				HLA-A*01:01, HLA-B*07:02, HLA-A*02:01
PT047	moderate patient	CASRLAGGLNEQFF	FPPTSFGPL	coronavirus common	13	ORF1ab	TCRex	negative				HLA-A*01:01, HLA-B*07:02, HLA-A*02:01
PT047	moderate patient	CASSQDLGLANEQFF	KLSYGIATV	coronavirus common	13	ORF1ab	TCRex	negative	HLA-A*02:01	A*02:01	1	HLA-A*01:01, HLA-B*07:02, HLA-A*02:01
PT047	moderate patient	CASSLGQNTEAFF	HLVDFQVTI	coronavirus common	8	ORF6	clustering	negative	HLA-A*02:01	A*02:01	1	HLA-A*01:01, HLA-B*07:02, HLA-A*02:01
PT047	moderate patient	CASSQGVNTEAFF	HLVDFQVTI	coronavirus common	8	ORF6	TCRex	negative	HLA-A*02:01	A*02:01	1	HLA-A*01:01, HLA-B*07:02, HLA-A*02:01
PT053	moderate patient	CASSSGQLNTEAFF	WICLLQFAY	SARS-CoV-2 unique	1	M (ORF5)	TCRex					HLA-A*01:01, HLA-B*07:02, HLA-A*02:01
PT053	moderate patient	CASSAGTNYGYTF	HTTDPSFLGRY	SARS-CoV-2 unique	1	ORF1ab	clustering		HLA-A*01:01	A*01:01	0	HLA-A*01:01, HLA-B*07:02, HLA-A*02:01
PT053	moderate patient	CASSAGTGYGYTF	HTTDPSFLGRY	SARS-CoV-2 unique	1	ORF1ab	clustering		HLA-A*01:01	A*01:01	0	HLA-A*01:01, HLA-B*07:02, HLA-A*02:01
PT053	moderate patient	CSVEGGSSYEQYF	HTTDPSFLGRY	SARS-CoV-2 unique	1	ORF1ab	clustering		HLA-A*01:01	A*01:01	0	HLA-A*01:01, HLA-B*07:02, HLA-A*02:01
PT053	moderate patient	CSVEVGSSYEQYF	HTTDPSFLGRY	SARS-CoV-2 unique	1	ORF1ab	clustering		HLA-A*01:01	A*01:01	0	HLA-A*01:01, HLA-B*07:02, HLA-A*02:01
PT053	moderate patient	CSVEGQGSYEQYF	HTTDPSFLGRY	SARS-CoV-2 unique	1	ORF1ab	clustering		HLA-A*01:01	A*01:01	0	HLA-A*01:01, HLA-B*07:02, HLA-A*02:01
PT053	moderate patient	CASSTRAPNEKLFF	HTTDPSFLGRY	SARS-CoV-2 unique	1	ORF1ab	clustering		HLA-A*01:01	A*01:01	0	HLA-A*01:01, HLA-B*07:02, HLA-A*02:01
PT053	moderate patient	CASSLRGPNEKLFF	HTTDPSFLGRY	SARS-CoV-2 unique	1	ORF1ab	clustering		HLA-A*01:01	A*01:01	0	HLA-A*01:01, HLA-B*07:02, HLA-A*02:01
PT053	moderate patient	CASSPRGPNEKLFF	HTTDPSFLGRY	SARS-CoV-2 unique	1	ORF1ab	clustering		HLA-A*01:01	A*01:01	0	HLA-A*01:01, HLA-B*07:02, HLA-A*02:01
PT053	moderate patient	CASSLRDGNEKLFF	HTTDPSFLGRY	SARS-CoV-2 unique	1	ORF1ab	clustering		HLA-A*01:01	A*01:01	0	HLA-A*01:01, HLA-B*07:02, HLA-A*02:01
PT053	moderate patient	CASSLGAPQETQYF	HTTDPSFLGRY	SARS-CoV-2 unique	1	ORF1ab	clustering		HLA-A*01:01	A*01:01	0	HLA-A*01:01, HLA-B*07:02, HLA-A*02:01
PT053	moderate patient	CASSLSAPQETQYF	HTTDPSFLGRY	SARS-CoV-2 unique	1	ORF1ab	clustering		HLA-A*01:01	A*01:01	0	HLA-A*01:01, HLA-B*07:02, HLA-A*02:01
PT053	moderate patient	CASSLSSPQETQYF	HTTDPSFLGRY	SARS-CoV-2 unique	1	ORF1ab	clustering		HLA-A*01:01	A*01:01	0	HLA-A*01:01, HLA-B*07:02, HLA-A*02:01
PT053	moderate patient	CASSSGSPQETQYF	HTTDPSFLGRY	SARS-CoV-2 unique	1	ORF1ab	clustering		HLA-A*01:01	A*01:01	0	HLA-A*01:01, HLA-B*07:02, HLA-A*02:01
PT053	moderate patient	CASSLGSPQETQYF	HTTDPSFLGRY	SARS-CoV-2 unique	1	ORF1ab	clustering		HLA-A*01:01	A*01:01	0	HLA-A*01:01, HLA-B*07:02, HLA-A*02:01
PT053	moderate patient	CASSLSAPLETQYF	HTTDPSFLGRY	SARS-CoV-2 unique	1	ORF1ab	clustering		HLA-A*01:01	A*01:01	0	HLA-A*01:01, HLA-B*07:02, HLA-A*02:01
PT053	moderate patient	CASSPGAPQETQYF	HTTDPSFLGRY	SARS-CoV-2 unique	1	ORF1ab	clustering		HLA-A*01:01	A*01:01	0	HLA-A*01:01, HLA-B*07:02, HLA-A*02:01
PT053	moderate patient	CASSLGSPAETQYF	HTTDPSFLGRY	SARS-CoV-2 unique	1	ORF1ab	clustering		HLA-A*01:01	A*01:01	0	HLA-A*01:01, HLA-B*07:02, HLA-A*02:01
PT053	moderate patient	CASSHRGPTDTQYF	HTTDPSFLGRY	SARS-CoV-2 unique	1	ORF1ab	clustering		HLA-A*01:01	A*01:01	0	HLA-A*01:01, HLA-B*07:02, HLA-A*02:01
PT053	moderate patient	CASSSRGPTDTQYF	HTTDPSFLGRY	SARS-CoV-2 unique	1	ORF1ab	clustering		HLA-A*01:01	A*01:01	0	HLA-A*01:01, HLA-B*07:02, HLA-A*02:01
PT053	moderate patient	CASSFRGPTDTQYF	HTTDPSFLGRY	SARS-CoV-2 unique	1	ORF1ab	clustering		HLA-A*01:01	A*01:01	0	HLA-A*01:01, HLA-B*07:02, HLA-A*02:01
PT053	moderate patient	CASSLSGPTDTQYF	HTTDPSFLGRY	SARS-CoV-2 unique	1	ORF1ab	clustering		HLA-A*01:01	A*01:01	0	HLA-A*01:01, HLA-B*07:02, HLA-A*02:01
PT053	moderate patient	CASSLSGATDTQYF	HTTDPSFLGRY	SARS-CoV-2 unique	1	ORF1ab	clustering		HLA-A*01:01	A*01:01	0	HLA-A*01:01, HLA-B*07:02, HLA-A*02:01
PT053	moderate patient	CASSLGSPTDTQYF	HTTDPSFLGRY	SARS-CoV-2 unique	1	ORF1ab	clustering		HLA-A*01:01	A*01:01	0	HLA-A*01:01, HLA-B*07:02, HLA-A*02:01
PT053	moderate patient	CASSLGSSTDTQYF	HTTDPSFLGRY	SARS-CoV-2 unique	1	ORF1ab	clustering		HLA-A*01:01	A*01:01	0	HLA-A*01:01, HLA-B*07:02, HLA-A*02:01
PT053	moderate patient	CASSYRDWGDTQYF	HTTDPSFLGRY	SARS-CoV-2 unique	1	ORF1ab	clustering		HLA-A*01:01	A*01:01	0	HLA-A*01:01, HLA-B*07:02, HLA-A*02:01
PT053	moderate patient	CASSFRDSTDTQYF	HTTDPSFLGRY	SARS-CoV-2 unique	1	ORF1ab	clustering		HLA-A*01:01	A*01:01	0	HLA-A*01:01, HLA-B*07:02, HLA-A*02:01
PT053	moderate patient	CASSEREGTDTQYF	HTTDPSFLGRY	SARS-CoV-2 unique	1	ORF1ab	clustering		HLA-A*01:01	A*01:01	0	HLA-A*01:01, HLA-B*07:02, HLA-A*02:01
PT053	moderate patient	CASSPREGTDTQYF	HTTDPSFLGRY	SARS-CoV-2 unique	1	ORF1ab	clustering		HLA-A*01:01	A*01:01	0	HLA-A*01:01, HLA-B*07:02, HLA-A*02:01
PT053	moderate patient	CASSDRSGTDTQYF	HTTDPSFLGRY	SARS-CoV-2 unique	1	ORF1ab	clustering		HLA-A*01:01	A*01:01	0	HLA-A*01:01, HLA-B*07:02, HLA-A*02:01
PT053	moderate patient	CASSLSHSTDTQYF	HTTDPSFLGRY	SARS-CoV-2 unique	1	ORF1ab	clustering		HLA-A*01:01	A*01:01	0	HLA-A*01:01, HLA-B*07:02, HLA-A*02:01
PT053	moderate patient	CASSLSTSTDTQYF	HTTDPSFLGRY	SARS-CoV-2 unique	1	ORF1ab	clustering		HLA-A*01:01	A*01:01	0	HLA-A*01:01, HLA-B*07:02, HLA-A*02:01
PT053	moderate patient	CASSLTTSTDTQYF	HTTDPSFLGRY	SARS-CoV-2 unique	1	ORF1ab	clustering		HLA-A*01:01	A*01:01	0	HLA-A*01:01, HLA-B*07:02, HLA-A*02:01
PT053	moderate patient	CASSSRASTDTQYF	HTTDPSFLGRY	SARS-CoV-2 unique	1	ORF1ab	clustering		HLA-A*01:01	A*01:01	0	HLA-A*01:01, HLA-B*07:02, HLA-A*02:01
PT053	moderate patient	CASGDRSGTDTQYF	HTTDPSFLGRY	SARS-CoV-2 unique	1	ORF1ab	clustering		HLA-A*01:01	A*01:01	0	HLA-A*01:01, HLA-B*07:02, HLA-A*02:01
PT053	moderate patient	CASSLRESTDTQYF	HTTDPSFLGRY	SARS-CoV-2 unique	1	ORF1ab	clustering		HLA-A*01:01	A*01:01	0	HLA-A*01:01, HLA-B*07:02, HLA-A*02:01
PT053	moderate patient	CASSLSQGTDTQYF	HTTDPSFLGRY	SARS-CoV-2 unique	1	ORF1ab	clustering		HLA-A*01:01	A*01:01	0	HLA-A*01:01, HLA-B*07:02, HLA-A*02:01
PT053	moderate patient	CASSLSSGTDTQYF	HTTDPSFLGRY	SARS-CoV-2 unique	1	ORF1ab	clustering		HLA-A*01:01	A*01:01	0	HLA-A*01:01, HLA-B*07:02, HLA-A*02:01
PT053	moderate patient	CASSLSSGWDTQYF	HTTDPSFLGRY	SARS-CoV-2 unique	1	ORF1ab	clustering		HLA-A*01:01	A*01:01	0	HLA-A*01:01, HLA-B*07:02, HLA-A*02:01
PT053	moderate patient	CASSLSSGWETQYF	HTTDPSFLGRY	SARS-CoV-2 unique	1	ORF1ab	clustering		HLA-A*01:01	A*01:01	0	HLA-A*01:01, HLA-B*07:02, HLA-A*02:01
PT053	moderate patient	CASGLSTSTDTQYF	HTTDPSFLGRY	SARS-CoV-2 unique	1	ORF1ab	clustering		HLA-A*01:01	A*01:01	0	HLA-A*01:01, HLA-B*07:02, HLA-A*02:01
PT053	moderate patient	CASSLSAGTDTQYF	HTTDPSFLGRY	SARS-CoV-2 unique	1	ORF1ab	clustering		HLA-A*01:01	A*01:01	0	HLA-A*01:01, HLA-B*07:02, HLA-A*02:01
PT053	moderate patient	CASSLSASTDTQYF	HTTDPSFLGRY	SARS-CoV-2 unique	1	ORF1ab	clustering		HLA-A*01:01	A*01:01	0	HLA-A*01:01, HLA-B*07:02, HLA-A*02:01
PT053	moderate patient	CASSLDSPNQPQHF	HTTDPSFLGRY	SARS-CoV-2 unique	1	ORF1ab	clustering		HLA-A*01:01	A*01:01	0	HLA-A*01:01, HLA-B*07:02, HLA-A*02:01
PT053	moderate patient	CASADRGPNQPQHF	HTTDPSFLGRY	SARS-CoV-2 unique	1	ORF1ab	clustering		HLA-A*01:01	A*01:01	0	HLA-A*01:01, HLA-B*07:02, HLA-A*02:01
PT053	moderate patient	CASSDRGPNQPQHF	HTTDPSFLGRY	SARS-CoV-2 unique	1	ORF1ab	clustering		HLA-A*01:01	A*01:01	0	HLA-A*01:01, HLA-B*07:02, HLA-A*02:01
PT053	moderate patient	CASSLTDSNQPQHF	HTTDPSFLGRY	SARS-CoV-2 unique	1	ORF1ab	clustering		HLA-A*01:01	A*01:01	0	HLA-A*01:01, HLA-B*07:02, HLA-A*02:01
PT053	moderate patient	CASSLSDSNQPQHF	HTTDPSFLGRY	SARS-CoV-2 unique	1	ORF1ab	clustering		HLA-A*01:01	A*01:01	0	HLA-A*01:01, HLA-B*07:02, HLA-A*02:01
PT053	moderate patient	CASSWDSSNQPQHF	HTTDPSFLGRY	SARS-CoV-2 unique	1	ORF1ab	clustering		HLA-A*01:01	A*01:01	0	HLA-A*01:01, HLA-B*07:02, HLA-A*02:01
PT053	moderate patient	CASSLDSSNQPQHF	HTTDPSFLGRY	SARS-CoV-2 unique	1	ORF1ab	clustering		HLA-A*01:01	A*01:01	0	HLA-A*01:01, HLA-B*07:02, HLA-A*02:01
PT053	moderate patient	CASSSTDSNQPQHF	HTTDPSFLGRY	SARS-CoV-2 unique	1	ORF1ab	clustering		HLA-A*01:01	A*01:01	0	HLA-A*01:01, HLA-B*07:02, HLA-A*02:01
PT053	moderate patient	CASSEREALDEQYF	HTTDPSFLGRY	SARS-CoV-2 unique	1	ORF1ab	clustering		HLA-A*01:01	A*01:01	0	HLA-A*01:01, HLA-B*07:02, HLA-A*02:01
PT053	moderate patient	CASSLSGPLDEQYF	HTTDPSFLGRY	SARS-CoV-2 unique	1	ORF1ab	clustering		HLA-A*01:01	A*01:01	0	HLA-A*01:01, HLA-B*07:02, HLA-A*02:01
PT053	moderate patient	CASSFRDGADEQYF	HTTDPSFLGRY	SARS-CoV-2 unique	1	ORF1ab	clustering		HLA-A*01:01	A*01:01	0	HLA-A*01:01, HLA-B*07:02, HLA-A*02:01
PT053	moderate patient	CASSDRESGDTQYF	HTTDPSFLGRY	SARS-CoV-2 unique	1	ORF1ab	clustering		HLA-A*01:01	A*01:01	0	HLA-A*01:01, HLA-B*07:02, HLA-A*02:01
PT053	moderate patient	CASSLDGQAYEQYF	HTTDPSFLGRY	SARS-CoV-2 unique	1	ORF1ab	clustering		HLA-A*01:01	A*01:01	0	HLA-A*01:01, HLA-B*07:02, HLA-A*02:01
PT053	moderate patient	CASSSRGSADEQYF	HTTDPSFLGRY	SARS-CoV-2 unique	1	ORF1ab	clustering		HLA-A*01:01	A*01:01	0	HLA-A*01:01, HLA-B*07:02, HLA-A*02:01
PT053	moderate patient	CASSSRGGADEQYF	HTTDPSFLGRY	SARS-CoV-2 unique	1	ORF1ab	clustering		HLA-A*01:01	A*01:01	0	HLA-A*01:01, HLA-B*07:02, HLA-A*02:01
PT053	moderate patient	CASSSRGPQETQYF	HTTDPSFLGRY	SARS-CoV-2 unique	1	ORF1ab	clustering		HLA-A*01:01	A*01:01	0	HLA-A*01:01, HLA-B*07:02, HLA-A*02:01
PT053	moderate patient	CASSERGVQETQYF	HTTDPSFLGRY	SARS-CoV-2 unique	1	ORF1ab	clustering		HLA-A*01:01	A*01:01	0	HLA-A*01:01, HLA-B*07:02, HLA-A*02:01
PT053	moderate patient	CASSSRGVQETQYF	HTTDPSFLGRY	SARS-CoV-2 unique	1	ORF1ab	clustering		HLA-A*01:01	A*01:01	0	HLA-A*01:01, HLA-B*07:02, HLA-A*02:01
PT053	moderate patient	CASSPRDSYNEQFF	HTTDPSFLGRY	SARS-CoV-2 unique	1	ORF1ab	clustering		HLA-A*01:01	A*01:01	0	HLA-A*01:01, HLA-B*07:02, HLA-A*02:01
PT053	moderate patient	CASSPRDLQETQYF	HTTDPSFLGRY	SARS-CoV-2 unique	1	ORF1ab	clustering		HLA-A*01:01	A*01:01	0	HLA-A*01:01, HLA-B*07:02, HLA-A*02:01
PT053	moderate patient	CASSPRDHQETQYF	HTTDPSFLGRY	SARS-CoV-2 unique	1	ORF1ab	clustering		HLA-A*01:01	A*01:01	0	HLA-A*01:01, HLA-B*07:02, HLA-A*02:01
PT053	moderate patient	CASSSRDHQETQYF	HTTDPSFLGRY	SARS-CoV-2 unique	1	ORF1ab	clustering		HLA-A*01:01	A*01:01	0	HLA-A*01:01, HLA-B*07:02, HLA-A*02:01
PT053	moderate patient	CASSERQGFDEQYF	HTTDPSFLGRY	SARS-CoV-2 unique	1	ORF1ab	clustering		HLA-A*01:01	A*01:01	0	HLA-A*01:01, HLA-B*07:02, HLA-A*02:01
PT053	moderate patient	CASSPSAPIETQYF	HTTDPSFLGRY	SARS-CoV-2 unique	1	ORF1ab	clustering		HLA-A*01:01	A*01:01	0	HLA-A*01:01, HLA-B*07:02, HLA-A*02:01
PT053	moderate patient	CASSPTHSTDTQYF	HTTDPSFLGRY	SARS-CoV-2 unique	1	ORF1ab	clustering		HLA-A*01:01	A*01:01	0	HLA-A*01:01, HLA-B*07:02, HLA-A*02:01
PT053	moderate patient	CASSDRGPNNEQFF	HTTDPSFLGRY	SARS-CoV-2 unique	1	ORF1ab	clustering		HLA-A*01:01	A*01:01	0	HLA-A*01:01, HLA-B*07:02, HLA-A*02:01
PT053	moderate patient	CASSSTDSTDTQYF	HTTDPSFLGRY	SARS-CoV-2 unique	1	ORF1ab	clustering		HLA-A*01:01	A*01:01	0	HLA-A*01:01, HLA-B*07:02, HLA-A*02:01
PT053	moderate patient	CASSLRSGGDEQYF	HTTDPSFLGRY	SARS-CoV-2 unique	1	ORF1ab	clustering		HLA-A*01:01	A*01:01	0	HLA-A*01:01, HLA-B*07:02, HLA-A*02:01
PT053	moderate patient	CASSLRDGGDEQYF	HTTDPSFLGRY	SARS-CoV-2 unique	1	ORF1ab	clustering		HLA-A*01:01	A*01:01	0	HLA-A*01:01, HLA-B*07:02, HLA-A*02:01
PT053	moderate patient	CASSWRDGGDEQYF	HTTDPSFLGRY	SARS-CoV-2 unique	1	ORF1ab	clustering		HLA-A*01:01	A*01:01	0	HLA-A*01:01, HLA-B*07:02, HLA-A*02:01
PT053	moderate patient	CASSSRQGGDTQYF	HTTDPSFLGRY	SARS-CoV-2 unique	1	ORF1ab	clustering		HLA-A*01:01	A*01:01	0	HLA-A*01:01, HLA-B*07:02, HLA-A*02:01
PT053	moderate patient	CASSSREGGDTQYF	HTTDPSFLGRY	SARS-CoV-2 unique	1	ORF1ab	clustering		HLA-A*01:01	A*01:01	0	HLA-A*01:01, HLA-B*07:02, HLA-A*02:01
PT053	moderate patient	CASSFRSGADTQYF	HTTDPSFLGRY	SARS-CoV-2 unique	1	ORF1ab	clustering		HLA-A*01:01	A*01:01	0	HLA-A*01:01, HLA-B*07:02, HLA-A*02:01
PT053	moderate patient	CASSTRSGADTQYF	HTTDPSFLGRY	SARS-CoV-2 unique	1	ORF1ab	clustering		HLA-A*01:01	A*01:01	0	HLA-A*01:01, HLA-B*07:02, HLA-A*02:01
PT053	moderate patient	CASSLSSGFDEQYF	HTTDPSFLGRY	SARS-CoV-2 unique	1	ORF1ab	clustering		HLA-A*01:01	A*01:01	0	HLA-A*01:01, HLA-B*07:02, HLA-A*02:01
PT053	moderate patient	CASSYSDSYNEQFF	HTTDPSFLGRY	SARS-CoV-2 unique	1	ORF1ab	clustering		HLA-A*01:01	A*01:01	0	HLA-A*01:01, HLA-B*07:02, HLA-A*02:01
PT053	moderate patient	CASSDRDAADTQYF	HTTDPSFLGRY	SARS-CoV-2 unique	1	ORF1ab	clustering		HLA-A*01:01	A*01:01	0	HLA-A*01:01, HLA-B*07:02, HLA-A*02:01
PT053	moderate patient	CASSPRTAQETQYF	HTTDPSFLGRY	SARS-CoV-2 unique	1	ORF1ab	clustering		HLA-A*01:01	A*01:01	0	HLA-A*01:01, HLA-B*07:02, HLA-A*02:01
PT053	moderate patient	CASTDRGPQETQYF	HTTDPSFLGRY	SARS-CoV-2 unique	1	ORF1ab	clustering		HLA-A*01:01	A*01:01	0	HLA-A*01:01, HLA-B*07:02, HLA-A*02:01
PT053	moderate patient	CASTDRGPLETQYF	HTTDPSFLGRY	SARS-CoV-2 unique	1	ORF1ab	clustering		HLA-A*01:01	A*01:01	0	HLA-A*01:01, HLA-B*07:02, HLA-A*02:01
PT053	moderate patient	CASSPTSGSYNEQFF	HTTDPSFLGRY	SARS-CoV-2 unique	1	ORF1ab	clustering		HLA-A*01:01	A*01:01	0	HLA-A*01:01, HLA-B*07:02, HLA-A*02:01
PT053	moderate patient	CASSFRDGVTDTQYF	HTTDPSFLGRY	SARS-CoV-2 unique	1	ORF1ab	clustering		HLA-A*01:01	A*01:01	0	HLA-A*01:01, HLA-B*07:02, HLA-A*02:01
PT053	moderate patient	CASGDRGPADTQYF	HTTDPSFLGRY	SARS-CoV-2 unique	1	ORF1ab	TCRex		HLA-A*01:01	A*01:01	0	HLA-A*01:01, HLA-B*07:02, HLA-A*02:01
PT053	moderate patient	CASSDRGQADTQYF	HTTDPSFLGRY	SARS-CoV-2 unique	1	ORF1ab	TCRex		HLA-A*01:01	A*01:01	0	HLA-A*01:01, HLA-B*07:02, HLA-A*02:01
PT053	moderate patient	CASSTRDFLDEQFF	HTTDPSFLGRY	SARS-CoV-2 unique	1	ORF1ab	TCRex		HLA-A*01:01	A*01:01	0	HLA-A*01:01, HLA-B*07:02, HLA-A*02:01
PT053	moderate patient	CASSYRDGTDTQYF	HTTDPSFLGRY	SARS-CoV-2 unique	1	ORF1ab	TCRex		HLA-A*01:01	A*01:01	0	HLA-A*01:01, HLA-B*07:02, HLA-A*02:01
PT053	moderate patient	CASGDRGFTDTQYF	HTTDPSFLGRY	SARS-CoV-2 unique	1	ORF1ab	TCRex		HLA-A*01:01	A*01:01	0	HLA-A*01:01, HLA-B*07:02, HLA-A*02:01
PT053	moderate patient	CASGDRGPLDEQFF	HTTDPSFLGRY	SARS-CoV-2 unique	1	ORF1ab	TCRex		HLA-A*01:01	A*01:01	0	HLA-A*01:01, HLA-B*07:02, HLA-A*02:01
PT053	moderate patient	CASSERSGLETQYF	HTTDPSFLGRY	SARS-CoV-2 unique	1	ORF1ab	TCRex		HLA-A*01:01	A*01:01	0	HLA-A*01:01, HLA-B*07:02, HLA-A*02:01
PT053	moderate patient	CASSLSHPSYNEQFF	HTTDPSFLGRY	SARS-CoV-2 unique	1	ORF1ab	TCRex		HLA-A*01:01	A*01:01	0	HLA-A*01:01, HLA-B*07:02, HLA-A*02:01
PT053	moderate patient	CASSLSSPLDTQYF	HTTDPSFLGRY	SARS-CoV-2 unique	1	ORF1ab	TCRex		HLA-A*01:01	A*01:01	0	HLA-A*01:01, HLA-B*07:02, HLA-A*02:01
PT053	moderate patient	CASSPRDPTDTQYF	HTTDPSFLGRY	SARS-CoV-2 unique	1	ORF1ab	TCRex		HLA-A*01:01	A*01:01	0	HLA-A*01:01, HLA-B*07:02, HLA-A*02:01
PT053	moderate patient	CASSTRSGVDEQFF	HTTDPSFLGRY	SARS-CoV-2 unique	1	ORF1ab	TCRex		HLA-A*01:01	A*01:01	0	HLA-A*01:01, HLA-B*07:02, HLA-A*02:01
PT053	moderate patient	CASADRGHQETQYF	HTTDPSFLGRY	SARS-CoV-2 unique	1	ORF1ab	TCRex		HLA-A*01:01	A*01:01	0	HLA-A*01:01, HLA-B*07:02, HLA-A*02:01
PT053	moderate patient	CASSHRHPSTDTQYF	HTTDPSFLGRY	SARS-CoV-2 unique	1	ORF1ab	TCRex		HLA-A*01:01	A*01:01	0	HLA-A*01:01, HLA-B*07:02, HLA-A*02:01
PT053	moderate patient	CASSLRDTLQETQYF	HTTDPSFLGRY	SARS-CoV-2 unique	1	ORF1ab	TCRex		HLA-A*01:01	A*01:01	0	HLA-A*01:01, HLA-B*07:02, HLA-A*02:01
PT053	moderate patient	CASSPRDPAETQYF	HTTDPSFLGRY	SARS-CoV-2 unique	1	ORF1ab	TCRex		HLA-A*01:01	A*01:01	0	HLA-A*01:01, HLA-B*07:02, HLA-A*02:01
PT053	moderate patient	CASSSTDPSYNEQFF	HTTDPSFLGRY	SARS-CoV-2 unique	1	ORF1ab	TCRex		HLA-A*01:01	A*01:01	0	HLA-A*01:01, HLA-B*07:02, HLA-A*02:01
PT053	moderate patient	CASSERGGPETQYF	HTTDPSFLGRY	SARS-CoV-2 unique	1	ORF1ab	TCRex		HLA-A*01:01	A*01:01	0	HLA-A*01:01, HLA-B*07:02, HLA-A*02:01
PT053	moderate patient	CASSGRDHLDEQYF	HTTDPSFLGRY	SARS-CoV-2 unique	1	ORF1ab	TCRex		HLA-A*01:01	A*01:01	0	HLA-A*01:01, HLA-B*07:02, HLA-A*02:01
PT053	moderate patient	CASSNRDGVSDEQYF	HTTDPSFLGRY	SARS-CoV-2 unique	1	ORF1ab	TCRex		HLA-A*01:01	A*01:01	0	HLA-A*01:01, HLA-B*07:02, HLA-A*02:01
PT053	moderate patient	CASSSRDSNNEQFF	HTTDPSFLGRY	SARS-CoV-2 unique	1	ORF1ab	TCRex		HLA-A*01:01	A*01:01	0	HLA-A*01:01, HLA-B*07:02, HLA-A*02:01
PT053	moderate patient	CASSVSGPIDTQYF	HTTDPSFLGRY	SARS-CoV-2 unique	1	ORF1ab	TCRex		HLA-A*01:01	A*01:01	0	HLA-A*01:01, HLA-B*07:02, HLA-A*02:01
PT053	moderate patient	CASSSPGLAYEQYF	KPLEFGATSAAL	SARS-CoV-2 unique	1	ORF1ab	TCRex		HLA-B*07:02			HLA-A*01:01, HLA-B*07:02, HLA-A*02:01
PT053	moderate patient	CASSSDSSTDTQYF	NLDSKVGGNY	SARS-CoV-2 unique	1	S (ORF2)	clustering					HLA-A*01:01, HLA-B*07:02, HLA-A*02:01
PT053	moderate patient	CASSLDSSTDTQYF	NLDSKVGGNY	SARS-CoV-2 unique	1	S (ORF2)	clustering					HLA-A*01:01, HLA-B*07:02, HLA-A*02:01
PT053	moderate patient	CASSPDTSTDTQYF	NLDSKVGGNY	SARS-CoV-2 unique	1	S (ORF2)	TCRex					HLA-A*01:01, HLA-B*07:02, HLA-A*02:01
PT053	moderate patient	CASSQDLTTDTQYF	NLDSKVGGNY	SARS-CoV-2 unique	1	S (ORF2)	TCRex					HLA-A*01:01, HLA-B*07:02, HLA-A*02:01
PT053	moderate patient	CSVVGTSGTSYNEQFF	TPINLVRDL	SARS-CoV-2 unique	1	S (ORF2)	TCRex		HLA-B*07:02	B*07:02	0	HLA-A*01:01, HLA-B*07:02, HLA-A*02:01
PT053	moderate patient	CSVGGGQGSSYNEQFF	TPINLVRDL	SARS-CoV-2 unique	1	S (ORF2)	TCRex		HLA-B*07:02	B*07:02	0	HLA-A*01:01, HLA-B*07:02, HLA-A*02:01
PT053	moderate patient	CSVMGLAGSSYNEQFF	TPINLVRDL	SARS-CoV-2 unique	1	S (ORF2)	TCRex		HLA-B*07:02	B*07:02	0	HLA-A*01:01, HLA-B*07:02, HLA-A*02:01
PT053	moderate patient	CASSVENTGELFF	YLQPRTFLL	SARS-CoV-2 unique	1	S (ORF2)	clustering		HLA-A*02:01	A*02:01, B*08:01, B*07:02, A*24:02	1	HLA-A*01:01, HLA-B*07:02, HLA-A*02:01
PT053	moderate patient	CASSQLNTGELFF	YLQPRTFLL	SARS-CoV-2 unique	1	S (ORF2)	clustering		HLA-A*02:01	A*02:01, B*08:01, B*07:02, A*24:02	1	HLA-A*01:01, HLA-B*07:02, HLA-A*02:01
PT053	moderate patient	CAILEENTGELFF	YLQPRTFLL	SARS-CoV-2 unique	1	S (ORF2)	TCRex		HLA-A*02:01	A*02:01, B*08:01, B*07:02, A*24:02	1	HLA-A*01:01, HLA-B*07:02, HLA-A*02:01
PT053	moderate patient	CASSLGYEQYF	FLNGSCGSV	coronavirus common	17	ORF1ab	clustering					HLA-A*01:01, HLA-B*07:02, HLA-A*02:01
PT053	moderate patient	CASSLGYEQYF	FLNGSCGSV	coronavirus common	17	ORF1ab	clustering					HLA-A*01:01, HLA-B*07:02, HLA-A*02:01
PT053	moderate patient	CASSLGYEQYF	FLNGSCGSV	coronavirus common	17	ORF1ab	clustering					HLA-A*01:01, HLA-B*07:02, HLA-A*02:01
PT053	moderate patient	CASSLGYEQYF	FLNGSCGSV	coronavirus common	17	ORF1ab	clustering					HLA-A*01:01, HLA-B*07:02, HLA-A*02:01
PT053	moderate patient	CASSLSYEQYF	FLNGSCGSV	coronavirus common	17	ORF1ab	clustering					HLA-A*01:01, HLA-B*07:02, HLA-A*02:01
PT053	moderate patient	CASSLSYEQYF	FLNGSCGSV	coronavirus common	17	ORF1ab	clustering					HLA-A*01:01, HLA-B*07:02, HLA-A*02:01
PT053	moderate patient	CASSLSYEQYF	FLNGSCGSV	coronavirus common	17	ORF1ab	clustering					HLA-A*01:01, HLA-B*07:02, HLA-A*02:01
PT053	moderate patient	CASSSTYEQYF	FLNGSCGSV	coronavirus common	17	ORF1ab	clustering					HLA-A*01:01, HLA-B*07:02, HLA-A*02:01
PT053	moderate patient	CASGSSYEQYF	FLNGSCGSV	coronavirus common	17	ORF1ab	clustering					HLA-A*01:01, HLA-B*07:02, HLA-A*02:01
PT053	moderate patient	CASSQASGGSTDTQYF	FLNGSCGSV	coronavirus common	17	ORF1ab	clustering					HLA-A*01:01, HLA-B*07:02, HLA-A*02:01
PT053	moderate patient	CAISESYEQYF	FLNGSCGSV	coronavirus common	17	ORF1ab	TCRex					HLA-A*01:01, HLA-B*07:02, HLA-A*02:01
PT053	moderate patient	CASSLSGSYEQYF	FLPRVFSAV	coronavirus common	16	ORF1ab	clustering		HLA-A*02:01			HLA-A*01:01, HLA-B*07:02, HLA-A*02:01
PT053	moderate patient	CASSLSADTQYF	FLPRVFSAV	coronavirus common	16	ORF1ab	clustering		HLA-A*02:01			HLA-A*01:01, HLA-B*07:02, HLA-A*02:01
PT053	moderate patient	CASSLGTSYEQYF	FPPTSFGPL	coronavirus common	13	ORF1ab	clustering					HLA-A*01:01, HLA-B*07:02, HLA-A*02:01
PT053	moderate patient	CASSLGTYNEQFF	FPPTSFGPL	coronavirus common	13	ORF1ab	clustering					HLA-A*01:01, HLA-B*07:02, HLA-A*02:01
PT053	moderate patient	CASSLASGYNEQFF	FPPTSFGPL	coronavirus common	13	ORF1ab	clustering					HLA-A*01:01, HLA-B*07:02, HLA-A*02:01
PT053	moderate patient	CASSLSSGYNEQFF	FPPTSFGPL	coronavirus common	13	ORF1ab	clustering					HLA-A*01:01, HLA-B*07:02, HLA-A*02:01
PT053	moderate patient	CASSLSSGTYEQYF	FPPTSFGPL	coronavirus common	13	ORF1ab	clustering					HLA-A*01:01, HLA-B*07:02, HLA-A*02:01
PT053	moderate patient	CASSLSTGGYEQYF	FPPTSFGPL	coronavirus common	13	ORF1ab	clustering					HLA-A*01:01, HLA-B*07:02, HLA-A*02:01
PT053	moderate patient	CASSLASGSYEQYF	FPPTSFGPL	coronavirus common	13	ORF1ab	clustering					HLA-A*01:01, HLA-B*07:02, HLA-A*02:01
PT053	moderate patient	CASSLSDSSNEQFF	FPPTSFGPL	coronavirus common	13	ORF1ab	clustering					HLA-A*01:01, HLA-B*07:02, HLA-A*02:01
PT053	moderate patient	CASSLSTSGSYEQYF	FPPTSFGPL	coronavirus common	13	ORF1ab	clustering					HLA-A*01:01, HLA-B*07:02, HLA-A*02:01
PT053	moderate patient	CASSLSAGGTYEQYF	FPPTSFGPL	coronavirus common	13	ORF1ab	clustering					HLA-A*01:01, HLA-B*07:02, HLA-A*02:01
PT053	moderate patient	CASSLADLSYEQYF	FPPTSFGPL	coronavirus common	13	ORF1ab	TCRex					HLA-A*01:01, HLA-B*07:02, HLA-A*02:01
PT053	moderate patient	CASSFAAGGSFEQYF	FPPTSFGPL	coronavirus common	13	ORF1ab	TCRex					HLA-A*01:01, HLA-B*07:02, HLA-A*02:01
PT053	moderate patient	CASSLSENSYNEQFF	FPPTSFGPL	coronavirus common	13	ORF1ab	TCRex					HLA-A*01:01, HLA-B*07:02, HLA-A*02:01
PT053	moderate patient	CASSLSQGYTEAFF	FPPTSFGPL	coronavirus common	13	ORF1ab	TCRex					HLA-A*01:01, HLA-B*07:02, HLA-A*02:01
PT053	moderate patient	CASSFGTSTYEQFF	FPPTSFGPL	coronavirus common	13	ORF1ab	TCRex					HLA-A*01:01, HLA-B*07:02, HLA-A*02:01
PT053	moderate patient	CASSVGLAGGDEQYF	MPASWVMRI	coronavirus common	15	ORF1ab	TCRex			B*07:02	0	HLA-A*01:01, HLA-B*07:02, HLA-A*02:01
PT053	moderate patient	CASSLGLAGVDTQYF	MPASWVMRI	coronavirus common	15	ORF1ab	TCRex			B*07:02	0	HLA-A*01:01, HLA-B*07:02, HLA-A*02:01
PT053	moderate patient	CASSVGETQYF	RQLLFVVEV	coronavirus common	13	ORF1ab	clustering			A*02:01	1	HLA-A*01:01, HLA-B*07:02, HLA-A*02:01
PT053	moderate patient	CASSLGVSYEQYF	TLIGDCATV	coronavirus common	9	ORF1ab	clustering		HLA-A*02:01		0	HLA-A*01:01, HLA-B*07:02, HLA-A*02:01
PT053	moderate patient	CASSLGGSYEQYF	VLWAHGFEL	coronavirus common	13	ORF1ab	clustering		HLA-A*02:01			HLA-A*01:01, HLA-B*07:02, HLA-A*02:01
PT053	moderate patient	CASSVGQGAYEQYF	NLNESLIDL	coronavirus common	11	S (ORF2)	clustering					HLA-A*01:01, HLA-B*07:02, HLA-A*02:01
PT053	moderate patient	CASSVGTGSYEQYF	NLNESLIDL	coronavirus common	11	S (ORF2)	clustering					HLA-A*01:01, HLA-B*07:02, HLA-A*02:01
PT054	moderate patient	CASSFGRMNTEAFF	WICLLQFAY	SARS-CoV-2 unique	1	M (ORF5)	TCRex	positive				HLA-A*01:01, HLA-A*02:01
PT054	moderate patient	CASSSTASTDTQYF	HTTDPSFLGRY	SARS-CoV-2 unique	1	ORF1ab	TCRex	positive	HLA-A*01:01	A*01:01	0	HLA-A*01:01, HLA-A*02:01
PT054	moderate patient	CASSPTTSYEQYF	EILDITPCSF	SARS-CoV-2 unique	1	S (ORF2)	TCRex	positive		A*26:01, A*02:01, B*07:02	1	HLA-A*01:01, HLA-A*02:01
PT054	moderate patient	CASSSTNTGELFF	YLQPRTFLL	SARS-CoV-2 unique	1	S (ORF2)	clustering	positive	HLA-A*02:01	A*02:01, B*08:01, B*07:02, A*24:02	1	HLA-A*01:01, HLA-A*02:01
PT054	moderate patient	CASGTANTGELFF	YLQPRTFLL	SARS-CoV-2 unique	1	S (ORF2)	TCRex	positive	HLA-A*02:01	A*02:01, B*08:01, B*07:02, A*24:02	1	HLA-A*01:01, HLA-A*02:01
PT054	moderate patient	CATLEENTGELFF	YLQPRTFLL	SARS-CoV-2 unique	1	S (ORF2)	TCRex	positive	HLA-A*02:01	A*02:01, B*08:01, B*07:02, A*24:02	1	HLA-A*01:01, HLA-A*02:01
PT054	moderate patient	CASSMGGTEAFF	FLNGSCGSV	coronavirus common	17	ORF1ab	clustering	positive				HLA-A*01:01, HLA-A*02:01
PT054	moderate patient	CASSFGGYEQYF	FLNGSCGSV	coronavirus common	17	ORF1ab	TCRex	positive				HLA-A*01:01, HLA-A*02:01
PT054	moderate patient	CASSSGYEQYF	FLNGSCGSV	coronavirus common	17	ORF1ab	TCRex	positive				HLA-A*01:01, HLA-A*02:01
PT054	moderate patient	CASSLSGSYEQYF	FLPRVFSAV	coronavirus common	16	ORF1ab	clustering	positive	HLA-A*02:01			HLA-A*01:01, HLA-A*02:01
PT054	moderate patient	CASSLSGSYEQYF	FLPRVFSAV	coronavirus common	16	ORF1ab	clustering	positive	HLA-A*02:01			HLA-A*01:01, HLA-A*02:01
PT054	moderate patient	CASSLSGSYEQYF	FLPRVFSAV	coronavirus common	16	ORF1ab	clustering	positive	HLA-A*02:01			HLA-A*01:01, HLA-A*02:01
PT054	moderate patient	CASSLGQNTEAFF	HLVDFQVTI	coronavirus common	8	ORF6	clustering	positive	HLA-A*02:01	A*02:01	1	HLA-A*01:01, HLA-A*02:01
PT055	severe patient	CASSSSSPQETQYF	HTTDPSFLGRY	SARS-CoV-2 unique	1	ORF1ab	TCRex	positive	HLA-A*01:01	A*01:01	0	HLA-A*01:01, HLA-A*02:01
PT055	severe patient	CASSEANTGELFF	YLQPRTFLL	SARS-CoV-2 unique	1	S (ORF2)	TCRex	positive	HLA-A*02:01	A*02:01, B*08:01, B*07:02, A*24:02	1	HLA-A*01:01, HLA-A*02:01
PT057	severe patient	CASSLGQNNQPQHF	WICLLQFAY	SARS-CoV-2 unique	1	M (ORF5)	clustering	negative				HLA-A*01:01, HLA-B*07:02, HLA-A*02:01
PT057	severe patient	CASSLDSSYNEQFF	HTTDPSFLGRY	SARS-CoV-2 unique	1	ORF1ab	clustering	negative	HLA-A*01:01	A*01:01	0	HLA-A*01:01, HLA-B*07:02, HLA-A*02:01
PT057	severe patient	CASSTRESTDTQYF	HTTDPSFLGRY	SARS-CoV-2 unique	1	ORF1ab	clustering	negative	HLA-A*01:01	A*01:01	0	HLA-A*01:01, HLA-B*07:02, HLA-A*02:01
PT057	severe patient	CASSLYPGAETQYF	HTTDPSFLGRY	SARS-CoV-2 unique	1	ORF1ab	clustering	negative	HLA-A*01:01	A*01:01	0	HLA-A*01:01, HLA-B*07:02, HLA-A*02:01
PT057	severe patient	CASSLSTGADTQYF	HTTDPSFLGRY	SARS-CoV-2 unique	1	ORF1ab	TCRex	negative	HLA-A*01:01	A*01:01	0	HLA-A*01:01, HLA-B*07:02, HLA-A*02:01
PT057	severe patient	CSVEDADTYEQYF	HTTDPSFLGRY	SARS-CoV-2 unique	1	ORF1ab	TCRex	negative	HLA-A*01:01	A*01:01	0	HLA-A*01:01, HLA-B*07:02, HLA-A*02:01
PT057	severe patient	CSVETGASYEQYF	HTTDPSFLGRY	SARS-CoV-2 unique	1	ORF1ab	TCRex	negative	HLA-A*01:01	A*01:01	0	HLA-A*01:01, HLA-B*07:02, HLA-A*02:01
PT057	severe patient	CASSSPGLAAEQYF	KPLEFGATSAAL	SARS-CoV-2 unique	1	ORF1ab	TCRex	negative	HLA-B*07:02			HLA-A*01:01, HLA-B*07:02, HLA-A*02:01
PT057	severe patient	CASSSDSSTDTQYF	NLDSKVGGNY	SARS-CoV-2 unique	1	S (ORF2)	clustering	negative				HLA-A*01:01, HLA-B*07:02, HLA-A*02:01
PT057	severe patient	CSVVGLAGGSSYNEQFF	TPINLVRDL	SARS-CoV-2 unique	1	S (ORF2)	clustering	negative	HLA-B*07:02	B*07:02	0	HLA-A*01:01, HLA-B*07:02, HLA-A*02:01
PT057	severe patient	CSVEGASGSSYNEQFF	TPINLVRDL	SARS-CoV-2 unique	1	S (ORF2)	clustering	negative	HLA-B*07:02	B*07:02	0	HLA-A*01:01, HLA-B*07:02, HLA-A*02:01
PT057	severe patient	CSVEGKAGASYNEQFF	TPINLVRDL	SARS-CoV-2 unique	1	S (ORF2)	TCRex	negative	HLA-B*07:02	B*07:02	0	HLA-A*01:01, HLA-B*07:02, HLA-A*02:01
PT057	severe patient	CSVEGYGTSAYNEQFF	TPINLVRDL	SARS-CoV-2 unique	1	S (ORF2)	TCRex	negative	HLA-B*07:02	B*07:02	0	HLA-A*01:01, HLA-B*07:02, HLA-A*02:01
PT057	severe patient	CASSDSNTGELFF	YLQPRTFLL	SARS-CoV-2 unique	1	S (ORF2)	clustering	negative	HLA-A*02:01	A*02:01, B*08:01, B*07:02, A*24:02	1	HLA-A*01:01, HLA-B*07:02, HLA-A*02:01
PT057	severe patient	CASSSLNTGELFF	YLQPRTFLL	SARS-CoV-2 unique	1	S (ORF2)	clustering	negative	HLA-A*02:01	A*02:01, B*08:01, B*07:02, A*24:02	1	HLA-A*01:01, HLA-B*07:02, HLA-A*02:01
PT057	severe patient	CAISELNTGELFF	YLQPRTFLL	SARS-CoV-2 unique	1	S (ORF2)	clustering	negative	HLA-A*02:01	A*02:01, B*08:01, B*07:02, A*24:02	1	HLA-A*01:01, HLA-B*07:02, HLA-A*02:01
PT057	severe patient	CASSFGYEQYF	FLNGSCGSV	coronavirus common	17	ORF1ab	clustering	negative				HLA-A*01:01, HLA-B*07:02, HLA-A*02:01
PT057	severe patient	CASSSGYEQYF	FLNGSCGSV	coronavirus common	17	ORF1ab	clustering	negative				HLA-A*01:01, HLA-B*07:02, HLA-A*02:01
PT057	severe patient	CASSSGYEQYF	FLNGSCGSV	coronavirus common	17	ORF1ab	clustering	negative				HLA-A*01:01, HLA-B*07:02, HLA-A*02:01
PT057	severe patient	CASSSGYEQYF	FLNGSCGSV	coronavirus common	17	ORF1ab	clustering	negative				HLA-A*01:01, HLA-B*07:02, HLA-A*02:01
PT057	severe patient	CASSTSYEQYF	FLNGSCGSV	coronavirus common	17	ORF1ab	clustering	negative				HLA-A*01:01, HLA-B*07:02, HLA-A*02:01
PT057	severe patient	CASSQSYEQYF	FLNGSCGSV	coronavirus common	17	ORF1ab	clustering	negative				HLA-A*01:01, HLA-B*07:02, HLA-A*02:01
PT057	severe patient	CASSSSYEQYF	FLNGSCGSV	coronavirus common	17	ORF1ab	clustering	negative				HLA-A*01:01, HLA-B*07:02, HLA-A*02:01
PT057	severe patient	CASSASYEQYF	FLNGSCGSV	coronavirus common	17	ORF1ab	clustering	negative				HLA-A*01:01, HLA-B*07:02, HLA-A*02:01
PT057	severe patient	CASSDSYEQYF	FLNGSCGSV	coronavirus common	17	ORF1ab	clustering	negative				HLA-A*01:01, HLA-B*07:02, HLA-A*02:01
PT057	severe patient	CASSDSYEQYF	FLNGSCGSV	coronavirus common	17	ORF1ab	clustering	negative				HLA-A*01:01, HLA-B*07:02, HLA-A*02:01
PT057	severe patient	CASSQGYEQYF	FLNGSCGSV	coronavirus common	17	ORF1ab	clustering	negative				HLA-A*01:01, HLA-B*07:02, HLA-A*02:01
PT057	severe patient	CASSQGYEQYF	FLNGSCGSV	coronavirus common	17	ORF1ab	clustering	negative				HLA-A*01:01, HLA-B*07:02, HLA-A*02:01
PT057	severe patient	CASSYGYEQYF	FLNGSCGSV	coronavirus common	17	ORF1ab	clustering	negative				HLA-A*01:01, HLA-B*07:02, HLA-A*02:01
PT057	severe patient	CASGGGYEQYF	FLNGSCGSV	coronavirus common	17	ORF1ab	clustering	negative				HLA-A*01:01, HLA-B*07:02, HLA-A*02:01
PT057	severe patient	CASGSSYEQYF	FLNGSCGSV	coronavirus common	17	ORF1ab	clustering	negative				HLA-A*01:01, HLA-B*07:02, HLA-A*02:01
PT057	severe patient	CASSDGYEQYF	FLNGSCGSV	coronavirus common	17	ORF1ab	clustering	negative				HLA-A*01:01, HLA-B*07:02, HLA-A*02:01
PT057	severe patient	CASSFSYEQYF	FLNGSCGSV	coronavirus common	17	ORF1ab	clustering	negative				HLA-A*01:01, HLA-B*07:02, HLA-A*02:01
PT057	severe patient	CASSGGYEQYF	FLNGSCGSV	coronavirus common	17	ORF1ab	clustering	negative				HLA-A*01:01, HLA-B*07:02, HLA-A*02:01
PT057	severe patient	CASSLSYEQYF	FLNGSCGSV	coronavirus common	17	ORF1ab	clustering	negative				HLA-A*01:01, HLA-B*07:02, HLA-A*02:01
PT057	severe patient	CASSLSYEQYF	FLNGSCGSV	coronavirus common	17	ORF1ab	clustering	negative				HLA-A*01:01, HLA-B*07:02, HLA-A*02:01
PT057	severe patient	CASSSTYEQYF	FLNGSCGSV	coronavirus common	17	ORF1ab	clustering	negative				HLA-A*01:01, HLA-B*07:02, HLA-A*02:01
PT057	severe patient	CASSSTYEQYF	FLNGSCGSV	coronavirus common	17	ORF1ab	clustering	negative				HLA-A*01:01, HLA-B*07:02, HLA-A*02:01
PT057	severe patient	CASSGSYEQYF	FLNGSCGSV	coronavirus common	17	ORF1ab	clustering	negative				HLA-A*01:01, HLA-B*07:02, HLA-A*02:01
PT057	severe patient	CASSQGFEQYF	FLNGSCGSV	coronavirus common	17	ORF1ab	clustering	negative				HLA-A*01:01, HLA-B*07:02, HLA-A*02:01
PT057	severe patient	CASSPGNTEAFF	FLNGSCGSV	coronavirus common	17	ORF1ab	clustering	negative				HLA-A*01:01, HLA-B*07:02, HLA-A*02:01
PT057	severe patient	CASSLTGPYEQYF	FLNGSCGSV	coronavirus common	17	ORF1ab	clustering	negative				HLA-A*01:01, HLA-B*07:02, HLA-A*02:01
PT057	severe patient	CSVETVNTGELFF	FLPRVFSAV	coronavirus common	16	ORF1ab	clustering	negative	HLA-A*02:01			HLA-A*01:01, HLA-B*07:02, HLA-A*02:01
PT057	severe patient	CASSLAGGSSYEQYF	FPPTSFGPL	coronavirus common	13	ORF1ab	clustering	negative				HLA-A*01:01, HLA-B*07:02, HLA-A*02:01
PT057	severe patient	CASSLSGGSSYEQYF	FPPTSFGPL	coronavirus common	13	ORF1ab	clustering	negative				HLA-A*01:01, HLA-B*07:02, HLA-A*02:01
PT057	severe patient	CASSLSSYNEQFF	FPPTSFGPL	coronavirus common	13	ORF1ab	clustering	negative				HLA-A*01:01, HLA-B*07:02, HLA-A*02:01
PT057	severe patient	CASSLSEGTYEQYF	FPPTSFGPL	coronavirus common	13	ORF1ab	clustering	negative				HLA-A*01:01, HLA-B*07:02, HLA-A*02:01
PT057	severe patient	CASSLSSGAYEQYF	FPPTSFGPL	coronavirus common	13	ORF1ab	clustering	negative				HLA-A*01:01, HLA-B*07:02, HLA-A*02:01
PT057	severe patient	CASSLSTGSYEQYF	FPPTSFGPL	coronavirus common	13	ORF1ab	clustering	negative				HLA-A*01:01, HLA-B*07:02, HLA-A*02:01
PT057	severe patient	CASRLAGGAYEQYF	FPPTSFGPL	coronavirus common	13	ORF1ab	clustering	negative				HLA-A*01:01, HLA-B*07:02, HLA-A*02:01
PT057	severe patient	CASSFAQGTGELFF	FPPTSFGPL	coronavirus common	13	ORF1ab	TCRex	negative				HLA-A*01:01, HLA-B*07:02, HLA-A*02:01
PT057	severe patient	CASSLSGGGTYEQYF	FPPTSFGPL	coronavirus common	13	ORF1ab	TCRex	negative				HLA-A*01:01, HLA-B*07:02, HLA-A*02:01
PT057	severe patient	CASSFSQGGTEAFF	FPPTSFGPL	coronavirus common	13	ORF1ab	TCRex	negative				HLA-A*01:01, HLA-B*07:02, HLA-A*02:01
PT057	severe patient	CASSQEVLAGSYEQYF	KLSYGIATV	coronavirus common	13	ORF1ab	TCRex	negative	HLA-A*02:01	A*02:01	1	HLA-A*01:01, HLA-B*07:02, HLA-A*02:01
PT057	severe patient	CASSQGLAGADTQYF	MPASWVMRI	coronavirus common	15	ORF1ab	clustering	negative		B*07:02	0	HLA-A*01:01, HLA-B*07:02, HLA-A*02:01
PT057	severe patient	CASSLGLASTDTQYF	MPASWVMRI	coronavirus common	15	ORF1ab	clustering	negative		B*07:02	0	HLA-A*01:01, HLA-B*07:02, HLA-A*02:01
PT057	severe patient	CASSAGLAGTDTQYF	MPASWVMRI	coronavirus common	15	ORF1ab	clustering	negative		B*07:02	0	HLA-A*01:01, HLA-B*07:02, HLA-A*02:01
PT057	severe patient	CASSWGLAGTDTQYF	MPASWVMRI	coronavirus common	15	ORF1ab	clustering	negative		B*07:02	0	HLA-A*01:01, HLA-B*07:02, HLA-A*02:01
PT057	severe patient	CASSVTGEQFF	RQLLFVVEV	coronavirus common	13	ORF1ab	clustering	negative		A*02:01	1	HLA-A*01:01, HLA-B*07:02, HLA-A*02:01
PT057	severe patient	CASSAGGEQYF	RQLLFVVEV	coronavirus common	13	ORF1ab	clustering	negative		A*02:01	1	HLA-A*01:01, HLA-B*07:02, HLA-A*02:01
PT057	severe patient	CASSDRGNEQFF	TLIGDCATV	coronavirus common	9	ORF1ab	clustering	negative	HLA-A*02:01		0	HLA-A*01:01, HLA-B*07:02, HLA-A*02:01
PT057	severe patient	CASSLGPDTQYF	VLWAHGFEL	coronavirus common	13	ORF1ab	clustering	negative	HLA-A*02:01			HLA-A*01:01, HLA-B*07:02, HLA-A*02:01
PT057	severe patient	CASSVGQGAYEQYF	NLNESLIDL	coronavirus common	11	S (ORF2)	clustering	negative				HLA-A*01:01, HLA-B*07:02, HLA-A*02:01
PT057	severe patient	CASSPGTGDYEQYF	NLNESLIDL	coronavirus common	11	S (ORF2)	clustering	negative				HLA-A*01:01, HLA-B*07:02, HLA-A*02:01
PT059	severe patient	CASSLTDSNQPQHF	HTTDPSFLGRY	SARS-CoV-2 unique	1	ORF1ab	clustering	positive	HLA-A*01:01	A*01:01	0	HLA-A*01:01, HLA-B*07:02, HLA-A*02:01
PT059	severe patient	CASSLSDSNQPQHF	HTTDPSFLGRY	SARS-CoV-2 unique	1	ORF1ab	clustering	positive	HLA-A*01:01	A*01:01	0	HLA-A*01:01, HLA-B*07:02, HLA-A*02:01
PT059	severe patient	CASSTGYSNQPQHF	HTTDPSFLGRY	SARS-CoV-2 unique	1	ORF1ab	clustering	positive	HLA-A*01:01	A*01:01	0	HLA-A*01:01, HLA-B*07:02, HLA-A*02:01
PT059	severe patient	CASSQGSPQETQYF	HTTDPSFLGRY	SARS-CoV-2 unique	1	ORF1ab	clustering	positive	HLA-A*01:01	A*01:01	0	HLA-A*01:01, HLA-B*07:02, HLA-A*02:01
PT059	severe patient	CASSLSQGVTDTQYF	HTTDPSFLGRY	SARS-CoV-2 unique	1	ORF1ab	clustering	positive	HLA-A*01:01	A*01:01	0	HLA-A*01:01, HLA-B*07:02, HLA-A*02:01
PT059	severe patient	CASSLSSGVTDTQYF	HTTDPSFLGRY	SARS-CoV-2 unique	1	ORF1ab	clustering	positive	HLA-A*01:01	A*01:01	0	HLA-A*01:01, HLA-B*07:02, HLA-A*02:01
PT059	severe patient	CASSLSSGITDTQYF	HTTDPSFLGRY	SARS-CoV-2 unique	1	ORF1ab	clustering	positive	HLA-A*01:01	A*01:01	0	HLA-A*01:01, HLA-B*07:02, HLA-A*02:01
PT059	severe patient	CASSLSSGWETQYF	HTTDPSFLGRY	SARS-CoV-2 unique	1	ORF1ab	clustering	positive	HLA-A*01:01	A*01:01	0	HLA-A*01:01, HLA-B*07:02, HLA-A*02:01
PT059	severe patient	CASSDRAPNQPQHF	HTTDPSFLGRY	SARS-CoV-2 unique	1	ORF1ab	clustering	positive	HLA-A*01:01	A*01:01	0	HLA-A*01:01, HLA-B*07:02, HLA-A*02:01
PT059	severe patient	CASSDRGPNQPQHF	HTTDPSFLGRY	SARS-CoV-2 unique	1	ORF1ab	clustering	positive	HLA-A*01:01	A*01:01	0	HLA-A*01:01, HLA-B*07:02, HLA-A*02:01
PT059	severe patient	CASSDRGSNQPQHF	HTTDPSFLGRY	SARS-CoV-2 unique	1	ORF1ab	clustering	positive	HLA-A*01:01	A*01:01	0	HLA-A*01:01, HLA-B*07:02, HLA-A*02:01
PT059	severe patient	CASSDRASNQPQHF	HTTDPSFLGRY	SARS-CoV-2 unique	1	ORF1ab	clustering	positive	HLA-A*01:01	A*01:01	0	HLA-A*01:01, HLA-B*07:02, HLA-A*02:01
PT059	severe patient	CASADRASNQPQHF	HTTDPSFLGRY	SARS-CoV-2 unique	1	ORF1ab	clustering	positive	HLA-A*01:01	A*01:01	0	HLA-A*01:01, HLA-B*07:02, HLA-A*02:01
PT059	severe patient	CASSDRGPTDTQYF	HTTDPSFLGRY	SARS-CoV-2 unique	1	ORF1ab	clustering	positive	HLA-A*01:01	A*01:01	0	HLA-A*01:01, HLA-B*07:02, HLA-A*02:01
PT059	severe patient	CASSPRGPTDTQYF	HTTDPSFLGRY	SARS-CoV-2 unique	1	ORF1ab	clustering	positive	HLA-A*01:01	A*01:01	0	HLA-A*01:01, HLA-B*07:02, HLA-A*02:01
PT059	severe patient	CASSSRGPTDTQYF	HTTDPSFLGRY	SARS-CoV-2 unique	1	ORF1ab	clustering	positive	HLA-A*01:01	A*01:01	0	HLA-A*01:01, HLA-B*07:02, HLA-A*02:01
PT059	severe patient	CASSDRGPNNEQFF	HTTDPSFLGRY	SARS-CoV-2 unique	1	ORF1ab	clustering	positive	HLA-A*01:01	A*01:01	0	HLA-A*01:01, HLA-B*07:02, HLA-A*02:01
PT059	severe patient	CASSDRGPDNEQFF	HTTDPSFLGRY	SARS-CoV-2 unique	1	ORF1ab	clustering	positive	HLA-A*01:01	A*01:01	0	HLA-A*01:01, HLA-B*07:02, HLA-A*02:01
PT059	severe patient	CASSLTSGWDEQFF	HTTDPSFLGRY	SARS-CoV-2 unique	1	ORF1ab	clustering	positive	HLA-A*01:01	A*01:01	0	HLA-A*01:01, HLA-B*07:02, HLA-A*02:01
PT059	severe patient	CASSFLDTQYF	HTTDPSFLGRY	SARS-CoV-2 unique	1	ORF1ab	clustering	positive	HLA-A*01:01	A*01:01	0	HLA-A*01:01, HLA-B*07:02, HLA-A*02:01
PT059	severe patient	CASSHRDSTDTQYF	HTTDPSFLGRY	SARS-CoV-2 unique	1	ORF1ab	clustering	positive	HLA-A*01:01	A*01:01	0	HLA-A*01:01, HLA-B*07:02, HLA-A*02:01
PT059	severe patient	CASSPRDSYNEQFF	HTTDPSFLGRY	SARS-CoV-2 unique	1	ORF1ab	clustering	positive	HLA-A*01:01	A*01:01	0	HLA-A*01:01, HLA-B*07:02, HLA-A*02:01
PT059	severe patient	CASSYRGVTDTQYF	HTTDPSFLGRY	SARS-CoV-2 unique	1	ORF1ab	clustering	positive	HLA-A*01:01	A*01:01	0	HLA-A*01:01, HLA-B*07:02, HLA-A*02:01
PT059	severe patient	CASSLGAPQETQYF	HTTDPSFLGRY	SARS-CoV-2 unique	1	ORF1ab	clustering	positive	HLA-A*01:01	A*01:01	0	HLA-A*01:01, HLA-B*07:02, HLA-A*02:01
PT059	severe patient	CASSLSAPQETQYF	HTTDPSFLGRY	SARS-CoV-2 unique	1	ORF1ab	clustering	positive	HLA-A*01:01	A*01:01	0	HLA-A*01:01, HLA-B*07:02, HLA-A*02:01
PT059	severe patient	CASSLSGPTDTQYF	HTTDPSFLGRY	SARS-CoV-2 unique	1	ORF1ab	clustering	positive	HLA-A*01:01	A*01:01	0	HLA-A*01:01, HLA-B*07:02, HLA-A*02:01
PT059	severe patient	CASSHRDLGDTQYF	HTTDPSFLGRY	SARS-CoV-2 unique	1	ORF1ab	clustering	positive	HLA-A*01:01	A*01:01	0	HLA-A*01:01, HLA-B*07:02, HLA-A*02:01
PT059	severe patient	CASSSRGDPPETQYF	HTTDPSFLGRY	SARS-CoV-2 unique	1	ORF1ab	clustering	positive	HLA-A*01:01	A*01:01	0	HLA-A*01:01, HLA-B*07:02, HLA-A*02:01
PT059	severe patient	CASGDRGPQDTQYF	HTTDPSFLGRY	SARS-CoV-2 unique	1	ORF1ab	TCRex	positive	HLA-A*01:01	A*01:01	0	HLA-A*01:01, HLA-B*07:02, HLA-A*02:01
PT059	severe patient	CASSLTSSTDTQYF	HTTDPSFLGRY	SARS-CoV-2 unique	1	ORF1ab	TCRex	positive	HLA-A*01:01	A*01:01	0	HLA-A*01:01, HLA-B*07:02, HLA-A*02:01
PT059	severe patient	CASSSRDGTDTQYF	HTTDPSFLGRY	SARS-CoV-2 unique	1	ORF1ab	TCRex	positive	HLA-A*01:01	A*01:01	0	HLA-A*01:01, HLA-B*07:02, HLA-A*02:01
PT059	severe patient	CASGDRATNEKLFF	HTTDPSFLGRY	SARS-CoV-2 unique	1	ORF1ab	TCRex	positive	HLA-A*01:01	A*01:01	0	HLA-A*01:01, HLA-B*07:02, HLA-A*02:01
PT059	severe patient	CASSDRGVSDEQYF	HTTDPSFLGRY	SARS-CoV-2 unique	1	ORF1ab	TCRex	positive	HLA-A*01:01	A*01:01	0	HLA-A*01:01, HLA-B*07:02, HLA-A*02:01
PT059	severe patient	CASSLRQGSDTQYF	HTTDPSFLGRY	SARS-CoV-2 unique	1	ORF1ab	TCRex	positive	HLA-A*01:01	A*01:01	0	HLA-A*01:01, HLA-B*07:02, HLA-A*02:01
PT059	severe patient	CASSPTSGTYNEQFF	HTTDPSFLGRY	SARS-CoV-2 unique	1	ORF1ab	TCRex	positive	HLA-A*01:01	A*01:01	0	HLA-A*01:01, HLA-B*07:02, HLA-A*02:01
PT059	severe patient	CASSSSSPQETQYF	HTTDPSFLGRY	SARS-CoV-2 unique	1	ORF1ab	TCRex	positive	HLA-A*01:01	A*01:01	0	HLA-A*01:01, HLA-B*07:02, HLA-A*02:01
PT059	severe patient	CASSPRDSFSDTQYF	HTTDPSFLGRY	SARS-CoV-2 unique	1	ORF1ab	TCRex	positive	HLA-A*01:01	A*01:01	0	HLA-A*01:01, HLA-B*07:02, HLA-A*02:01
PT059	severe patient	CASSLDSSNQPQHF	HTTDPSFLGRY	SARS-CoV-2 unique	1	ORF1ab	TCRex	positive	HLA-A*01:01	A*01:01	0	HLA-A*01:01, HLA-B*07:02, HLA-A*02:01
PT059	severe patient	CASSSRDMQETQYF	HTTDPSFLGRY	SARS-CoV-2 unique	1	ORF1ab	TCRex	positive	HLA-A*01:01	A*01:01	0	HLA-A*01:01, HLA-B*07:02, HLA-A*02:01
PT059	severe patient	CASTPRDSQETQYF	HTTDPSFLGRY	SARS-CoV-2 unique	1	ORF1ab	TCRex	positive	HLA-A*01:01	A*01:01	0	HLA-A*01:01, HLA-B*07:02, HLA-A*02:01
PT059	severe patient	CASSLEGLNTEAFF	IPIQASLPF	SARS-CoV-2 unique	1	ORF3a	TCRex	positive	HLA-B*07:02	B*35:01, B*51:01	0	HLA-A*01:01, HLA-B*07:02, HLA-A*02:01
PT059	severe patient	CASSEANTGELFF	YLQPRTFLL	SARS-CoV-2 unique	1	S (ORF2)	TCRex	positive	HLA-A*02:01	A*02:01, B*08:01, B*07:02, A*24:02	1	HLA-A*01:01, HLA-B*07:02, HLA-A*02:01
PT059	severe patient	CASSEANTGELFF	YLQPRTFLL	SARS-CoV-2 unique	1	S (ORF2)	TCRex	positive	HLA-A*02:01	A*02:01, B*08:01, B*07:02, A*24:02	1	HLA-A*01:01, HLA-B*07:02, HLA-A*02:01
PT059	severe patient	CASSQYNTGELFF	YLQPRTFLL	SARS-CoV-2 unique	1	S (ORF2)	TCRex	positive	HLA-A*02:01	A*02:01, B*08:01, B*07:02, A*24:02	1	HLA-A*01:01, HLA-B*07:02, HLA-A*02:01
PT059	severe patient	CASSFGYEQYF	FLNGSCGSV	coronavirus common	17	ORF1ab	clustering	positive				HLA-A*01:01, HLA-B*07:02, HLA-A*02:01
PT059	severe patient	CASSFGYEQYF	FLNGSCGSV	coronavirus common	17	ORF1ab	clustering	positive				HLA-A*01:01, HLA-B*07:02, HLA-A*02:01
PT059	severe patient	CASSGSYEQYF	FLNGSCGSV	coronavirus common	17	ORF1ab	clustering	positive				HLA-A*01:01, HLA-B*07:02, HLA-A*02:01
PT059	severe patient	CASSLSYEQYF	FLNGSCGSV	coronavirus common	17	ORF1ab	clustering	positive				HLA-A*01:01, HLA-B*07:02, HLA-A*02:01
PT059	severe patient	CASSSSYEQYF	FLNGSCGSV	coronavirus common	17	ORF1ab	clustering	positive				HLA-A*01:01, HLA-B*07:02, HLA-A*02:01
PT059	severe patient	CASSLGYEQYF	FLNGSCGSV	coronavirus common	17	ORF1ab	clustering	positive				HLA-A*01:01, HLA-B*07:02, HLA-A*02:01
PT059	severe patient	CASSLTGPYEQYF	FLNGSCGSV	coronavirus common	17	ORF1ab	TCRex	positive				HLA-A*01:01, HLA-B*07:02, HLA-A*02:01
PT059	severe patient	CASSLSSGYNEQFF	FPPTSFGPL	coronavirus common	13	ORF1ab	clustering	positive				HLA-A*01:01, HLA-B*07:02, HLA-A*02:01
PT059	severe patient	CASSLSSSYNEQFF	FPPTSFGPL	coronavirus common	13	ORF1ab	clustering	positive				HLA-A*01:01, HLA-B*07:02, HLA-A*02:01
PT059	severe patient	CASSLGGISYEQYF	FPPTSFGPL	coronavirus common	13	ORF1ab	clustering	positive				HLA-A*01:01, HLA-B*07:02, HLA-A*02:01
PT059	severe patient	CASSLSDSAYNEQFF	FPPTSFGPL	coronavirus common	13	ORF1ab	TCRex	positive				HLA-A*01:01, HLA-B*07:02, HLA-A*02:01
PT059	severe patient	CASSYSGNTEAFF	FVDGVPFVV	coronavirus common	27	ORF1ab	clustering	positive		A*02:07, A*02:01	1	HLA-A*01:01, HLA-B*07:02, HLA-A*02:01
PT059	severe patient	CASSPGLAGTDTQYF	MPASWVMRI	coronavirus common	15	ORF1ab	TCRex	positive		B*07:02	0	HLA-A*01:01, HLA-B*07:02, HLA-A*02:01
PT059	severe patient	CASSLGGEQFF	VLWAHGFEL	coronavirus common	13	ORF1ab	clustering	positive	HLA-A*02:01			HLA-A*01:01, HLA-B*07:02, HLA-A*02:01
PT061	moderate patient	CASSLSSGFDEQFF	HTTDPSFLGRY	SARS-CoV-2 unique	1	ORF1ab	clustering	negative	HLA-A*01:01	A*01:01	0	HLA-A*01:01, HLA-B*07:02, HLA-A*02:01
PT061	moderate patient	CASSLSAPQETQYF	HTTDPSFLGRY	SARS-CoV-2 unique	1	ORF1ab	clustering	negative	HLA-A*01:01	A*01:01	0	HLA-A*01:01, HLA-B*07:02, HLA-A*02:01
PT061	moderate patient	CASSLSGPQETQYF	HTTDPSFLGRY	SARS-CoV-2 unique	1	ORF1ab	clustering	negative	HLA-A*01:01	A*01:01	0	HLA-A*01:01, HLA-B*07:02, HLA-A*02:01
PT061	moderate patient	CASSLSSPQETQYF	HTTDPSFLGRY	SARS-CoV-2 unique	1	ORF1ab	clustering	negative	HLA-A*01:01	A*01:01	0	HLA-A*01:01, HLA-B*07:02, HLA-A*02:01
PT061	moderate patient	CASSSSSPQETQYF	HTTDPSFLGRY	SARS-CoV-2 unique	1	ORF1ab	clustering	negative	HLA-A*01:01	A*01:01	0	HLA-A*01:01, HLA-B*07:02, HLA-A*02:01
PT061	moderate patient	CASSSRGPTDTQYF	HTTDPSFLGRY	SARS-CoV-2 unique	1	ORF1ab	clustering	negative	HLA-A*01:01	A*01:01	0	HLA-A*01:01, HLA-B*07:02, HLA-A*02:01
PT061	moderate patient	CASSLRGPNEKLFF	HTTDPSFLGRY	SARS-CoV-2 unique	1	ORF1ab	clustering	negative	HLA-A*01:01	A*01:01	0	HLA-A*01:01, HLA-B*07:02, HLA-A*02:01
PT061	moderate patient	CASSPRGGPDTQYF	HTTDPSFLGRY	SARS-CoV-2 unique	1	ORF1ab	clustering	negative	HLA-A*01:01	A*01:01	0	HLA-A*01:01, HLA-B*07:02, HLA-A*02:01
PT061	moderate patient	CASSLRGGPDTQYF	HTTDPSFLGRY	SARS-CoV-2 unique	1	ORF1ab	clustering	negative	HLA-A*01:01	A*01:01	0	HLA-A*01:01, HLA-B*07:02, HLA-A*02:01
PT061	moderate patient	CASSLTSAQETQYF	HTTDPSFLGRY	SARS-CoV-2 unique	1	ORF1ab	clustering	negative	HLA-A*01:01	A*01:01	0	HLA-A*01:01, HLA-B*07:02, HLA-A*02:01
PT061	moderate patient	CASSPTHSNQPQHF	HTTDPSFLGRY	SARS-CoV-2 unique	1	ORF1ab	clustering	negative	HLA-A*01:01	A*01:01	0	HLA-A*01:01, HLA-B*07:02, HLA-A*02:01
PT061	moderate patient	CASSPRDSQETQYF	HTTDPSFLGRY	SARS-CoV-2 unique	1	ORF1ab	clustering	negative	HLA-A*01:01	A*01:01	0	HLA-A*01:01, HLA-B*07:02, HLA-A*02:01
PT061	moderate patient	CASSLSTSQETQYF	HTTDPSFLGRY	SARS-CoV-2 unique	1	ORF1ab	clustering	negative	HLA-A*01:01	A*01:01	0	HLA-A*01:01, HLA-B*07:02, HLA-A*02:01
PT061	moderate patient	CASSPGHPSTDTQYF	HTTDPSFLGRY	SARS-CoV-2 unique	1	ORF1ab	clustering	negative	HLA-A*01:01	A*01:01	0	HLA-A*01:01, HLA-B*07:02, HLA-A*02:01
PT061	moderate patient	CASSFRDTTDTQYF	HTTDPSFLGRY	SARS-CoV-2 unique	1	ORF1ab	TCRex	negative	HLA-A*01:01	A*01:01	0	HLA-A*01:01, HLA-B*07:02, HLA-A*02:01
PT061	moderate patient	CASSLTESTDTQYF	HTTDPSFLGRY	SARS-CoV-2 unique	1	ORF1ab	TCRex	negative	HLA-A*01:01	A*01:01	0	HLA-A*01:01, HLA-B*07:02, HLA-A*02:01
PT061	moderate patient	CASTERGPQETQYF	HTTDPSFLGRY	SARS-CoV-2 unique	1	ORF1ab	TCRex	negative	HLA-A*01:01	A*01:01	0	HLA-A*01:01, HLA-B*07:02, HLA-A*02:01
PT061	moderate patient	CASSDRAPNQPQHF	HTTDPSFLGRY	SARS-CoV-2 unique	1	ORF1ab	TCRex	negative	HLA-A*01:01	A*01:01	0	HLA-A*01:01, HLA-B*07:02, HLA-A*02:01
PT061	moderate patient	CASSFRQGTDEQYF	HTTDPSFLGRY	SARS-CoV-2 unique	1	ORF1ab	TCRex	negative	HLA-A*01:01	A*01:01	0	HLA-A*01:01, HLA-B*07:02, HLA-A*02:01
PT061	moderate patient	CASSFTDNYNEQFF	HTTDPSFLGRY	SARS-CoV-2 unique	1	ORF1ab	TCRex	negative	HLA-A*01:01	A*01:01	0	HLA-A*01:01, HLA-B*07:02, HLA-A*02:01
PT061	moderate patient	CASSSSSSTDTQYF	HTTDPSFLGRY	SARS-CoV-2 unique	1	ORF1ab	TCRex	negative	HLA-A*01:01	A*01:01	0	HLA-A*01:01, HLA-B*07:02, HLA-A*02:01
PT061	moderate patient	CATSRDSGGLTDTQYF	HTTDPSFLGRY	SARS-CoV-2 unique	1	ORF1ab	TCRex	negative	HLA-A*01:01	A*01:01	0	HLA-A*01:01, HLA-B*07:02, HLA-A*02:01
PT061	moderate patient	CASSADYSTDTQYF	NLDSKVGGNY	SARS-CoV-2 unique	1	S (ORF2)	TCRex	negative				HLA-A*01:01, HLA-B*07:02, HLA-A*02:01
PT061	moderate patient	CSVEGLAGGPSYNEQFF	TPINLVRDL	SARS-CoV-2 unique	1	S (ORF2)	TCRex	negative	HLA-B*07:02	B*07:02	0	HLA-A*01:01, HLA-B*07:02, HLA-A*02:01
PT061	moderate patient	CSVEGQTGDSYNEQFF	TPINLVRDL	SARS-CoV-2 unique	1	S (ORF2)	TCRex	negative	HLA-B*07:02	B*07:02	0	HLA-A*01:01, HLA-B*07:02, HLA-A*02:01
PT061	moderate patient	CASSGLNTGELFF	YLQPRTFLL	SARS-CoV-2 unique	1	S (ORF2)	clustering	negative	HLA-A*02:01	A*02:01, B*08:01, B*07:02, A*24:02	1	HLA-A*01:01, HLA-B*07:02, HLA-A*02:01
PT061	moderate patient	CASSSVNTGELFF	YLQPRTFLL	SARS-CoV-2 unique	1	S (ORF2)	clustering	negative	HLA-A*02:01	A*02:01, B*08:01, B*07:02, A*24:02	1	HLA-A*01:01, HLA-B*07:02, HLA-A*02:01
PT061	moderate patient	CASTRLNTGELFF	YLQPRTFLL	SARS-CoV-2 unique	1	S (ORF2)	clustering	negative	HLA-A*02:01	A*02:01, B*08:01, B*07:02, A*24:02	1	HLA-A*01:01, HLA-B*07:02, HLA-A*02:01
PT061	moderate patient	CATSETNTGELFF	YLQPRTFLL	SARS-CoV-2 unique	1	S (ORF2)	clustering	negative	HLA-A*02:01	A*02:01, B*08:01, B*07:02, A*24:02	1	HLA-A*01:01, HLA-B*07:02, HLA-A*02:01
PT061	moderate patient	CASGSSYEQYF	FLNGSCGSV	coronavirus common	17	ORF1ab	clustering	negative				HLA-A*01:01, HLA-B*07:02, HLA-A*02:01
PT061	moderate patient	CASSFSYEQYF	FLNGSCGSV	coronavirus common	17	ORF1ab	clustering	negative				HLA-A*01:01, HLA-B*07:02, HLA-A*02:01
PT061	moderate patient	CASSYSYEQYF	FLNGSCGSV	coronavirus common	17	ORF1ab	clustering	negative				HLA-A*01:01, HLA-B*07:02, HLA-A*02:01
PT061	moderate patient	CASSQGYEQYF	FLNGSCGSV	coronavirus common	17	ORF1ab	clustering	negative				HLA-A*01:01, HLA-B*07:02, HLA-A*02:01
PT061	moderate patient	CASSYGSGYEQYF	FLNGSCGSV	coronavirus common	17	ORF1ab	clustering	negative				HLA-A*01:01, HLA-B*07:02, HLA-A*02:01
PT061	moderate patient	CASSLSGGSADTQYF	FLNGSCGSV	coronavirus common	17	ORF1ab	clustering	negative				HLA-A*01:01, HLA-B*07:02, HLA-A*02:01
PT061	moderate patient	CASSLTGGVTDTQYF	FLNGSCGSV	coronavirus common	17	ORF1ab	clustering	negative				HLA-A*01:01, HLA-B*07:02, HLA-A*02:01
PT061	moderate patient	CASSLAGGSYEQYF	FPPTSFGPL	coronavirus common	13	ORF1ab	clustering	negative				HLA-A*01:01, HLA-B*07:02, HLA-A*02:01
PT061	moderate patient	CASSLSSGYNEQFF	FPPTSFGPL	coronavirus common	13	ORF1ab	TCRex	negative				HLA-A*01:01, HLA-B*07:02, HLA-A*02:01
PT061	moderate patient	CASSAGLASTDTQYF	MPASWVMRI	coronavirus common	15	ORF1ab	clustering	negative		B*07:02	0	HLA-A*01:01, HLA-B*07:02, HLA-A*02:01
PT061	moderate patient	CASSLGLAGVDTQYF	MPASWVMRI	coronavirus common	15	ORF1ab	TCRex	negative		B*07:02	0	HLA-A*01:01, HLA-B*07:02, HLA-A*02:01
PT061	moderate patient	CASSSGLAGTDTQYF	MPASWVMRI	coronavirus common	15	ORF1ab	TCRex	negative		B*07:02	0	HLA-A*01:01, HLA-B*07:02, HLA-A*02:01
PT061	moderate patient	CASSLVNEQFF	YLNTLTLAV	coronavirus common	12	ORF1ab	clustering	negative	HLA-A*02:01			HLA-A*01:01, HLA-B*07:02, HLA-A*02:01
PT061	moderate patient	CASSLGVNTEAFF	HLVDFQVTI	coronavirus common	8	ORF6	clustering	negative	HLA-A*02:01	A*02:01	1	HLA-A*01:01, HLA-B*07:02, HLA-A*02:01
PT061	moderate patient	CASSPMTRGGLDEQFF	KLPDDFTGCV	coronavirus common	6	S (ORF2)	TCRex	negative		A*02:01	1	HLA-A*01:01, HLA-B*07:02, HLA-A*02:01
PT061	moderate patient	CASSVGQGTYEQYF	NLNESLIDL	coronavirus common	11	S (ORF2)	clustering	negative				HLA-A*01:01, HLA-B*07:02, HLA-A*02:01
PT062	mild patient	CASSSREAQDTQYF	HTTDPSFLGRY	SARS-CoV-2 unique	1	ORF1ab	TCRex	positive	HLA-A*01:01	A*01:01	0	HLA-A*01:01, HLA-B*08:01, HLA-B*07:02, HLA-A*02:01
PT062	mild patient	CSVEGQGSYEQYF	HTTDPSFLGRY	SARS-CoV-2 unique	1	ORF1ab	TCRex	positive	HLA-A*01:01	A*01:01	0	HLA-A*01:01, HLA-B*08:01, HLA-B*07:02, HLA-A*02:01
PT062	mild patient	CASSAGEGYGYTF	HTTDPSFLGRY	SARS-CoV-2 unique	1	ORF1ab	TCRex	positive	HLA-A*01:01	A*01:01	0	HLA-A*01:01, HLA-B*08:01, HLA-B*07:02, HLA-A*02:01
PT062	mild patient	CASSSEDRVFNTEAFF	TLDSKTQSL	SARS-CoV-2 unique	1	S (ORF2)	TCRex	positive	HLA-B*08:01	A*02:01, B*08:01		HLA-A*01:01, HLA-B*08:01, HLA-B*07:02, HLA-A*02:01
PT062	mild patient	CASSSRDRVLTDEQYF	TLDSKTQSL	SARS-CoV-2 unique	1	S (ORF2)	TCRex	positive	HLA-B*08:01	A*02:01, B*08:01		HLA-A*01:01, HLA-B*08:01, HLA-B*07:02, HLA-A*02:01
PT062	mild patient	CSVEGHSGRSYNEQFF	TPINLVRDL	SARS-CoV-2 unique	1	S (ORF2)	TCRex	positive	HLA-B*07:02	B*07:02	0	HLA-A*01:01, HLA-B*08:01, HLA-B*07:02, HLA-A*02:01
PT062	mild patient	CSVEGRGTSGNYNEQFF	TPINLVRDL	SARS-CoV-2 unique	1	S (ORF2)	TCRex	positive	HLA-B*07:02	B*07:02	0	HLA-A*01:01, HLA-B*08:01, HLA-B*07:02, HLA-A*02:01
PT062	mild patient	CASSEFNTGELFF	YLQPRTFLL	SARS-CoV-2 unique	1	S (ORF2)	clustering	positive	HLA-A*02:01	A*02:01, B*08:01, B*07:02, A*24:02	1	HLA-A*01:01, HLA-B*08:01, HLA-B*07:02, HLA-A*02:01
PT062	mild patient	CASDSLNTGELFF	YLQPRTFLL	SARS-CoV-2 unique	1	S (ORF2)	TCRex	positive	HLA-A*02:01	A*02:01, B*08:01, B*07:02, A*24:02	1	HLA-A*01:01, HLA-B*08:01, HLA-B*07:02, HLA-A*02:01
PT062	mild patient	CASGRTNTGELFF	YLQPRTFLL	SARS-CoV-2 unique	1	S (ORF2)	TCRex	positive	HLA-A*02:01	A*02:01, B*08:01, B*07:02, A*24:02	1	HLA-A*01:01, HLA-B*08:01, HLA-B*07:02, HLA-A*02:01
PT062	mild patient	CASSFGYEQYF	FLNGSCGSV	coronavirus common	17	ORF1ab	clustering	positive				HLA-A*01:01, HLA-B*08:01, HLA-B*07:02, HLA-A*02:01
PT062	mild patient	CASSLSYEQYF	FLNGSCGSV	coronavirus common	17	ORF1ab	clustering	positive				HLA-A*01:01, HLA-B*08:01, HLA-B*07:02, HLA-A*02:01
PT062	mild patient	CASSLSYEQYF	FLNGSCGSV	coronavirus common	17	ORF1ab	clustering	positive				HLA-A*01:01, HLA-B*08:01, HLA-B*07:02, HLA-A*02:01
PT062	mild patient	CASSYGYEQYF	FLNGSCGSV	coronavirus common	17	ORF1ab	clustering	positive				HLA-A*01:01, HLA-B*08:01, HLA-B*07:02, HLA-A*02:01
PT062	mild patient	CASSFSYEQYF	FLNGSCGSV	coronavirus common	17	ORF1ab	clustering	positive				HLA-A*01:01, HLA-B*08:01, HLA-B*07:02, HLA-A*02:01
PT062	mild patient	CASSLGYEQYF	FLNGSCGSV	coronavirus common	17	ORF1ab	clustering	positive				HLA-A*01:01, HLA-B*08:01, HLA-B*07:02, HLA-A*02:01
PT062	mild patient	CASSLAGYEQYF	FLNGSCGSV	coronavirus common	17	ORF1ab	clustering	positive				HLA-A*01:01, HLA-B*08:01, HLA-B*07:02, HLA-A*02:01
PT062	mild patient	CASSLAGYEQYF	FLNGSCGSV	coronavirus common	17	ORF1ab	clustering	positive				HLA-A*01:01, HLA-B*08:01, HLA-B*07:02, HLA-A*02:01
PT062	mild patient	CASSSSGVSTDTQYF	FLNGSCGSV	coronavirus common	17	ORF1ab	TCRex	positive				HLA-A*01:01, HLA-B*08:01, HLA-B*07:02, HLA-A*02:01
PT062	mild patient	CASSFGAYEQYF	FLNGSCGSV	coronavirus common	17	ORF1ab	TCRex	positive				HLA-A*01:01, HLA-B*08:01, HLA-B*07:02, HLA-A*02:01
PT062	mild patient	CASSLAVNTEAFF	FPPTSFGPL	coronavirus common	13	ORF1ab	clustering	positive				HLA-A*01:01, HLA-B*08:01, HLA-B*07:02, HLA-A*02:01
PT062	mild patient	CASSLAQGSYEQYF	FPPTSFGPL	coronavirus common	13	ORF1ab	clustering	positive				HLA-A*01:01, HLA-B*08:01, HLA-B*07:02, HLA-A*02:01
PT062	mild patient	CASSLSSSYNEQFF	FPPTSFGPL	coronavirus common	13	ORF1ab	clustering	positive				HLA-A*01:01, HLA-B*08:01, HLA-B*07:02, HLA-A*02:01
PT062	mild patient	CASSLSEGSYEQYF	FPPTSFGPL	coronavirus common	13	ORF1ab	TCRex	positive				HLA-A*01:01, HLA-B*08:01, HLA-B*07:02, HLA-A*02:01
PT062	mild patient	CASSFAGGSSYEQYF	FPPTSFGPL	coronavirus common	13	ORF1ab	TCRex	positive				HLA-A*01:01, HLA-B*08:01, HLA-B*07:02, HLA-A*02:01
PT062	mild patient	CASSLGLAGGDEQFF	MPASWVMRI	coronavirus common	15	ORF1ab	clustering	positive		B*07:02	0	HLA-A*01:01, HLA-B*08:01, HLA-B*07:02, HLA-A*02:01
PT062	mild patient	CASSVGGELFF	RQLLFVVEV	coronavirus common	13	ORF1ab	clustering	positive		A*02:01	1	HLA-A*01:01, HLA-B*08:01, HLA-B*07:02, HLA-A*02:01
PT062	mild patient	CASSVADTQYF	RQLLFVVEV	coronavirus common	13	ORF1ab	TCRex	positive		A*02:01	1	HLA-A*01:01, HLA-B*08:01, HLA-B*07:02, HLA-A*02:01
PT062	mild patient	CASSVGQSQETQYF	YLDAYNMMI	coronavirus common	13	ORF1ab	TCRex	positive	HLA-A*02:01	A*02:01	1	HLA-A*01:01, HLA-B*08:01, HLA-B*07:02, HLA-A*02:01
PT063	severe patient	CASSEAGELFF	KLSYGIATV	coronavirus common	13	ORF1ab	TCRex		HLA-A*02:01	A*02:01	1	HLA-A*02:01
PT063	severe patient	CASSEVEEQYF	KLSYGIATV	coronavirus common	13	ORF1ab	TCRex		HLA-A*02:01	A*02:01	1	HLA-A*02:01
PT068	moderate patient	CATSDRNTGELFF	YLQPRTFLL	SARS-CoV-2 unique	1	S (ORF2)	TCRex	negative	HLA-A*02:01	A*02:01, B*08:01, B*07:02, A*24:02	1	HLA-A*02:01
PT068	moderate patient	CASSFSYEQYF	FLNGSCGSV	coronavirus common	17	ORF1ab	TCRex	negative				HLA-A*02:01
PT068	moderate patient	CASSLASGSYEQYF	FPPTSFGPL	coronavirus common	13	ORF1ab	TCRex	negative				HLA-A*02:01
PT071	mild patient	CASSQEDRTSYEQYF	FADDLNQLTGY	SARS-CoV-2 unique	1	ORF1ab	TCRex	positive	HLA-A*01:01	A*01:01	0	HLA-A*01:01, HLA-B*07:02, HLA-A*02:01
PT071	mild patient	CASGDRSSTDTQYF	HTTDPSFLGRY	SARS-CoV-2 unique	1	ORF1ab	TCRex	positive	HLA-A*01:01	A*01:01	0	HLA-A*01:01, HLA-B*07:02, HLA-A*02:01
PT071	mild patient	CASSPRATNEKLFF	HTTDPSFLGRY	SARS-CoV-2 unique	1	ORF1ab	TCRex	positive	HLA-A*01:01	A*01:01	0	HLA-A*01:01, HLA-B*07:02, HLA-A*02:01
PT071	mild patient	CASSDRGLQETQYF	HTTDPSFLGRY	SARS-CoV-2 unique	1	ORF1ab	TCRex	positive	HLA-A*01:01	A*01:01	0	HLA-A*01:01, HLA-B*07:02, HLA-A*02:01
PT071	mild patient	CASSFRAPQETQYF	HTTDPSFLGRY	SARS-CoV-2 unique	1	ORF1ab	TCRex	positive	HLA-A*01:01	A*01:01	0	HLA-A*01:01, HLA-B*07:02, HLA-A*02:01
PT071	mild patient	CASSQAGLAPEQYF	KPLEFGATSAAL	SARS-CoV-2 unique	1	ORF1ab	TCRex	positive	HLA-B*07:02			HLA-A*01:01, HLA-B*07:02, HLA-A*02:01
PT071	mild patient	CASSEDNTGELFF	YLQPRTFLL	SARS-CoV-2 unique	1	S (ORF2)	clustering	positive	HLA-A*02:01	A*02:01, B*08:01, B*07:02, A*24:02	1	HLA-A*01:01, HLA-B*07:02, HLA-A*02:01
PT071	mild patient	CASMELNTGELFF	YLQPRTFLL	SARS-CoV-2 unique	1	S (ORF2)	TCRex	positive	HLA-A*02:01	A*02:01, B*08:01, B*07:02, A*24:02	1	HLA-A*01:01, HLA-B*07:02, HLA-A*02:01
PT071	mild patient	CATSDSNTGELFF	YLQPRTFLL	SARS-CoV-2 unique	1	S (ORF2)	TCRex	positive	HLA-A*02:01	A*02:01, B*08:01, B*07:02, A*24:02	1	HLA-A*01:01, HLA-B*07:02, HLA-A*02:01
PT071	mild patient	CASSFVAYEQYF	FLNGSCGSV	coronavirus common	17	ORF1ab	clustering	positive				HLA-A*01:01, HLA-B*07:02, HLA-A*02:01
PT071	mild patient	CASSLSSSYEQYF	FPPTSFGPL	coronavirus common	13	ORF1ab	clustering	positive				HLA-A*01:01, HLA-B*07:02, HLA-A*02:01
PT071	mild patient	CASSLSSTYEQYF	FPPTSFGPL	coronavirus common	13	ORF1ab	clustering	positive				HLA-A*01:01, HLA-B*07:02, HLA-A*02:01
PT071	mild patient	CASSLGTGSYEQYF	FPPTSFGPL	coronavirus common	13	ORF1ab	clustering	positive				HLA-A*01:01, HLA-B*07:02, HLA-A*02:01
PT071	mild patient	CASSLGTSSYEQYF	FPPTSFGPL	coronavirus common	13	ORF1ab	clustering	positive				HLA-A*01:01, HLA-B*07:02, HLA-A*02:01
PT071	mild patient	CASSLSGTSYEQYF	FPPTSFGPL	coronavirus common	13	ORF1ab	clustering	positive				HLA-A*01:01, HLA-B*07:02, HLA-A*02:01
PT071	mild patient	CASSLSTGNEQFF	FPPTSFGPL	coronavirus common	13	ORF1ab	TCRex	positive				HLA-A*01:01, HLA-B*07:02, HLA-A*02:01
PT071	mild patient	CASSLGGNEQYF	ILHCANFNV	coronavirus common	16	ORF1ab	clustering	positive		A*02:01	1	HLA-A*01:01, HLA-B*07:02, HLA-A*02:01
PT071	mild patient	CASSLGLAGTDTQYF	MPASWVMRI	coronavirus common	15	ORF1ab	clustering	positive		B*07:02	0	HLA-A*01:01, HLA-B*07:02, HLA-A*02:01
PT071	mild patient	CASSLGLAGVDTQYF	MPASWVMRI	coronavirus common	15	ORF1ab	clustering	positive		B*07:02	0	HLA-A*01:01, HLA-B*07:02, HLA-A*02:01
PT071	mild patient	CASSMGLAGGDEQFF	MPASWVMRI	coronavirus common	15	ORF1ab	clustering	positive		B*07:02	0	HLA-A*01:01, HLA-B*07:02, HLA-A*02:01
PT071	mild patient	CASSVGDEQFF	RQLLFVVEV	coronavirus common	13	ORF1ab	TCRex	positive		A*02:01	1	HLA-A*01:01, HLA-B*07:02, HLA-A*02:01
PT071	mild patient	CASSLVYNEQFF	VLWAHGFEL	coronavirus common	13	ORF1ab	clustering	positive	HLA-A*02:01			HLA-A*01:01, HLA-B*07:02, HLA-A*02:01
PT071	mild patient	CASSQGLNTEAFF	HLVDFQVTI	coronavirus common	8	ORF6	clustering	positive	HLA-A*02:01	A*02:01	1	HLA-A*01:01, HLA-B*07:02, HLA-A*02:01
PT071	mild patient	CASSLGQGTSYEQYF	KTSVDCTMYI	coronavirus common	7	S (ORF2)	TCRex	positive				HLA-A*01:01, HLA-B*07:02, HLA-A*02:01
PT073	moderate patient	CASSSGYSNQPQHF	HTTDPSFLGRY	SARS-CoV-2 unique	1	ORF1ab	clustering	negative	HLA-A*01:01	A*01:01	0	HLA-A*01:01, HLA-A*02:01, HLA-B*40:01
PT073	moderate patient	CASSPRSGADTQYF	HTTDPSFLGRY	SARS-CoV-2 unique	1	ORF1ab	clustering	negative	HLA-A*01:01	A*01:01	0	HLA-A*01:01, HLA-A*02:01, HLA-B*40:01
PT073	moderate patient	CASGPRSGADTQYF	HTTDPSFLGRY	SARS-CoV-2 unique	1	ORF1ab	clustering	negative	HLA-A*01:01	A*01:01	0	HLA-A*01:01, HLA-A*02:01, HLA-B*40:01
PT073	moderate patient	CASSSRDGTDTQYF	HTTDPSFLGRY	SARS-CoV-2 unique	1	ORF1ab	clustering	negative	HLA-A*01:01	A*01:01	0	HLA-A*01:01, HLA-A*02:01, HLA-B*40:01
PT073	moderate patient	CASSSRDYTDTQYF	HTTDPSFLGRY	SARS-CoV-2 unique	1	ORF1ab	clustering	negative	HLA-A*01:01	A*01:01	0	HLA-A*01:01, HLA-A*02:01, HLA-B*40:01
PT073	moderate patient	CASSLRDLTDTQYF	HTTDPSFLGRY	SARS-CoV-2 unique	1	ORF1ab	clustering	negative	HLA-A*01:01	A*01:01	0	HLA-A*01:01, HLA-A*02:01, HLA-B*40:01
PT073	moderate patient	CASSLRDFTDTQYF	HTTDPSFLGRY	SARS-CoV-2 unique	1	ORF1ab	clustering	negative	HLA-A*01:01	A*01:01	0	HLA-A*01:01, HLA-A*02:01, HLA-B*40:01
PT073	moderate patient	CASSSSGPLDTQYF	HTTDPSFLGRY	SARS-CoV-2 unique	1	ORF1ab	clustering	negative	HLA-A*01:01	A*01:01	0	HLA-A*01:01, HLA-A*02:01, HLA-B*40:01
PT073	moderate patient	CASSSRATNEKLFF	HTTDPSFLGRY	SARS-CoV-2 unique	1	ORF1ab	clustering	negative	HLA-A*01:01	A*01:01	0	HLA-A*01:01, HLA-A*02:01, HLA-B*40:01
PT073	moderate patient	CASSLSAPQETQYF	HTTDPSFLGRY	SARS-CoV-2 unique	1	ORF1ab	clustering	negative	HLA-A*01:01	A*01:01	0	HLA-A*01:01, HLA-A*02:01, HLA-B*40:01
PT073	moderate patient	CASSLRDSLQETQYF	HTTDPSFLGRY	SARS-CoV-2 unique	1	ORF1ab	clustering	negative	HLA-A*01:01	A*01:01	0	HLA-A*01:01, HLA-A*02:01, HLA-B*40:01
PT073	moderate patient	CASSERGVTDTQYF	HTTDPSFLGRY	SARS-CoV-2 unique	1	ORF1ab	TCRex	negative	HLA-A*01:01	A*01:01	0	HLA-A*01:01, HLA-A*02:01, HLA-B*40:01
PT073	moderate patient	CASSLRSGSDEQYF	HTTDPSFLGRY	SARS-CoV-2 unique	1	ORF1ab	TCRex	negative	HLA-A*01:01	A*01:01	0	HLA-A*01:01, HLA-A*02:01, HLA-B*40:01
PT073	moderate patient	CASSLTDSTDTQYF	HTTDPSFLGRY	SARS-CoV-2 unique	1	ORF1ab	TCRex	negative	HLA-A*01:01	A*01:01	0	HLA-A*01:01, HLA-A*02:01, HLA-B*40:01
PT073	moderate patient	CASSPRQGSDTQYF	HTTDPSFLGRY	SARS-CoV-2 unique	1	ORF1ab	TCRex	negative	HLA-A*01:01	A*01:01	0	HLA-A*01:01, HLA-A*02:01, HLA-B*40:01
PT073	moderate patient	CSVEGGSSYEQYF	HTTDPSFLGRY	SARS-CoV-2 unique	1	ORF1ab	TCRex	negative	HLA-A*01:01	A*01:01	0	HLA-A*01:01, HLA-A*02:01, HLA-B*40:01
PT073	moderate patient	CASSERGGPDEQYF	HTTDPSFLGRY	SARS-CoV-2 unique	1	ORF1ab	TCRex	negative	HLA-A*01:01	A*01:01	0	HLA-A*01:01, HLA-A*02:01, HLA-B*40:01
PT073	moderate patient	CASSERGPNEKLFF	HTTDPSFLGRY	SARS-CoV-2 unique	1	ORF1ab	TCRex	negative	HLA-A*01:01	A*01:01	0	HLA-A*01:01, HLA-A*02:01, HLA-B*40:01
PT073	moderate patient	CASSPRTATNEKLFF	HTTDPSFLGRY	SARS-CoV-2 unique	1	ORF1ab	TCRex	negative	HLA-A*01:01	A*01:01	0	HLA-A*01:01, HLA-A*02:01, HLA-B*40:01
PT073	moderate patient	CATNVPNTGELFF	YLQPRTFLL	SARS-CoV-2 unique	1	S (ORF2)	clustering	negative	HLA-A*02:01	A*02:01, B*08:01, B*07:02, A*24:02	1	HLA-A*01:01, HLA-A*02:01, HLA-B*40:01
PT073	moderate patient	CATSVPNTGELFF	YLQPRTFLL	SARS-CoV-2 unique	1	S (ORF2)	clustering	negative	HLA-A*02:01	A*02:01, B*08:01, B*07:02, A*24:02	1	HLA-A*01:01, HLA-A*02:01, HLA-B*40:01
PT073	moderate patient	CASNGLNTGELFF	YLQPRTFLL	SARS-CoV-2 unique	1	S (ORF2)	TCRex	negative	HLA-A*02:01	A*02:01, B*08:01, B*07:02, A*24:02	1	HLA-A*01:01, HLA-A*02:01, HLA-B*40:01
PT073	moderate patient	CASSAGYEQYF	FLNGSCGSV	coronavirus common	17	ORF1ab	clustering	negative				HLA-A*01:01, HLA-A*02:01, HLA-B*40:01
PT073	moderate patient	CASSFGYEQYF	FLNGSCGSV	coronavirus common	17	ORF1ab	clustering	negative				HLA-A*01:01, HLA-A*02:01, HLA-B*40:01
PT073	moderate patient	CASSSSYEQYF	FLNGSCGSV	coronavirus common	17	ORF1ab	clustering	negative				HLA-A*01:01, HLA-A*02:01, HLA-B*40:01
PT073	moderate patient	CASSLGYEQYF	FLNGSCGSV	coronavirus common	17	ORF1ab	clustering	negative				HLA-A*01:01, HLA-A*02:01, HLA-B*40:01
PT073	moderate patient	CASSSGYEQYF	FLNGSCGSV	coronavirus common	17	ORF1ab	clustering	negative				HLA-A*01:01, HLA-A*02:01, HLA-B*40:01
PT073	moderate patient	CASSDSYEQYF	FLNGSCGSV	coronavirus common	17	ORF1ab	clustering	negative				HLA-A*01:01, HLA-A*02:01, HLA-B*40:01
PT073	moderate patient	CASSLSGGSTDTQYF	FLNGSCGSV	coronavirus common	17	ORF1ab	clustering	negative				HLA-A*01:01, HLA-A*02:01, HLA-B*40:01
PT073	moderate patient	CASSPIGGSTDTQYF	FLNGSCGSV	coronavirus common	17	ORF1ab	clustering	negative				HLA-A*01:01, HLA-A*02:01, HLA-B*40:01
PT073	moderate patient	CAISESYEQYF	FLNGSCGSV	coronavirus common	17	ORF1ab	TCRex	negative				HLA-A*01:01, HLA-A*02:01, HLA-B*40:01
PT073	moderate patient	CASSLAGGAGETQYF	FLPRVFSAV	coronavirus common	16	ORF1ab	clustering	negative	HLA-A*02:01			HLA-A*01:01, HLA-A*02:01, HLA-B*40:01
PT073	moderate patient	CASSLAGGTGETQYF	FLPRVFSAV	coronavirus common	16	ORF1ab	clustering	negative	HLA-A*02:01			HLA-A*01:01, HLA-A*02:01, HLA-B*40:01
PT073	moderate patient	CASSLAGGSQETQYF	FLPRVFSAV	coronavirus common	16	ORF1ab	TCRex	negative	HLA-A*02:01			HLA-A*01:01, HLA-A*02:01, HLA-B*40:01
PT073	moderate patient	CASSLSSGSYEQYF	FPPTSFGPL	coronavirus common	13	ORF1ab	clustering	negative				HLA-A*01:01, HLA-A*02:01, HLA-B*40:01
PT073	moderate patient	CASSLGGISYEQYF	FPPTSFGPL	coronavirus common	13	ORF1ab	clustering	negative				HLA-A*01:01, HLA-A*02:01, HLA-B*40:01
PT073	moderate patient	CASSLAETYYEQYF	FPPTSFGPL	coronavirus common	13	ORF1ab	clustering	negative				HLA-A*01:01, HLA-A*02:01, HLA-B*40:01
PT073	moderate patient	CASSLAGGSYEQYF	FPPTSFGPL	coronavirus common	13	ORF1ab	clustering	negative				HLA-A*01:01, HLA-A*02:01, HLA-B*40:01
PT073	moderate patient	CASSLSSGTSYEQYF	FPPTSFGPL	coronavirus common	13	ORF1ab	clustering	negative				HLA-A*01:01, HLA-A*02:01, HLA-B*40:01
PT073	moderate patient	CASSLSSGTSYEQFF	FPPTSFGPL	coronavirus common	13	ORF1ab	clustering	negative				HLA-A*01:01, HLA-A*02:01, HLA-B*40:01
PT073	moderate patient	CASSLSSYSYNEQFF	FPPTSFGPL	coronavirus common	13	ORF1ab	TCRex	negative				HLA-A*01:01, HLA-A*02:01, HLA-B*40:01
PT073	moderate patient	CASSGGLAGTDTQYF	MPASWVMRI	coronavirus common	15	ORF1ab	clustering	negative		B*07:02	0	HLA-A*01:01, HLA-A*02:01, HLA-B*40:01
PT073	moderate patient	CASSVGLAGTDTQYF	MPASWVMRI	coronavirus common	15	ORF1ab	clustering	negative		B*07:02	0	HLA-A*01:01, HLA-A*02:01, HLA-B*40:01
PT073	moderate patient	CASSLGLAGVDTQYF	MPASWVMRI	coronavirus common	15	ORF1ab	TCRex	negative		B*07:02	0	HLA-A*01:01, HLA-A*02:01, HLA-B*40:01
PT073	moderate patient	CASSLRGNEQFF	YLDAYNMMI	coronavirus common	13	ORF1ab	clustering	negative	HLA-A*02:01	A*02:01	1	HLA-A*01:01, HLA-A*02:01, HLA-B*40:01
PT073	moderate patient	CASSTSRDSSYEQYF	QECVRGTTVL	coronavirus common	7	ORF7a	TCRex	negative	HLA-B*40:01			HLA-A*01:01, HLA-A*02:01, HLA-B*40:01
PT073	moderate patient	CASSQDYASSYNSPLHF	KLPDDFTGCV	coronavirus common	6	S (ORF2)	TCRex	negative		A*02:01	1	HLA-A*01:01, HLA-A*02:01, HLA-B*40:01
PT073	moderate patient	CASSLGTGVSYEQYF	KTSVDCTMYI	coronavirus common	7	S (ORF2)	clustering	negative				HLA-A*01:01, HLA-A*02:01, HLA-B*40:01
PT079	severe patient	CASSLSGPTDTQYF	HTTDPSFLGRY	SARS-CoV-2 unique	1	ORF1ab	clustering	positive	HLA-A*01:01	A*01:01	0	HLA-A*01:01, HLA-A*02:01
PT079	severe patient	CASSLSGSTDTQYF	HTTDPSFLGRY	SARS-CoV-2 unique	1	ORF1ab	clustering	positive	HLA-A*01:01	A*01:01	0	HLA-A*01:01, HLA-A*02:01
PT079	severe patient	CASSLRDLTDTQYF	HTTDPSFLGRY	SARS-CoV-2 unique	1	ORF1ab	clustering	positive	HLA-A*01:01	A*01:01	0	HLA-A*01:01, HLA-A*02:01
PT079	severe patient	CASSLRDSSTDTQYF	HTTDPSFLGRY	SARS-CoV-2 unique	1	ORF1ab	clustering	positive	HLA-A*01:01	A*01:01	0	HLA-A*01:01, HLA-A*02:01
PT079	severe patient	CASSHRASTDTQYF	HTTDPSFLGRY	SARS-CoV-2 unique	1	ORF1ab	TCRex	positive	HLA-A*01:01	A*01:01	0	HLA-A*01:01, HLA-A*02:01
PT079	severe patient	CASSAGYEQYF	FLNGSCGSV	coronavirus common	17	ORF1ab	clustering	positive				HLA-A*01:01, HLA-A*02:01
PT079	severe patient	CASSFGYEQYF	FLNGSCGSV	coronavirus common	17	ORF1ab	clustering	positive				HLA-A*01:01, HLA-A*02:01
PT079	severe patient	CASSQGYEQYF	FLNGSCGSV	coronavirus common	17	ORF1ab	clustering	positive				HLA-A*01:01, HLA-A*02:01
PT079	severe patient	CASSSSYEQYF	FLNGSCGSV	coronavirus common	17	ORF1ab	clustering	positive				HLA-A*01:01, HLA-A*02:01
PT079	severe patient	CASSLGYEQYF	FLNGSCGSV	coronavirus common	17	ORF1ab	clustering	positive				HLA-A*01:01, HLA-A*02:01
PT079	severe patient	CASSLGYEQYF	FLNGSCGSV	coronavirus common	17	ORF1ab	clustering	positive				HLA-A*01:01, HLA-A*02:01
PT079	severe patient	CASSATGALTDTQYF	FLNGSCGSV	coronavirus common	17	ORF1ab	TCRex	positive				HLA-A*01:01, HLA-A*02:01
PT079	severe patient	CASSLIADTQYF	FLPRVFSAV	coronavirus common	16	ORF1ab	TCRex	positive	HLA-A*02:01			HLA-A*01:01, HLA-A*02:01
PT079	severe patient	CASSFGGMNTEAFF	FPPTSFGPL	coronavirus common	13	ORF1ab	clustering	positive				HLA-A*01:01, HLA-A*02:01
PT079	severe patient	CASRLAGGAYEQYF	FPPTSFGPL	coronavirus common	13	ORF1ab	TCRex	positive				HLA-A*01:01, HLA-A*02:01
PT079	severe patient	CASSLSSSAYEQYF	FPPTSFGPL	coronavirus common	13	ORF1ab	TCRex	positive				HLA-A*01:01, HLA-A*02:01
PT079	severe patient	CASSLSNEQFF	RQLLFVVEV	coronavirus common	13	ORF1ab	clustering	positive		A*02:01	1	HLA-A*01:01, HLA-A*02:01
PT079	severe patient	CASSLGLNTEAFF	HLVDFQVTI	coronavirus common	8	ORF6	clustering	positive	HLA-A*02:01	A*02:01	1	HLA-A*01:01, HLA-A*02:01
PT079	severe patient	CASSLGVNTEAFF	HLVDFQVTI	coronavirus common	8	ORF6	clustering	positive	HLA-A*02:01	A*02:01	1	HLA-A*01:01, HLA-A*02:01
PT080	severe patient	CASSLSGSTDTQYF	HTTDPSFLGRY	SARS-CoV-2 unique	1	ORF1ab	clustering	positive	HLA-A*01:01	A*01:01	0	HLA-A*01:01, HLA-B*07:02, HLA-A*02:01, HLA-B*40:01
PT080	severe patient	CSVEAGDSYEQYF	HTTDPSFLGRY	SARS-CoV-2 unique	1	ORF1ab	TCRex	positive	HLA-A*01:01	A*01:01	0	HLA-A*01:01, HLA-B*07:02, HLA-A*02:01, HLA-B*40:01
PT080	severe patient	CASSLAGLANEQFF	KPLEFGATSAAL	SARS-CoV-2 unique	1	ORF1ab	TCRex	positive	HLA-B*07:02			HLA-A*01:01, HLA-B*07:02, HLA-A*02:01, HLA-B*40:01
PT080	severe patient	CASSQDLSTDTQYF	NLDSKVGGNY	SARS-CoV-2 unique	1	S (ORF2)	TCRex	positive				HLA-A*01:01, HLA-B*07:02, HLA-A*02:01, HLA-B*40:01
PT080	severe patient	CSVEGPGSSSYNEQFF	TPINLVRDL	SARS-CoV-2 unique	1	S (ORF2)	clustering	positive	HLA-B*07:02	B*07:02	0	HLA-A*01:01, HLA-B*07:02, HLA-A*02:01, HLA-B*40:01
PT080	severe patient	CASSSLNTGELFF	YLQPRTFLL	SARS-CoV-2 unique	1	S (ORF2)	clustering	positive	HLA-A*02:01	A*02:01, B*08:01, B*07:02, A*24:02	1	HLA-A*01:01, HLA-B*07:02, HLA-A*02:01, HLA-B*40:01
PT080	severe patient	CATSDSNTGELFF	YLQPRTFLL	SARS-CoV-2 unique	1	S (ORF2)	clustering	positive	HLA-A*02:01	A*02:01, B*08:01, B*07:02, A*24:02	1	HLA-A*01:01, HLA-B*07:02, HLA-A*02:01, HLA-B*40:01
PT080	severe patient	CASSSGYEQYF	FLNGSCGSV	coronavirus common	17	ORF1ab	clustering	positive				HLA-A*01:01, HLA-B*07:02, HLA-A*02:01, HLA-B*40:01
PT080	severe patient	CASSLGYEQYF	FLNGSCGSV	coronavirus common	17	ORF1ab	clustering	positive				HLA-A*01:01, HLA-B*07:02, HLA-A*02:01, HLA-B*40:01
PT080	severe patient	CASSWGQGYEQYF	FLNGSCGSV	coronavirus common	17	ORF1ab	clustering	positive				HLA-A*01:01, HLA-B*07:02, HLA-A*02:01, HLA-B*40:01
PT080	severe patient	CASSLTGPYEQYF	FLNGSCGSV	coronavirus common	17	ORF1ab	clustering	positive				HLA-A*01:01, HLA-B*07:02, HLA-A*02:01, HLA-B*40:01
PT080	severe patient	CASSQSYEQYF	FLNGSCGSV	coronavirus common	17	ORF1ab	clustering	positive				HLA-A*01:01, HLA-B*07:02, HLA-A*02:01, HLA-B*40:01
PT080	severe patient	CASSDSYEQYF	FLNGSCGSV	coronavirus common	17	ORF1ab	clustering	positive				HLA-A*01:01, HLA-B*07:02, HLA-A*02:01, HLA-B*40:01
PT080	severe patient	CASSLTSGSSYEQYF	FPPTSFGPL	coronavirus common	13	ORF1ab	clustering	positive				HLA-A*01:01, HLA-B*07:02, HLA-A*02:01, HLA-B*40:01
PT080	severe patient	CASSLSSYNEQFF	FPPTSFGPL	coronavirus common	13	ORF1ab	clustering	positive				HLA-A*01:01, HLA-B*07:02, HLA-A*02:01, HLA-B*40:01
PT080	severe patient	CASSLSSGYSYEQYF	FPPTSFGPL	coronavirus common	13	ORF1ab	clustering	positive				HLA-A*01:01, HLA-B*07:02, HLA-A*02:01, HLA-B*40:01
PT080	severe patient	CASSLASGSYEQFF	FPPTSFGPL	coronavirus common	13	ORF1ab	TCRex	positive				HLA-A*01:01, HLA-B*07:02, HLA-A*02:01, HLA-B*40:01
PT080	severe patient	CASSFGLAGADTQYF	MPASWVMRI	coronavirus common	15	ORF1ab	clustering	positive		B*07:02	0	HLA-A*01:01, HLA-B*07:02, HLA-A*02:01, HLA-B*40:01
PT080	severe patient	CASSIGLAGGDTQYF	MPASWVMRI	coronavirus common	15	ORF1ab	TCRex	positive		B*07:02	0	HLA-A*01:01, HLA-B*07:02, HLA-A*02:01, HLA-B*40:01
PT080	severe patient	CASSVGDTQYF	RQLLFVVEV	coronavirus common	13	ORF1ab	clustering	positive		A*02:01	1	HLA-A*01:01, HLA-B*07:02, HLA-A*02:01, HLA-B*40:01
PT080	severe patient	CASSAGDTQYF	RQLLFVVEV	coronavirus common	13	ORF1ab	clustering	positive		A*02:01	1	HLA-A*01:01, HLA-B*07:02, HLA-A*02:01, HLA-B*40:01
PT080	severe patient	CASSVAGEQFF	RQLLFVVEV	coronavirus common	13	ORF1ab	TCRex	positive		A*02:01	1	HLA-A*01:01, HLA-B*07:02, HLA-A*02:01, HLA-B*40:01
PT080	severe patient	CASSLGGEQFF	VLWAHGFEL	coronavirus common	13	ORF1ab	clustering	positive	HLA-A*02:01			HLA-A*01:01, HLA-B*07:02, HLA-A*02:01, HLA-B*40:01
PT080	severe patient	CASSLGGEAFF	VLWAHGFEL	coronavirus common	13	ORF1ab	clustering	positive	HLA-A*02:01			HLA-A*01:01, HLA-B*07:02, HLA-A*02:01, HLA-B*40:01
PT080	severe patient	CASSLGMNTEAFF	HLVDFQVTI	coronavirus common	8	ORF6	clustering	positive	HLA-A*02:01	A*02:01	1	HLA-A*01:01, HLA-B*07:02, HLA-A*02:01, HLA-B*40:01
PT080	severe patient	CASSYSTDSSYEQYF	QECVRGTTVL	coronavirus common	7	ORF7a	TCRex	positive	HLA-B*40:01			HLA-A*01:01, HLA-B*07:02, HLA-A*02:01, HLA-B*40:01
PT081	severe patient	CASSLGGPTDTQYF	HTTDPSFLGRY	SARS-CoV-2 unique	1	ORF1ab	clustering	negative	HLA-A*01:01	A*01:01	0	HLA-A*01:01, HLA-B*07:02, HLA-A*02:01
PT081	severe patient	CASSLSASTDTQYF	HTTDPSFLGRY	SARS-CoV-2 unique	1	ORF1ab	clustering	negative	HLA-A*01:01	A*01:01	0	HLA-A*01:01, HLA-B*07:02, HLA-A*02:01
PT081	severe patient	CSVEGGSSYEQYF	HTTDPSFLGRY	SARS-CoV-2 unique	1	ORF1ab	TCRex	negative	HLA-A*01:01	A*01:01	0	HLA-A*01:01, HLA-B*07:02, HLA-A*02:01
PT081	severe patient	CSVETGTSYEQYF	HTTDPSFLGRY	SARS-CoV-2 unique	1	ORF1ab	TCRex	negative	HLA-A*01:01	A*01:01	0	HLA-A*01:01, HLA-B*07:02, HLA-A*02:01
PT081	severe patient	CASSERGAQETQYF	HTTDPSFLGRY	SARS-CoV-2 unique	1	ORF1ab	TCRex	negative	HLA-A*01:01	A*01:01	0	HLA-A*01:01, HLA-B*07:02, HLA-A*02:01
PT081	severe patient	CASSPPGLANEQFF	KPLEFGATSAAL	SARS-CoV-2 unique	1	ORF1ab	clustering	negative	HLA-B*07:02			HLA-A*01:01, HLA-B*07:02, HLA-A*02:01
PT081	severe patient	CASSISGGLYNEQFF	KPLEFGATSAAL	SARS-CoV-2 unique	1	ORF1ab	TCRex	negative	HLA-B*07:02			HLA-A*01:01, HLA-B*07:02, HLA-A*02:01
PT081	severe patient	CASSQDQSTDTQYF	NLDSKVGGNY	SARS-CoV-2 unique	1	S (ORF2)	TCRex	negative				HLA-A*01:01, HLA-B*07:02, HLA-A*02:01
PT081	severe patient	CAWSGDTSTDTQYF	NLDSKVGGNY	SARS-CoV-2 unique	1	S (ORF2)	TCRex	negative				HLA-A*01:01, HLA-B*07:02, HLA-A*02:01
PT081	severe patient	CASSQGQGSYEQYF	TPINLVRDL	SARS-CoV-2 unique	1	S (ORF2)	clustering	negative	HLA-B*07:02	B*07:02	0	HLA-A*01:01, HLA-B*07:02, HLA-A*02:01
PT081	severe patient	CSVEGGTSGAYNEQFF	TPINLVRDL	SARS-CoV-2 unique	1	S (ORF2)	TCRex	negative	HLA-B*07:02	B*07:02	0	HLA-A*01:01, HLA-B*07:02, HLA-A*02:01
PT081	severe patient	CSVEGQANLGSYNEQFF	TPINLVRDL	SARS-CoV-2 unique	1	S (ORF2)	TCRex	negative	HLA-B*07:02	B*07:02	0	HLA-A*01:01, HLA-B*07:02, HLA-A*02:01
PT081	severe patient	CSVVGLAGRSSYNEQFF	TPINLVRDL	SARS-CoV-2 unique	1	S (ORF2)	TCRex	negative	HLA-B*07:02	B*07:02	0	HLA-A*01:01, HLA-B*07:02, HLA-A*02:01
PT081	severe patient	CASSDRNTGELFF	YLQPRTFLL	SARS-CoV-2 unique	1	S (ORF2)	clustering	negative	HLA-A*02:01	A*02:01, B*08:01, B*07:02, A*24:02	1	HLA-A*01:01, HLA-B*07:02, HLA-A*02:01
PT081	severe patient	CASGTANTGELFF	YLQPRTFLL	SARS-CoV-2 unique	1	S (ORF2)	clustering	negative	HLA-A*02:01	A*02:01, B*08:01, B*07:02, A*24:02	1	HLA-A*01:01, HLA-B*07:02, HLA-A*02:01
PT081	severe patient	CASSFGYEQYF	FLNGSCGSV	coronavirus common	17	ORF1ab	clustering	negative				HLA-A*01:01, HLA-B*07:02, HLA-A*02:01
PT081	severe patient	CASSFGYEQYF	FLNGSCGSV	coronavirus common	17	ORF1ab	clustering	negative				HLA-A*01:01, HLA-B*07:02, HLA-A*02:01
PT081	severe patient	CASSFSYEQYF	FLNGSCGSV	coronavirus common	17	ORF1ab	clustering	negative				HLA-A*01:01, HLA-B*07:02, HLA-A*02:01
PT081	severe patient	CASSFSYEQYF	FLNGSCGSV	coronavirus common	17	ORF1ab	clustering	negative				HLA-A*01:01, HLA-B*07:02, HLA-A*02:01
PT081	severe patient	CASSGSYEQYF	FLNGSCGSV	coronavirus common	17	ORF1ab	clustering	negative				HLA-A*01:01, HLA-B*07:02, HLA-A*02:01
PT081	severe patient	CASSGSYEQYF	FLNGSCGSV	coronavirus common	17	ORF1ab	clustering	negative				HLA-A*01:01, HLA-B*07:02, HLA-A*02:01
PT081	severe patient	CASSQGYEQYF	FLNGSCGSV	coronavirus common	17	ORF1ab	clustering	negative				HLA-A*01:01, HLA-B*07:02, HLA-A*02:01
PT081	severe patient	CASSSGYEQYF	FLNGSCGSV	coronavirus common	17	ORF1ab	clustering	negative				HLA-A*01:01, HLA-B*07:02, HLA-A*02:01
PT081	severe patient	CASSSGYEQYF	FLNGSCGSV	coronavirus common	17	ORF1ab	clustering	negative				HLA-A*01:01, HLA-B*07:02, HLA-A*02:01
PT081	severe patient	CASSLSYEQYF	FLNGSCGSV	coronavirus common	17	ORF1ab	clustering	negative				HLA-A*01:01, HLA-B*07:02, HLA-A*02:01
PT081	severe patient	CASSLSYEQYF	FLNGSCGSV	coronavirus common	17	ORF1ab	clustering	negative				HLA-A*01:01, HLA-B*07:02, HLA-A*02:01
PT081	severe patient	CASSLSYEQYF	FLNGSCGSV	coronavirus common	17	ORF1ab	clustering	negative				HLA-A*01:01, HLA-B*07:02, HLA-A*02:01
PT081	severe patient	CASSLSYEQYF	FLNGSCGSV	coronavirus common	17	ORF1ab	clustering	negative				HLA-A*01:01, HLA-B*07:02, HLA-A*02:01
PT081	severe patient	CASSSSYEQYF	FLNGSCGSV	coronavirus common	17	ORF1ab	clustering	negative				HLA-A*01:01, HLA-B*07:02, HLA-A*02:01
PT081	severe patient	CASSSSYEQYF	FLNGSCGSV	coronavirus common	17	ORF1ab	clustering	negative				HLA-A*01:01, HLA-B*07:02, HLA-A*02:01
PT081	severe patient	CASGDSYEQYF	FLNGSCGSV	coronavirus common	17	ORF1ab	clustering	negative				HLA-A*01:01, HLA-B*07:02, HLA-A*02:01
PT081	severe patient	CASSLGYEQYF	FLNGSCGSV	coronavirus common	17	ORF1ab	clustering	negative				HLA-A*01:01, HLA-B*07:02, HLA-A*02:01
PT081	severe patient	CASSLGYEQYF	FLNGSCGSV	coronavirus common	17	ORF1ab	clustering	negative				HLA-A*01:01, HLA-B*07:02, HLA-A*02:01
PT081	severe patient	CASSTGYEQYF	FLNGSCGSV	coronavirus common	17	ORF1ab	clustering	negative				HLA-A*01:01, HLA-B*07:02, HLA-A*02:01
PT081	severe patient	CASSYGYEQYF	FLNGSCGSV	coronavirus common	17	ORF1ab	clustering	negative				HLA-A*01:01, HLA-B*07:02, HLA-A*02:01
PT081	severe patient	CASSYGYEQYF	FLNGSCGSV	coronavirus common	17	ORF1ab	clustering	negative				HLA-A*01:01, HLA-B*07:02, HLA-A*02:01
PT081	severe patient	CASSNSYEQYF	FLNGSCGSV	coronavirus common	17	ORF1ab	clustering	negative				HLA-A*01:01, HLA-B*07:02, HLA-A*02:01
PT081	severe patient	CASSSTYEQYF	FLNGSCGSV	coronavirus common	17	ORF1ab	clustering	negative				HLA-A*01:01, HLA-B*07:02, HLA-A*02:01
PT081	severe patient	CASSYSYEQYF	FLNGSCGSV	coronavirus common	17	ORF1ab	clustering	negative				HLA-A*01:01, HLA-B*07:02, HLA-A*02:01
PT081	severe patient	CASSDSYEQYF	FLNGSCGSV	coronavirus common	17	ORF1ab	clustering	negative				HLA-A*01:01, HLA-B*07:02, HLA-A*02:01
PT081	severe patient	CASSLSGYEQYF	FLNGSCGSV	coronavirus common	17	ORF1ab	clustering	negative				HLA-A*01:01, HLA-B*07:02, HLA-A*02:01
PT081	severe patient	CASSFGGYEQYF	FLNGSCGSV	coronavirus common	17	ORF1ab	clustering	negative				HLA-A*01:01, HLA-B*07:02, HLA-A*02:01
PT081	severe patient	CASSLSGGSTDTQYF	FLNGSCGSV	coronavirus common	17	ORF1ab	clustering	negative				HLA-A*01:01, HLA-B*07:02, HLA-A*02:01
PT081	severe patient	CASSLTGGITDTQYF	FLNGSCGSV	coronavirus common	17	ORF1ab	clustering	negative				HLA-A*01:01, HLA-B*07:02, HLA-A*02:01
PT081	severe patient	CASSLSGGATDTQYF	FLNGSCGSV	coronavirus common	17	ORF1ab	clustering	negative				HLA-A*01:01, HLA-B*07:02, HLA-A*02:01
PT081	severe patient	CASSGTGGSTDTQYF	FLNGSCGSV	coronavirus common	17	ORF1ab	clustering	negative				HLA-A*01:01, HLA-B*07:02, HLA-A*02:01
PT081	severe patient	CASSLTGGATDTQYF	FLNGSCGSV	coronavirus common	17	ORF1ab	clustering	negative				HLA-A*01:01, HLA-B*07:02, HLA-A*02:01
PT081	severe patient	CASSFGQGSYEQYF	FLNGSCGSV	coronavirus common	17	ORF1ab	clustering	negative				HLA-A*01:01, HLA-B*07:02, HLA-A*02:01
PT081	severe patient	CASSLGGGSTDTQYF	FLPRVFSAV	coronavirus common	16	ORF1ab	clustering	negative	HLA-A*02:01			HLA-A*01:01, HLA-B*07:02, HLA-A*02:01
PT081	severe patient	CASSLGGGSQETQYF	FLPRVFSAV	coronavirus common	16	ORF1ab	clustering	negative	HLA-A*02:01			HLA-A*01:01, HLA-B*07:02, HLA-A*02:01
PT081	severe patient	CASSLVGAYEQYF	FLPRVFSAV	coronavirus common	16	ORF1ab	clustering	negative	HLA-A*02:01			HLA-A*01:01, HLA-B*07:02, HLA-A*02:01
PT081	severe patient	CASSLSTGSYNEQFF	FPPTSFGPL	coronavirus common	13	ORF1ab	clustering	negative				HLA-A*01:01, HLA-B*07:02, HLA-A*02:01
PT081	severe patient	CASSLSSGTAYEQYF	FPPTSFGPL	coronavirus common	13	ORF1ab	clustering	negative				HLA-A*01:01, HLA-B*07:02, HLA-A*02:01
PT081	severe patient	CASSFSGGGTYEQYF	FPPTSFGPL	coronavirus common	13	ORF1ab	clustering	negative				HLA-A*01:01, HLA-B*07:02, HLA-A*02:01
PT081	severe patient	CASSLASSYNEQFF	FPPTSFGPL	coronavirus common	13	ORF1ab	clustering	negative				HLA-A*01:01, HLA-B*07:02, HLA-A*02:01
PT081	severe patient	CASSLSDGSTEAFF	FPPTSFGPL	coronavirus common	13	ORF1ab	clustering	negative				HLA-A*01:01, HLA-B*07:02, HLA-A*02:01
PT081	severe patient	CASSLSTGYTEAFF	FPPTSFGPL	coronavirus common	13	ORF1ab	clustering	negative				HLA-A*01:01, HLA-B*07:02, HLA-A*02:01
PT081	severe patient	CASSLSTGGTEAFF	FPPTSFGPL	coronavirus common	13	ORF1ab	clustering	negative				HLA-A*01:01, HLA-B*07:02, HLA-A*02:01
PT081	severe patient	CASSLSTGSYEQYF	FPPTSFGPL	coronavirus common	13	ORF1ab	clustering	negative				HLA-A*01:01, HLA-B*07:02, HLA-A*02:01
PT081	severe patient	CASSLAGGTYYEQYF	FPPTSFGPL	coronavirus common	13	ORF1ab	TCRex	negative				HLA-A*01:01, HLA-B*07:02, HLA-A*02:01
PT081	severe patient	CASSLSTAGTYEQYF	FPPTSFGPL	coronavirus common	13	ORF1ab	TCRex	negative				HLA-A*01:01, HLA-B*07:02, HLA-A*02:01
PT081	severe patient	CASSLSTGGYTEAFF	FPPTSFGPL	coronavirus common	13	ORF1ab	TCRex	negative				HLA-A*01:01, HLA-B*07:02, HLA-A*02:01
PT081	severe patient	CASSFGGYEQYF	ILHCANFNV	coronavirus common	16	ORF1ab	clustering	negative		A*02:01	1	HLA-A*01:01, HLA-B*07:02, HLA-A*02:01
PT081	severe patient	CASSQEALGLATYEQYF	KLSYGIATV	coronavirus common	13	ORF1ab	TCRex	negative	HLA-A*02:01	A*02:01	1	HLA-A*01:01, HLA-B*07:02, HLA-A*02:01
PT081	severe patient	CASSVGLAATDTQYF	MPASWVMRI	coronavirus common	15	ORF1ab	TCRex	negative		B*07:02	0	HLA-A*01:01, HLA-B*07:02, HLA-A*02:01
PT081	severe patient	CASSSGLAGGDEQFF	MPASWVMRI	coronavirus common	15	ORF1ab	TCRex	negative		B*07:02	0	HLA-A*01:01, HLA-B*07:02, HLA-A*02:01
PT081	severe patient	CASSVGNEQFF	RQLLFVVEV	coronavirus common	13	ORF1ab	clustering	negative		A*02:01	1	HLA-A*01:01, HLA-B*07:02, HLA-A*02:01
PT081	severe patient	CASSPGGEQFF	RQLLFVVEV	coronavirus common	13	ORF1ab	clustering	negative		A*02:01	1	HLA-A*01:01, HLA-B*07:02, HLA-A*02:01
PT081	severe patient	CASSVGETQYF	RQLLFVVEV	coronavirus common	13	ORF1ab	clustering	negative		A*02:01	1	HLA-A*01:01, HLA-B*07:02, HLA-A*02:01
PT081	severe patient	CASRDRGDEQYF	TLIGDCATV	coronavirus common	9	ORF1ab	TCRex	negative	HLA-A*02:01		0	HLA-A*01:01, HLA-B*07:02, HLA-A*02:01
PT081	severe patient	CASSLGNEKLFF	VLWAHGFEL	coronavirus common	13	ORF1ab	clustering	negative	HLA-A*02:01			HLA-A*01:01, HLA-B*07:02, HLA-A*02:01
PT081	severe patient	CASSVGGDSYYEQYF	VLWAHGFEL	coronavirus common	13	ORF1ab	TCRex	negative	HLA-A*02:01			HLA-A*01:01, HLA-B*07:02, HLA-A*02:01
PT081	severe patient	CASSDDERGGYNEQFF	KLPDDFTGCV	coronavirus common	6	S (ORF2)	TCRex	negative		A*02:01	1	HLA-A*01:01, HLA-B*07:02, HLA-A*02:01
PT083	severe patient	CASSGSYEQYF	FLNGSCGSV	coronavirus common	17	ORF1ab	TCRex	positive				nan
PT088	mild patient	CASSSPGLGETQYF	KPLEFGATSAAL	SARS-CoV-2 unique	1	ORF1ab	TCRex	negative	HLA-B*07:02			HLA-B*07:02, HLA-B*35:01
PT088	mild patient	CASSQPDLNTEAFF	LPPAYTNSF	SARS-CoV-2 unique	1	S (ORF2)	TCRex	negative	HLA-B*35:01	B*53:01, B*07:02, B*35:01	0	HLA-B*07:02, HLA-B*35:01
PT088	mild patient	CASSFGLAGTDTQYF	MPASWVMRI	coronavirus common	15	ORF1ab	TCRex	negative		B*07:02	0	HLA-B*07:02, HLA-B*35:01
PT102	moderate patient	CASSIGTVGQPQHF	WICLLQFAY	SARS-CoV-2 unique	1	M (ORF5)	TCRex	negative				HLA-A*01:01, HLA-B*07:02, HLA-B*08:01, HLA-A*02:01
PT102	moderate patient	CASSLDSSTDTQYF	HTTDPSFLGRY	SARS-CoV-2 unique	1	ORF1ab	clustering	negative	HLA-A*01:01	A*01:01	0	HLA-A*01:01, HLA-B*07:02, HLA-B*08:01, HLA-A*02:01
PT102	moderate patient	CASSSRTGTDTQYF	HTTDPSFLGRY	SARS-CoV-2 unique	1	ORF1ab	clustering	negative	HLA-A*01:01	A*01:01	0	HLA-A*01:01, HLA-B*07:02, HLA-B*08:01, HLA-A*02:01
PT102	moderate patient	CSVEGTGAYEQYF	HTTDPSFLGRY	SARS-CoV-2 unique	1	ORF1ab	clustering	negative	HLA-A*01:01	A*01:01	0	HLA-A*01:01, HLA-B*07:02, HLA-B*08:01, HLA-A*02:01
PT102	moderate patient	CSVEVQGSYEQYF	HTTDPSFLGRY	SARS-CoV-2 unique	1	ORF1ab	clustering	negative	HLA-A*01:01	A*01:01	0	HLA-A*01:01, HLA-B*07:02, HLA-B*08:01, HLA-A*02:01
PT102	moderate patient	CSVEVQASYEQYF	HTTDPSFLGRY	SARS-CoV-2 unique	1	ORF1ab	clustering	negative	HLA-A*01:01	A*01:01	0	HLA-A*01:01, HLA-B*07:02, HLA-B*08:01, HLA-A*02:01
PT102	moderate patient	CSVEQGTSYEQYF	HTTDPSFLGRY	SARS-CoV-2 unique	1	ORF1ab	clustering	negative	HLA-A*01:01	A*01:01	0	HLA-A*01:01, HLA-B*07:02, HLA-B*08:01, HLA-A*02:01
PT102	moderate patient	CSVEGGSSYEQYF	HTTDPSFLGRY	SARS-CoV-2 unique	1	ORF1ab	clustering	negative	HLA-A*01:01	A*01:01	0	HLA-A*01:01, HLA-B*07:02, HLA-B*08:01, HLA-A*02:01
PT102	moderate patient	CASSLSSGTDTQYF	HTTDPSFLGRY	SARS-CoV-2 unique	1	ORF1ab	clustering	negative	HLA-A*01:01	A*01:01	0	HLA-A*01:01, HLA-B*07:02, HLA-B*08:01, HLA-A*02:01
PT102	moderate patient	CASSLSGVQETQYF	HTTDPSFLGRY	SARS-CoV-2 unique	1	ORF1ab	clustering	negative	HLA-A*01:01	A*01:01	0	HLA-A*01:01, HLA-B*07:02, HLA-B*08:01, HLA-A*02:01
PT102	moderate patient	CASSLTGSTDTQYF	HTTDPSFLGRY	SARS-CoV-2 unique	1	ORF1ab	clustering	negative	HLA-A*01:01	A*01:01	0	HLA-A*01:01, HLA-B*07:02, HLA-B*08:01, HLA-A*02:01
PT102	moderate patient	CASSLRDSSTDTQYF	HTTDPSFLGRY	SARS-CoV-2 unique	1	ORF1ab	TCRex	negative	HLA-A*01:01	A*01:01	0	HLA-A*01:01, HLA-B*07:02, HLA-B*08:01, HLA-A*02:01
PT102	moderate patient	CASSLTDSYNEQFF	HTTDPSFLGRY	SARS-CoV-2 unique	1	ORF1ab	TCRex	negative	HLA-A*01:01	A*01:01	0	HLA-A*01:01, HLA-B*07:02, HLA-B*08:01, HLA-A*02:01
PT102	moderate patient	CASSSRTSQETQYF	HTTDPSFLGRY	SARS-CoV-2 unique	1	ORF1ab	TCRex	negative	HLA-A*01:01	A*01:01	0	HLA-A*01:01, HLA-B*07:02, HLA-B*08:01, HLA-A*02:01
PT102	moderate patient	CASSLSTGLDTQYF	HTTDPSFLGRY	SARS-CoV-2 unique	1	ORF1ab	TCRex	negative	HLA-A*01:01	A*01:01	0	HLA-A*01:01, HLA-B*07:02, HLA-B*08:01, HLA-A*02:01
PT102	moderate patient	CSVEDRSSYEQYF	HTTDPSFLGRY	SARS-CoV-2 unique	1	ORF1ab	TCRex	negative	HLA-A*01:01	A*01:01	0	HLA-A*01:01, HLA-B*07:02, HLA-B*08:01, HLA-A*02:01
PT102	moderate patient	CASSSPGLAYEQFF	KPLEFGATSAAL	SARS-CoV-2 unique	1	ORF1ab	TCRex	negative	HLA-B*07:02			HLA-A*01:01, HLA-B*07:02, HLA-B*08:01, HLA-A*02:01
PT102	moderate patient	CASSQDVGTNYGYTF	FTISVTTEIL	SARS-CoV-2 unique	1	S (ORF2)	TCRex	negative				HLA-A*01:01, HLA-B*07:02, HLA-B*08:01, HLA-A*02:01
PT102	moderate patient	CASSRDGSTDTQYF	NLDSKVGGNY	SARS-CoV-2 unique	1	S (ORF2)	clustering	negative				HLA-A*01:01, HLA-B*07:02, HLA-B*08:01, HLA-A*02:01
PT102	moderate patient	CASGEDFSTDTQYF	NLDSKVGGNY	SARS-CoV-2 unique	1	S (ORF2)	TCRex	negative				HLA-A*01:01, HLA-B*07:02, HLA-B*08:01, HLA-A*02:01
PT102	moderate patient	CASSTTDRVFSYEQYF	TLDSKTQSL	SARS-CoV-2 unique	1	S (ORF2)	TCRex	negative	HLA-B*08:01	A*02:01, B*08:01		HLA-A*01:01, HLA-B*07:02, HLA-B*08:01, HLA-A*02:01
PT102	moderate patient	CSVEGADGGSSYNEQFF	TPINLVRDL	SARS-CoV-2 unique	1	S (ORF2)	clustering	negative	HLA-B*07:02	B*07:02	0	HLA-A*01:01, HLA-B*07:02, HLA-B*08:01, HLA-A*02:01
PT102	moderate patient	CSVEGESGISYNEQFF	TPINLVRDL	SARS-CoV-2 unique	1	S (ORF2)	TCRex	negative	HLA-B*07:02	B*07:02	0	HLA-A*01:01, HLA-B*07:02, HLA-B*08:01, HLA-A*02:01
PT102	moderate patient	CSVEGGQHSSYNEQFF	TPINLVRDL	SARS-CoV-2 unique	1	S (ORF2)	TCRex	negative	HLA-B*07:02	B*07:02	0	HLA-A*01:01, HLA-B*07:02, HLA-B*08:01, HLA-A*02:01
PT102	moderate patient	CSVEGTGGKTYNEQFF	TPINLVRDL	SARS-CoV-2 unique	1	S (ORF2)	TCRex	negative	HLA-B*07:02	B*07:02	0	HLA-A*01:01, HLA-B*07:02, HLA-B*08:01, HLA-A*02:01
PT102	moderate patient	CSVGGTSGRSYNEQFF	TPINLVRDL	SARS-CoV-2 unique	1	S (ORF2)	TCRex	negative	HLA-B*07:02	B*07:02	0	HLA-A*01:01, HLA-B*07:02, HLA-B*08:01, HLA-A*02:01
PT102	moderate patient	CSARDFRGANTGELFF	YLQPRTFLL	SARS-CoV-2 unique	1	S (ORF2)	clustering	negative	HLA-A*02:01	A*02:01, B*08:01, B*07:02, A*24:02	1	HLA-A*01:01, HLA-B*07:02, HLA-B*08:01, HLA-A*02:01
PT102	moderate patient	CASNDENTGELFF	YLQPRTFLL	SARS-CoV-2 unique	1	S (ORF2)	TCRex	negative	HLA-A*02:01	A*02:01, B*08:01, B*07:02, A*24:02	1	HLA-A*01:01, HLA-B*07:02, HLA-B*08:01, HLA-A*02:01
PT102	moderate patient	CATSDSNTGELFF	YLQPRTFLL	SARS-CoV-2 unique	1	S (ORF2)	TCRex	negative	HLA-A*02:01	A*02:01, B*08:01, B*07:02, A*24:02	1	HLA-A*01:01, HLA-B*07:02, HLA-B*08:01, HLA-A*02:01
PT102	moderate patient	CASSTGNTEAFF	FLNGSCGSV	coronavirus common	17	ORF1ab	clustering	negative				HLA-A*01:01, HLA-B*07:02, HLA-B*08:01, HLA-A*02:01
PT102	moderate patient	CASSQDAGYEQYF	FLNGSCGSV	coronavirus common	17	ORF1ab	clustering	negative				HLA-A*01:01, HLA-B*07:02, HLA-B*08:01, HLA-A*02:01
PT102	moderate patient	CASSLTGSFTDTQYF	FLNGSCGSV	coronavirus common	17	ORF1ab	clustering	negative				HLA-A*01:01, HLA-B*07:02, HLA-B*08:01, HLA-A*02:01
PT102	moderate patient	CASSPSGSSTDTQYF	FLNGSCGSV	coronavirus common	17	ORF1ab	clustering	negative				HLA-A*01:01, HLA-B*07:02, HLA-B*08:01, HLA-A*02:01
PT102	moderate patient	CASSSSGSVTDTQYF	FLNGSCGSV	coronavirus common	17	ORF1ab	TCRex	negative				HLA-A*01:01, HLA-B*07:02, HLA-B*08:01, HLA-A*02:01
PT102	moderate patient	CSVETVNTGELFF	FLPRVFSAV	coronavirus common	16	ORF1ab	clustering	negative	HLA-A*02:01			HLA-A*01:01, HLA-B*07:02, HLA-B*08:01, HLA-A*02:01
PT102	moderate patient	CSVEVVNTGELFF	FLPRVFSAV	coronavirus common	16	ORF1ab	clustering	negative	HLA-A*02:01			HLA-A*01:01, HLA-B*07:02, HLA-B*08:01, HLA-A*02:01
PT102	moderate patient	CASSLSTSGEQYF	FPPTSFGPL	coronavirus common	13	ORF1ab	clustering	negative				HLA-A*01:01, HLA-B*07:02, HLA-B*08:01, HLA-A*02:01
PT102	moderate patient	CASSLGESYEQYF	FPPTSFGPL	coronavirus common	13	ORF1ab	clustering	negative				HLA-A*01:01, HLA-B*07:02, HLA-B*08:01, HLA-A*02:01
PT102	moderate patient	CASSLTESYEQYF	FPPTSFGPL	coronavirus common	13	ORF1ab	clustering	negative				HLA-A*01:01, HLA-B*07:02, HLA-B*08:01, HLA-A*02:01
PT102	moderate patient	CASSLGTYNEQFF	FPPTSFGPL	coronavirus common	13	ORF1ab	clustering	negative				HLA-A*01:01, HLA-B*07:02, HLA-B*08:01, HLA-A*02:01
PT102	moderate patient	CASSLSSYNEQFF	FPPTSFGPL	coronavirus common	13	ORF1ab	clustering	negative				HLA-A*01:01, HLA-B*07:02, HLA-B*08:01, HLA-A*02:01
PT102	moderate patient	CASSLSSYSEQFF	FPPTSFGPL	coronavirus common	13	ORF1ab	clustering	negative				HLA-A*01:01, HLA-B*07:02, HLA-B*08:01, HLA-A*02:01
PT102	moderate patient	CASSLGETYEQYF	FPPTSFGPL	coronavirus common	13	ORF1ab	clustering	negative				HLA-A*01:01, HLA-B*07:02, HLA-B*08:01, HLA-A*02:01
PT102	moderate patient	CASSLSTSYEQYF	FPPTSFGPL	coronavirus common	13	ORF1ab	clustering	negative				HLA-A*01:01, HLA-B*07:02, HLA-B*08:01, HLA-A*02:01
PT102	moderate patient	CASSLAQGTGELFF	FPPTSFGPL	coronavirus common	13	ORF1ab	clustering	negative				HLA-A*01:01, HLA-B*07:02, HLA-B*08:01, HLA-A*02:01
PT102	moderate patient	CASSLSTGGFYEQYF	FPPTSFGPL	coronavirus common	13	ORF1ab	clustering	negative				HLA-A*01:01, HLA-B*07:02, HLA-B*08:01, HLA-A*02:01
PT102	moderate patient	CASSLSSSGAYEQYF	FPPTSFGPL	coronavirus common	13	ORF1ab	clustering	negative				HLA-A*01:01, HLA-B*07:02, HLA-B*08:01, HLA-A*02:01
PT102	moderate patient	CASSLSSSGSYEQYF	FPPTSFGPL	coronavirus common	13	ORF1ab	clustering	negative				HLA-A*01:01, HLA-B*07:02, HLA-B*08:01, HLA-A*02:01
PT102	moderate patient	CASSFGTGLSYEQYF	FPPTSFGPL	coronavirus common	13	ORF1ab	clustering	negative				HLA-A*01:01, HLA-B*07:02, HLA-B*08:01, HLA-A*02:01
PT102	moderate patient	CASSLSGGLTYEQYF	FPPTSFGPL	coronavirus common	13	ORF1ab	clustering	negative				HLA-A*01:01, HLA-B*07:02, HLA-B*08:01, HLA-A*02:01
PT102	moderate patient	CASSLTSGSSYEQYF	FPPTSFGPL	coronavirus common	13	ORF1ab	clustering	negative				HLA-A*01:01, HLA-B*07:02, HLA-B*08:01, HLA-A*02:01
PT102	moderate patient	CASSLAAGLSYEQYF	FPPTSFGPL	coronavirus common	13	ORF1ab	clustering	negative				HLA-A*01:01, HLA-B*07:02, HLA-B*08:01, HLA-A*02:01
PT102	moderate patient	CASSLSGTSYEQYF	FPPTSFGPL	coronavirus common	13	ORF1ab	clustering	negative				HLA-A*01:01, HLA-B*07:02, HLA-B*08:01, HLA-A*02:01
PT102	moderate patient	CASRLAGGTYEQYF	FPPTSFGPL	coronavirus common	13	ORF1ab	clustering	negative				HLA-A*01:01, HLA-B*07:02, HLA-B*08:01, HLA-A*02:01
PT102	moderate patient	CASSFAGGFYEQYF	FPPTSFGPL	coronavirus common	13	ORF1ab	clustering	negative				HLA-A*01:01, HLA-B*07:02, HLA-B*08:01, HLA-A*02:01
PT102	moderate patient	CASSLSTGSYEQYF	FPPTSFGPL	coronavirus common	13	ORF1ab	clustering	negative				HLA-A*01:01, HLA-B*07:02, HLA-B*08:01, HLA-A*02:01
PT102	moderate patient	CASSLSAGSYEQYF	FPPTSFGPL	coronavirus common	13	ORF1ab	clustering	negative				HLA-A*01:01, HLA-B*07:02, HLA-B*08:01, HLA-A*02:01
PT102	moderate patient	CASSLASGSYEQYF	FPPTSFGPL	coronavirus common	13	ORF1ab	clustering	negative				HLA-A*01:01, HLA-B*07:02, HLA-B*08:01, HLA-A*02:01
PT102	moderate patient	CASSLGTASYEQYF	FPPTSFGPL	coronavirus common	13	ORF1ab	clustering	negative				HLA-A*01:01, HLA-B*07:02, HLA-B*08:01, HLA-A*02:01
PT102	moderate patient	CASSLASGTYEQYF	FPPTSFGPL	coronavirus common	13	ORF1ab	clustering	negative				HLA-A*01:01, HLA-B*07:02, HLA-B*08:01, HLA-A*02:01
PT102	moderate patient	CASSLSGGNTEAFF	FPPTSFGPL	coronavirus common	13	ORF1ab	clustering	negative				HLA-A*01:01, HLA-B*07:02, HLA-B*08:01, HLA-A*02:01
PT102	moderate patient	CASSLSSGTYYEQYF	FPPTSFGPL	coronavirus common	13	ORF1ab	TCRex	negative				HLA-A*01:01, HLA-B*07:02, HLA-B*08:01, HLA-A*02:01
PT102	moderate patient	CASSLSAGFSYEQYF	FPPTSFGPL	coronavirus common	13	ORF1ab	TCRex	negative				HLA-A*01:01, HLA-B*07:02, HLA-B*08:01, HLA-A*02:01
PT102	moderate patient	CASSVAGNEQFF	FVDGVPFVV	coronavirus common	27	ORF1ab	clustering	negative		A*02:07, A*02:01	1	HLA-A*01:01, HLA-B*07:02, HLA-B*08:01, HLA-A*02:01
PT102	moderate patient	CATSRDQAGTGNQPQHF	ILGLPTQTV	coronavirus common	13	ORF1ab	TCRex	negative		A*02:01	1	HLA-A*01:01, HLA-B*07:02, HLA-B*08:01, HLA-A*02:01
PT102	moderate patient	CASSLGGNEQFF	ILHCANFNV	coronavirus common	16	ORF1ab	clustering	negative		A*02:01	1	HLA-A*01:01, HLA-B*07:02, HLA-B*08:01, HLA-A*02:01
PT102	moderate patient	CASSLDSSYEQYF	KLSYGIATV	coronavirus common	13	ORF1ab	clustering	negative	HLA-A*02:01	A*02:01	1	HLA-A*01:01, HLA-B*07:02, HLA-B*08:01, HLA-A*02:01
PT102	moderate patient	CASSLGLAGTDTQYF	MPASWVMRI	coronavirus common	15	ORF1ab	clustering	negative		B*07:02	0	HLA-A*01:01, HLA-B*07:02, HLA-B*08:01, HLA-A*02:01
PT102	moderate patient	CASSEGLAGVDTQYF	MPASWVMRI	coronavirus common	15	ORF1ab	clustering	negative		B*07:02	0	HLA-A*01:01, HLA-B*07:02, HLA-B*08:01, HLA-A*02:01
PT102	moderate patient	CASSGGLAGADTQYF	MPASWVMRI	coronavirus common	15	ORF1ab	clustering	negative		B*07:02	0	HLA-A*01:01, HLA-B*07:02, HLA-B*08:01, HLA-A*02:01
PT102	moderate patient	CASSVGDTQYF	RQLLFVVEV	coronavirus common	13	ORF1ab	clustering	negative		A*02:01	1	HLA-A*01:01, HLA-B*07:02, HLA-B*08:01, HLA-A*02:01
PT102	moderate patient	CASSAGDTQYF	RQLLFVVEV	coronavirus common	13	ORF1ab	clustering	negative		A*02:01	1	HLA-A*01:01, HLA-B*07:02, HLA-B*08:01, HLA-A*02:01
PT102	moderate patient	CASSVGATQYF	RQLLFVVEV	coronavirus common	13	ORF1ab	clustering	negative		A*02:01	1	HLA-A*01:01, HLA-B*07:02, HLA-B*08:01, HLA-A*02:01
PT102	moderate patient	CASSVGGELFF	RQLLFVVEV	coronavirus common	13	ORF1ab	clustering	negative		A*02:01	1	HLA-A*01:01, HLA-B*07:02, HLA-B*08:01, HLA-A*02:01
PT102	moderate patient	CASSLGGEAFF	VLWAHGFEL	coronavirus common	13	ORF1ab	clustering	negative	HLA-A*02:01			HLA-A*01:01, HLA-B*07:02, HLA-B*08:01, HLA-A*02:01
PT102	moderate patient	CASSVGQGQETQYF	YLDAYNMMI	coronavirus common	13	ORF1ab	clustering	negative	HLA-A*02:01	A*02:01	1	HLA-A*01:01, HLA-B*07:02, HLA-B*08:01, HLA-A*02:01
PT102	moderate patient	CASSSSGSTDTQYF	YLDAYNMMI	coronavirus common	13	ORF1ab	clustering	negative	HLA-A*02:01	A*02:01	1	HLA-A*01:01, HLA-B*07:02, HLA-B*08:01, HLA-A*02:01
PT102	moderate patient	CASSLSDTQYF	YLNTLTLAV	coronavirus common	12	ORF1ab	clustering	negative	HLA-A*02:01			HLA-A*01:01, HLA-B*07:02, HLA-B*08:01, HLA-A*02:01
PT102	moderate patient	CASSLGTGTSYEQYF	KTSVDCTMYI	coronavirus common	7	S (ORF2)	clustering	negative				HLA-A*01:01, HLA-B*07:02, HLA-B*08:01, HLA-A*02:01
PT112	moderate patient	CASSSRQGTDTQYF	HTTDPSFLGRY	SARS-CoV-2 unique	1	ORF1ab	TCRex	positive	HLA-A*01:01	A*01:01	0	HLA-A*01:01, HLA-B*07:02, HLA-A*02:01
PT112	moderate patient	CSVEGTGAYEQYF	HTTDPSFLGRY	SARS-CoV-2 unique	1	ORF1ab	TCRex	positive	HLA-A*01:01	A*01:01	0	HLA-A*01:01, HLA-B*07:02, HLA-A*02:01
PT112	moderate patient	CASSIAGGLYNEQFF	KPLEFGATSAAL	SARS-CoV-2 unique	1	ORF1ab	TCRex	positive	HLA-B*07:02			HLA-A*01:01, HLA-B*07:02, HLA-A*02:01
PT112	moderate patient	CASSVGGGADTGELFF	IQYIDIGNY	SARS-CoV-2 unique	1	ORF8	TCRex	positive				HLA-A*01:01, HLA-B*07:02, HLA-A*02:01
PT112	moderate patient	CASSYDTHTDTQYF	NLDSKVGGNY	SARS-CoV-2 unique	1	S (ORF2)	TCRex	positive				HLA-A*01:01, HLA-B*07:02, HLA-A*02:01
PT112	moderate patient	CASSFGYEQYF	FLNGSCGSV	coronavirus common	17	ORF1ab	clustering	positive				HLA-A*01:01, HLA-B*07:02, HLA-A*02:01
PT112	moderate patient	CASSSTYEQYF	FLNGSCGSV	coronavirus common	17	ORF1ab	clustering	positive				HLA-A*01:01, HLA-B*07:02, HLA-A*02:01
PT112	moderate patient	CASSQGYEQYF	FLNGSCGSV	coronavirus common	17	ORF1ab	clustering	positive				HLA-A*01:01, HLA-B*07:02, HLA-A*02:01
PT112	moderate patient	CASSDSYEQYF	FLNGSCGSV	coronavirus common	17	ORF1ab	clustering	positive				HLA-A*01:01, HLA-B*07:02, HLA-A*02:01
PT112	moderate patient	CASSFGGYEQYF	FLNGSCGSV	coronavirus common	17	ORF1ab	clustering	positive				HLA-A*01:01, HLA-B*07:02, HLA-A*02:01
PT112	moderate patient	CASSLGSYEQYF	FLNGSCGSV	coronavirus common	17	ORF1ab	clustering	positive				HLA-A*01:01, HLA-B*07:02, HLA-A*02:01
PT112	moderate patient	CASSLGSYEQYF	FLPRVFSAV	coronavirus common	16	ORF1ab	clustering	positive	HLA-A*02:01			HLA-A*01:01, HLA-B*07:02, HLA-A*02:01
PT112	moderate patient	CASSLSEGYTEAFF	FPPTSFGPL	coronavirus common	13	ORF1ab	clustering	positive				HLA-A*01:01, HLA-B*07:02, HLA-A*02:01
PT112	moderate patient	CASSLSAGSYEQYF	FPPTSFGPL	coronavirus common	13	ORF1ab	TCRex	positive				HLA-A*01:01, HLA-B*07:02, HLA-A*02:01
PT112	moderate patient	CASSLWEDQPQHF	FPPTSFGPL	coronavirus common	13	ORF1ab	TCRex	positive				HLA-A*01:01, HLA-B*07:02, HLA-A*02:01
PT112	moderate patient	CASSLSSATYEQYF	FPPTSFGPL	coronavirus common	13	ORF1ab	TCRex	positive				HLA-A*01:01, HLA-B*07:02, HLA-A*02:01
PT112	moderate patient	CASSFGGYEQYF	ILHCANFNV	coronavirus common	16	ORF1ab	clustering	positive		A*02:01	1	HLA-A*01:01, HLA-B*07:02, HLA-A*02:01
PT112	moderate patient	CASSPGGYEQYF	ILHCANFNV	coronavirus common	16	ORF1ab	clustering	positive		A*02:01	1	HLA-A*01:01, HLA-B*07:02, HLA-A*02:01
PT112	moderate patient	CASSLGGGELFF	ILHCANFNV	coronavirus common	16	ORF1ab	TCRex	positive		A*02:01	1	HLA-A*01:01, HLA-B*07:02, HLA-A*02:01
PT112	moderate patient	CASSQDPLAGEQYF	KLSYGIATV	coronavirus common	13	ORF1ab	TCRex	positive	HLA-A*02:01	A*02:01	1	HLA-A*01:01, HLA-B*07:02, HLA-A*02:01
PT112	moderate patient	CASSLGNEQFF	YLNTLTLAV	coronavirus common	12	ORF1ab	clustering	positive	HLA-A*02:01			HLA-A*01:01, HLA-B*07:02, HLA-A*02:01
PT112	moderate patient	CASSSGQGDSPLHF	KTSVDCTMYI	coronavirus common	7	S (ORF2)	TCRex	positive				HLA-A*01:01, HLA-B*07:02, HLA-A*02:01
PT115	mild patient	CASSLDGQTDTQYF	HTTDPSFLGRY	SARS-CoV-2 unique	1	ORF1ab	TCRex	positive	HLA-A*01:01	A*01:01	0	HLA-A*01:01, HLA-B*07:02, HLA-A*02:01
PT115	mild patient	CASSLSSMQETQYF	HTTDPSFLGRY	SARS-CoV-2 unique	1	ORF1ab	TCRex	positive	HLA-A*01:01	A*01:01	0	HLA-A*01:01, HLA-B*07:02, HLA-A*02:01
PT115	mild patient	CASSQAGLAYEQYF	KPLEFGATSAAL	SARS-CoV-2 unique	1	ORF1ab	TCRex	positive	HLA-B*07:02			HLA-A*01:01, HLA-B*07:02, HLA-A*02:01
PT115	mild patient	CASSPEISYEQYF	EILDITPCSF	SARS-CoV-2 unique	1	S (ORF2)	TCRex	positive		A*26:01, A*02:01, B*07:02	1	HLA-A*01:01, HLA-B*07:02, HLA-A*02:01
PT115	mild patient	CSVVGTSGRDYNEQFF	TPINLVRDL	SARS-CoV-2 unique	1	S (ORF2)	TCRex	positive	HLA-B*07:02	B*07:02	0	HLA-A*01:01, HLA-B*07:02, HLA-A*02:01
PT115	mild patient	CASLEDNTGELFF	YLQPRTFLL	SARS-CoV-2 unique	1	S (ORF2)	TCRex	positive	HLA-A*02:01	A*02:01, B*08:01, B*07:02, A*24:02	1	HLA-A*01:01, HLA-B*07:02, HLA-A*02:01
PT115	mild patient	CASSYSYEQYF	FLNGSCGSV	coronavirus common	17	ORF1ab	clustering	positive				HLA-A*01:01, HLA-B*07:02, HLA-A*02:01
PT115	mild patient	CASSFYGYEQYF	FLNGSCGSV	coronavirus common	17	ORF1ab	TCRex	positive				HLA-A*01:01, HLA-B*07:02, HLA-A*02:01
PT115	mild patient	CASSSGLAGSDEQFF	MPASWVMRI	coronavirus common	15	ORF1ab	TCRex	positive		B*07:02	0	HLA-A*01:01, HLA-B*07:02, HLA-A*02:01
PT117	mild patient	CASSLPGLVETQYF	KPLEFGATSAAL	SARS-CoV-2 unique	1	ORF1ab	TCRex	negative	HLA-B*07:02			HLA-B*07:02
PT118	moderate patient	CSVEGSSGFSYNEQFF	TPINLVRDL	SARS-CoV-2 unique	1	S (ORF2)	TCRex	positive	HLA-B*07:02	B*07:02	0	HLA-B*07:02, HLA-A*02:01
PT118	moderate patient	CATSVENTGELFF	YLQPRTFLL	SARS-CoV-2 unique	1	S (ORF2)	TCRex	positive	HLA-A*02:01	A*02:01, B*08:01, B*07:02, A*24:02	1	HLA-B*07:02, HLA-A*02:01
PT118	moderate patient	CASSYSYEQYF	FLNGSCGSV	coronavirus common	17	ORF1ab	clustering	positive				HLA-B*07:02, HLA-A*02:01
PT118	moderate patient	CASSASYEQYF	FLNGSCGSV	coronavirus common	17	ORF1ab	clustering	positive				HLA-B*07:02, HLA-A*02:01
PT118	moderate patient	CASSLSSGSSYEQYF	FPPTSFGPL	coronavirus common	13	ORF1ab	clustering	positive				HLA-B*07:02, HLA-A*02:01
PT118	moderate patient	CASSLGGASSYEQYF	FPPTSFGPL	coronavirus common	13	ORF1ab	clustering	positive				HLA-B*07:02, HLA-A*02:01
PT118	moderate patient	CASSLSENTEAFF	FPPTSFGPL	coronavirus common	13	ORF1ab	TCRex	positive				HLA-B*07:02, HLA-A*02:01
PT118	moderate patient	CASSLGGYEQYF	ILHCANFNV	coronavirus common	16	ORF1ab	clustering	positive		A*02:01	1	HLA-B*07:02, HLA-A*02:01
PT124	severe patient	CASSFRSGSDEQFF	HTTDPSFLGRY	SARS-CoV-2 unique	1	ORF1ab	clustering	positive	HLA-A*01:01	A*01:01	0	HLA-A*01:01, HLA-B*07:02, HLA-A*02:01, HLA-B*40:01
PT124	severe patient	CASSFRSGFDEQFF	HTTDPSFLGRY	SARS-CoV-2 unique	1	ORF1ab	clustering	positive	HLA-A*01:01	A*01:01	0	HLA-A*01:01, HLA-B*07:02, HLA-A*02:01, HLA-B*40:01
PT124	severe patient	CSVEGFGGRRYNEQFF	TPINLVRDL	SARS-CoV-2 unique	1	S (ORF2)	clustering	positive	HLA-B*07:02	B*07:02	0	HLA-A*01:01, HLA-B*07:02, HLA-A*02:01, HLA-B*40:01
PT124	severe patient	CASSRLNTGELFF	YLQPRTFLL	SARS-CoV-2 unique	1	S (ORF2)	clustering	positive	HLA-A*02:01	A*02:01, B*08:01, B*07:02, A*24:02	1	HLA-A*01:01, HLA-B*07:02, HLA-A*02:01, HLA-B*40:01
PT124	severe patient	CASSYLNTGELFF	YLQPRTFLL	SARS-CoV-2 unique	1	S (ORF2)	clustering	positive	HLA-A*02:01	A*02:01, B*08:01, B*07:02, A*24:02	1	HLA-A*01:01, HLA-B*07:02, HLA-A*02:01, HLA-B*40:01
PT124	severe patient	CASGDTNTGELFF	YLQPRTFLL	SARS-CoV-2 unique	1	S (ORF2)	TCRex	positive	HLA-A*02:01	A*02:01, B*08:01, B*07:02, A*24:02	1	HLA-A*01:01, HLA-B*07:02, HLA-A*02:01, HLA-B*40:01
PT124	severe patient	CASSDANTGELFF	YLQPRTFLL	SARS-CoV-2 unique	1	S (ORF2)	TCRex	positive	HLA-A*02:01	A*02:01, B*08:01, B*07:02, A*24:02	1	HLA-A*01:01, HLA-B*07:02, HLA-A*02:01, HLA-B*40:01
PT124	severe patient	CATSSTNTGELFF	YLQPRTFLL	SARS-CoV-2 unique	1	S (ORF2)	TCRex	positive	HLA-A*02:01	A*02:01, B*08:01, B*07:02, A*24:02	1	HLA-A*01:01, HLA-B*07:02, HLA-A*02:01, HLA-B*40:01
PT124	severe patient	CASSFGYEQYF	FLNGSCGSV	coronavirus common	17	ORF1ab	clustering	positive				HLA-A*01:01, HLA-B*07:02, HLA-A*02:01, HLA-B*40:01
PT124	severe patient	CASSQGYEQYF	FLNGSCGSV	coronavirus common	17	ORF1ab	clustering	positive				HLA-A*01:01, HLA-B*07:02, HLA-A*02:01, HLA-B*40:01
PT124	severe patient	CASSQSYEQYF	FLNGSCGSV	coronavirus common	17	ORF1ab	clustering	positive				HLA-A*01:01, HLA-B*07:02, HLA-A*02:01, HLA-B*40:01
PT124	severe patient	CASSSGYEQYF	FLNGSCGSV	coronavirus common	17	ORF1ab	clustering	positive				HLA-A*01:01, HLA-B*07:02, HLA-A*02:01, HLA-B*40:01
PT124	severe patient	CASSGGYEQYF	FLNGSCGSV	coronavirus common	17	ORF1ab	clustering	positive				HLA-A*01:01, HLA-B*07:02, HLA-A*02:01, HLA-B*40:01
PT124	severe patient	CASSATYEQYF	FLNGSCGSV	coronavirus common	17	ORF1ab	clustering	positive				HLA-A*01:01, HLA-B*07:02, HLA-A*02:01, HLA-B*40:01
PT124	severe patient	CASSWGQGYEQYF	FLNGSCGSV	coronavirus common	17	ORF1ab	clustering	positive				HLA-A*01:01, HLA-B*07:02, HLA-A*02:01, HLA-B*40:01
PT124	severe patient	CASSTSGASTDTQYF	FLNGSCGSV	coronavirus common	17	ORF1ab	TCRex	positive				HLA-A*01:01, HLA-B*07:02, HLA-A*02:01, HLA-B*40:01
PT124	severe patient	CASSLSTGGYEQYF	FPPTSFGPL	coronavirus common	13	ORF1ab	clustering	positive				HLA-A*01:01, HLA-B*07:02, HLA-A*02:01, HLA-B*40:01
PT124	severe patient	CASSLGLAATDTQYF	MPASWVMRI	coronavirus common	15	ORF1ab	clustering	positive		B*07:02	0	HLA-A*01:01, HLA-B*07:02, HLA-A*02:01, HLA-B*40:01
PT124	severe patient	CASSVSDTQYF	RQLLFVVEV	coronavirus common	13	ORF1ab	TCRex	positive		A*02:01	1	HLA-A*01:01, HLA-B*07:02, HLA-A*02:01, HLA-B*40:01
PT124	severe patient	CASSLGGDTQYF	VLWAHGFEL	coronavirus common	13	ORF1ab	clustering	positive	HLA-A*02:01			HLA-A*01:01, HLA-B*07:02, HLA-A*02:01, HLA-B*40:01
PT124	severe patient	CASSFGVNTEAFF	HLVDFQVTI	coronavirus common	8	ORF6	clustering	positive	HLA-A*02:01	A*02:01	1	HLA-A*01:01, HLA-B*07:02, HLA-A*02:01, HLA-B*40:01
PT124	severe patient	CASSWGVNTEAFF	HLVDFQVTI	coronavirus common	8	ORF6	clustering	positive	HLA-A*02:01	A*02:01	1	HLA-A*01:01, HLA-B*07:02, HLA-A*02:01, HLA-B*40:01
PT124	severe patient	CASSESRDTSYEQYF	QECVRGTTVL	coronavirus common	7	ORF7a	TCRex	positive	HLA-B*40:01			HLA-A*01:01, HLA-B*07:02, HLA-A*02:01, HLA-B*40:01
PT124	severe patient	CASSVGTGSYEQYF	NLNESLIDL	coronavirus common	11	S (ORF2)	clustering	positive				HLA-A*01:01, HLA-B*07:02, HLA-A*02:01, HLA-B*40:01
PT124	severe patient	CASSTGQGAYEQYF	NLNESLIDL	coronavirus common	11	S (ORF2)	TCRex	positive				HLA-A*01:01, HLA-B*07:02, HLA-A*02:01, HLA-B*40:01
PT131	moderate patient	CASSFGRFYNEQFF	WICLLQFAY	SARS-CoV-2 unique	1	M (ORF5)	TCRex	negative				HLA-A*01:01, HLA-A*02:01
PT131	moderate patient	CSVEAGDSYEQYF	HTTDPSFLGRY	SARS-CoV-2 unique	1	ORF1ab	clustering	negative	HLA-A*01:01	A*01:01	0	HLA-A*01:01, HLA-A*02:01
PT131	moderate patient	CASSSTGVTDTQYF	HTTDPSFLGRY	SARS-CoV-2 unique	1	ORF1ab	TCRex	negative	HLA-A*01:01	A*01:01	0	HLA-A*01:01, HLA-A*02:01
PT131	moderate patient	CASSQDVYTDTQYF	NLDSKVGGNY	SARS-CoV-2 unique	1	S (ORF2)	TCRex	negative				HLA-A*01:01, HLA-A*02:01
PT131	moderate patient	CSGTSDAYTDTQYF	NLDSKVGGNY	SARS-CoV-2 unique	1	S (ORF2)	TCRex	negative				HLA-A*01:01, HLA-A*02:01
PT131	moderate patient	CATQDLNTGELFF	YLQPRTFLL	SARS-CoV-2 unique	1	S (ORF2)	clustering	negative	HLA-A*02:01	A*02:01, B*08:01, B*07:02, A*24:02	1	HLA-A*01:01, HLA-A*02:01
PT131	moderate patient	CASNHMNTGELFF	YLQPRTFLL	SARS-CoV-2 unique	1	S (ORF2)	TCRex	negative	HLA-A*02:01	A*02:01, B*08:01, B*07:02, A*24:02	1	HLA-A*01:01, HLA-A*02:01
PT131	moderate patient	CAISDSNTGELFF	YLQPRTFLL	SARS-CoV-2 unique	1	S (ORF2)	TCRex	negative	HLA-A*02:01	A*02:01, B*08:01, B*07:02, A*24:02	1	HLA-A*01:01, HLA-A*02:01
PT131	moderate patient	CASSLLAGGYNEQFF	FLNGSCGSV	coronavirus common	17	ORF1ab	clustering	negative				HLA-A*01:01, HLA-A*02:01
PT131	moderate patient	CASSVGNTEAFF	FLNGSCGSV	coronavirus common	17	ORF1ab	clustering	negative				HLA-A*01:01, HLA-A*02:01
PT131	moderate patient	CASSQSYEQYF	FLNGSCGSV	coronavirus common	17	ORF1ab	clustering	negative				HLA-A*01:01, HLA-A*02:01
PT131	moderate patient	CASSSGYEQYF	FLNGSCGSV	coronavirus common	17	ORF1ab	clustering	negative				HLA-A*01:01, HLA-A*02:01
PT131	moderate patient	CASSASYEQYF	FLNGSCGSV	coronavirus common	17	ORF1ab	clustering	negative				HLA-A*01:01, HLA-A*02:01
PT131	moderate patient	CASSQGYEQYF	FLNGSCGSV	coronavirus common	17	ORF1ab	clustering	negative				HLA-A*01:01, HLA-A*02:01
PT131	moderate patient	CASSSTYEQYF	FLNGSCGSV	coronavirus common	17	ORF1ab	clustering	negative				HLA-A*01:01, HLA-A*02:01
PT131	moderate patient	CASSLGYEQYF	FLNGSCGSV	coronavirus common	17	ORF1ab	clustering	negative				HLA-A*01:01, HLA-A*02:01
PT131	moderate patient	CASSLAGYEQYF	FLNGSCGSV	coronavirus common	17	ORF1ab	clustering	negative				HLA-A*01:01, HLA-A*02:01
PT131	moderate patient	CASSLSSSYEQYF	FPPTSFGPL	coronavirus common	13	ORF1ab	clustering	negative				HLA-A*01:01, HLA-A*02:01
PT131	moderate patient	CASSLGTSYEQYF	FPPTSFGPL	coronavirus common	13	ORF1ab	clustering	negative				HLA-A*01:01, HLA-A*02:01
PT131	moderate patient	CASSLASSYEQYF	FPPTSFGPL	coronavirus common	13	ORF1ab	clustering	negative				HLA-A*01:01, HLA-A*02:01
PT131	moderate patient	CASSLSENTEAFF	FPPTSFGPL	coronavirus common	13	ORF1ab	clustering	negative				HLA-A*01:01, HLA-A*02:01
PT131	moderate patient	CASRLAGGYNEQFF	FPPTSFGPL	coronavirus common	13	ORF1ab	clustering	negative				HLA-A*01:01, HLA-A*02:01
PT131	moderate patient	CASSLSEGSYEQYF	FPPTSFGPL	coronavirus common	13	ORF1ab	TCRex	negative				HLA-A*01:01, HLA-A*02:01
PT131	moderate patient	CASSLSESSYNEQFF	FPPTSFGPL	coronavirus common	13	ORF1ab	TCRex	negative				HLA-A*01:01, HLA-A*02:01
PT131	moderate patient	CASSLGLASTDTQYF	MPASWVMRI	coronavirus common	15	ORF1ab	clustering	negative		B*07:02	0	HLA-A*01:01, HLA-A*02:01
PT131	moderate patient	CASSLGVSYEQYF	TLIGDCATV	coronavirus common	9	ORF1ab	clustering	negative	HLA-A*02:01		0	HLA-A*01:01, HLA-A*02:01
PT136	severe patient	CASSLGQEYQPQHF	WICLLQFAY	SARS-CoV-2 unique	1	M (ORF5)	TCRex	positive				nan
PT136	severe patient	CASSVGLAGVDTQYF	MPASWVMRI	coronavirus common	15	ORF1ab	TCRex	positive		B*07:02	0	nan
PT136	severe patient	CASSVGQGYYEQYF	NLNESLIDL	coronavirus common	11	S (ORF2)	TCRex	positive				nan
PT137	mild patient	CASSQEDRSSYEQYF	FADDLNQLTGY	SARS-CoV-2 unique	1	ORF1ab	clustering	negative	HLA-A*01:01	A*01:01	0	HLA-A*01:01, HLA-B*08:01, HLA-A*02:01
PT137	mild patient	CASSQEGRSSYEQYF	FADDLNQLTGY	SARS-CoV-2 unique	1	ORF1ab	clustering	negative	HLA-A*01:01	A*01:01	0	HLA-A*01:01, HLA-B*08:01, HLA-A*02:01
PT137	mild patient	CASSLSGSTDTQYF	HTTDPSFLGRY	SARS-CoV-2 unique	1	ORF1ab	clustering	negative	HLA-A*01:01	A*01:01	0	HLA-A*01:01, HLA-B*08:01, HLA-A*02:01
PT137	mild patient	CASSWTDSNQPQHF	HTTDPSFLGRY	SARS-CoV-2 unique	1	ORF1ab	TCRex	negative	HLA-A*01:01	A*01:01	0	HLA-A*01:01, HLA-B*08:01, HLA-A*02:01
PT137	mild patient	CASSLSAGTDTQYF	HTTDPSFLGRY	SARS-CoV-2 unique	1	ORF1ab	TCRex	negative	HLA-A*01:01	A*01:01	0	HLA-A*01:01, HLA-B*08:01, HLA-A*02:01
PT137	mild patient	CASSLSSGITDTQYF	HTTDPSFLGRY	SARS-CoV-2 unique	1	ORF1ab	TCRex	negative	HLA-A*01:01	A*01:01	0	HLA-A*01:01, HLA-B*08:01, HLA-A*02:01
PT137	mild patient	CASSEYFRDRVFTGELFF	TLDSKTQSL	SARS-CoV-2 unique	1	S (ORF2)	TCRex	negative	HLA-B*08:01	A*02:01, B*08:01		HLA-A*01:01, HLA-B*08:01, HLA-A*02:01
PT137	mild patient	CASSQLNTGELFF	YLQPRTFLL	SARS-CoV-2 unique	1	S (ORF2)	TCRex	negative	HLA-A*02:01	A*02:01, B*08:01, B*07:02, A*24:02	1	HLA-A*01:01, HLA-B*08:01, HLA-A*02:01
PT137	mild patient	CASIGLNTGELFF	YLQPRTFLL	SARS-CoV-2 unique	1	S (ORF2)	TCRex	negative	HLA-A*02:01	A*02:01, B*08:01, B*07:02, A*24:02	1	HLA-A*01:01, HLA-B*08:01, HLA-A*02:01
PT137	mild patient	CASSSTYEQYF	FLNGSCGSV	coronavirus common	17	ORF1ab	clustering	negative				HLA-A*01:01, HLA-B*08:01, HLA-A*02:01
PT137	mild patient	CASSSSYEQYF	FLNGSCGSV	coronavirus common	17	ORF1ab	clustering	negative				HLA-A*01:01, HLA-B*08:01, HLA-A*02:01
PT137	mild patient	CASSTGYEQYF	FLNGSCGSV	coronavirus common	17	ORF1ab	clustering	negative				HLA-A*01:01, HLA-B*08:01, HLA-A*02:01
PT137	mild patient	CASSLTSGSTDTQYF	FLPRVFSAV	coronavirus common	16	ORF1ab	clustering	negative	HLA-A*02:01			HLA-A*01:01, HLA-B*08:01, HLA-A*02:01
PT137	mild patient	CASSLSVNTEAFF	FPPTSFGPL	coronavirus common	13	ORF1ab	clustering	negative				HLA-A*01:01, HLA-B*08:01, HLA-A*02:01
PT137	mild patient	CASSLSENTEAFF	FPPTSFGPL	coronavirus common	13	ORF1ab	clustering	negative				HLA-A*01:01, HLA-B*08:01, HLA-A*02:01
PT137	mild patient	CASSLGTYNEQFF	FPPTSFGPL	coronavirus common	13	ORF1ab	TCRex	negative				HLA-A*01:01, HLA-B*08:01, HLA-A*02:01
PT137	mild patient	CASSLSGGNTEAFF	FPPTSFGPL	coronavirus common	13	ORF1ab	TCRex	negative				HLA-A*01:01, HLA-B*08:01, HLA-A*02:01
PT137	mild patient	CASSLNTGELFF	ILHCANFNV	coronavirus common	16	ORF1ab	clustering	negative		A*02:01	1	HLA-A*01:01, HLA-B*08:01, HLA-A*02:01
PT137	mild patient	CASSVSGELFF	RQLLFVVEV	coronavirus common	13	ORF1ab	TCRex	negative		A*02:01	1	HLA-A*01:01, HLA-B*08:01, HLA-A*02:01
PT137	mild patient	CASSLGGDTQYF	VLWAHGFEL	coronavirus common	13	ORF1ab	clustering	negative	HLA-A*02:01			HLA-A*01:01, HLA-B*08:01, HLA-A*02:01
PT140	moderate patient	CSVEGAGQGSYNEQFF	TPINLVRDL	SARS-CoV-2 unique	1	S (ORF2)	TCRex	positive	HLA-B*07:02	B*07:02	0	HLA-B*07:02, HLA-A*02:01
PT140	moderate patient	CSVSGRTGGSYNEQFF	TPINLVRDL	SARS-CoV-2 unique	1	S (ORF2)	TCRex	positive	HLA-B*07:02	B*07:02	0	HLA-B*07:02, HLA-A*02:01
PT140	moderate patient	CATSEQNTGELFF	YLQPRTFLL	SARS-CoV-2 unique	1	S (ORF2)	TCRex	positive	HLA-A*02:01	A*02:01, B*08:01, B*07:02, A*24:02	1	HLA-B*07:02, HLA-A*02:01
PT140	moderate patient	CASSSTYEQYF	FLNGSCGSV	coronavirus common	17	ORF1ab	clustering	positive				HLA-B*07:02, HLA-A*02:01
PT140	moderate patient	CASSLTGAGTDTQYF	FLNGSCGSV	coronavirus common	17	ORF1ab	clustering	positive				HLA-B*07:02, HLA-A*02:01
PT140	moderate patient	CASSLGSYEQYF	FLNGSCGSV	coronavirus common	17	ORF1ab	TCRex	positive				HLA-B*07:02, HLA-A*02:01
PT140	moderate patient	CASSLAGSNTEAFF	FPPTSFGPL	coronavirus common	13	ORF1ab	clustering	positive				HLA-B*07:02, HLA-A*02:01
PT140	moderate patient	CASSLGSYEQYF	ILHCANFNV	coronavirus common	16	ORF1ab	TCRex	positive		A*02:01	1	HLA-B*07:02, HLA-A*02:01
PT143	severe patient	CASSLSGPTDTQYF	HTTDPSFLGRY	SARS-CoV-2 unique	1	ORF1ab	clustering		HLA-A*01:01	A*01:01	0	HLA-A*01:01
PT143	severe patient	CASSLSGLTDTQYF	HTTDPSFLGRY	SARS-CoV-2 unique	1	ORF1ab	clustering		HLA-A*01:01	A*01:01	0	HLA-A*01:01
PT145	moderate patient	CASSPGRVDQPQHF	WICLLQFAY	SARS-CoV-2 unique	1	M (ORF5)	TCRex	positive				HLA-A*01:01, HLA-A*02:01, HLA-B*08:01
PT145	moderate patient	CASSLSASQETQYF	HTTDPSFLGRY	SARS-CoV-2 unique	1	ORF1ab	clustering	positive	HLA-A*01:01	A*01:01	0	HLA-A*01:01, HLA-A*02:01, HLA-B*08:01
PT145	moderate patient	CSVEDRQSYEQYF	HTTDPSFLGRY	SARS-CoV-2 unique	1	ORF1ab	clustering	positive	HLA-A*01:01	A*01:01	0	HLA-A*01:01, HLA-A*02:01, HLA-B*08:01
PT145	moderate patient	CASSLTSFTDTQYF	HTTDPSFLGRY	SARS-CoV-2 unique	1	ORF1ab	TCRex	positive	HLA-A*01:01	A*01:01	0	HLA-A*01:01, HLA-A*02:01, HLA-B*08:01
PT145	moderate patient	CSVEGTGAYEQYF	HTTDPSFLGRY	SARS-CoV-2 unique	1	ORF1ab	TCRex	positive	HLA-A*01:01	A*01:01	0	HLA-A*01:01, HLA-A*02:01, HLA-B*08:01
PT145	moderate patient	CASSLAGDSYNEQFF	ALSKGVHFV	SARS-CoV-2 unique	1	ORF3a	clustering	positive	HLA-A*02:01	A*02:01	1	HLA-A*01:01, HLA-A*02:01, HLA-B*08:01
PT145	moderate patient	CASSPSDSYEQYF	EILDITPCSF	SARS-CoV-2 unique	1	S (ORF2)	TCRex	positive		A*26:01, A*02:01, B*07:02	1	HLA-A*01:01, HLA-A*02:01, HLA-B*08:01
PT145	moderate patient	CASSLPLQDRANTGELFF	TLDSKTQSL	SARS-CoV-2 unique	1	S (ORF2)	TCRex	positive	HLA-B*08:01	A*02:01, B*08:01		HLA-A*01:01, HLA-A*02:01, HLA-B*08:01
PT145	moderate patient	CASSLDIEAFF	YLQPRTFLL	SARS-CoV-2 unique	1	S (ORF2)	clustering	positive	HLA-A*02:01	A*02:01, B*08:01, B*07:02, A*24:02	1	HLA-A*01:01, HLA-A*02:01, HLA-B*08:01
PT145	moderate patient	CASSYLNTGELFF	YLQPRTFLL	SARS-CoV-2 unique	1	S (ORF2)	clustering	positive	HLA-A*02:01	A*02:01, B*08:01, B*07:02, A*24:02	1	HLA-A*01:01, HLA-A*02:01, HLA-B*08:01
PT145	moderate patient	CASNEENTGELFF	YLQPRTFLL	SARS-CoV-2 unique	1	S (ORF2)	clustering	positive	HLA-A*02:01	A*02:01, B*08:01, B*07:02, A*24:02	1	HLA-A*01:01, HLA-A*02:01, HLA-B*08:01
PT145	moderate patient	CASSLLAGGYNEQFF	FLNGSCGSV	coronavirus common	17	ORF1ab	clustering	positive				HLA-A*01:01, HLA-A*02:01, HLA-B*08:01
PT145	moderate patient	CASSLGQGYEQYF	FLNGSCGSV	coronavirus common	17	ORF1ab	clustering	positive				HLA-A*01:01, HLA-A*02:01, HLA-B*08:01
PT145	moderate patient	CASSLGYEQYF	FLNGSCGSV	coronavirus common	17	ORF1ab	clustering	positive				HLA-A*01:01, HLA-A*02:01, HLA-B*08:01
PT145	moderate patient	CASSLSYEQYF	FLNGSCGSV	coronavirus common	17	ORF1ab	clustering	positive				HLA-A*01:01, HLA-A*02:01, HLA-B*08:01
PT145	moderate patient	CASSSGYEQYF	FLNGSCGSV	coronavirus common	17	ORF1ab	clustering	positive				HLA-A*01:01, HLA-A*02:01, HLA-B*08:01
PT145	moderate patient	CASSSTYEQYF	FLNGSCGSV	coronavirus common	17	ORF1ab	clustering	positive				HLA-A*01:01, HLA-A*02:01, HLA-B*08:01
PT145	moderate patient	CASSLASSYNEQFF	FPPTSFGPL	coronavirus common	13	ORF1ab	clustering	positive				HLA-A*01:01, HLA-A*02:01, HLA-B*08:01
PT145	moderate patient	CASSFGTAYEQYF	FPPTSFGPL	coronavirus common	13	ORF1ab	clustering	positive				HLA-A*01:01, HLA-A*02:01, HLA-B*08:01
PT145	moderate patient	CASSLSQSTGELFF	FPPTSFGPL	coronavirus common	13	ORF1ab	clustering	positive				HLA-A*01:01, HLA-A*02:01, HLA-B*08:01
PT145	moderate patient	CASSLSTGFYEQYF	FPPTSFGPL	coronavirus common	13	ORF1ab	TCRex	positive				HLA-A*01:01, HLA-A*02:01, HLA-B*08:01
PT145	moderate patient	CASSVGLVSNTGELFF	KLSYGIATV	coronavirus common	13	ORF1ab	TCRex	positive	HLA-A*02:01	A*02:01	1	HLA-A*01:01, HLA-A*02:01, HLA-B*08:01
PT145	moderate patient	CASSLGLAGGDEQFF	MPASWVMRI	coronavirus common	15	ORF1ab	clustering	positive		B*07:02	0	HLA-A*01:01, HLA-A*02:01, HLA-B*08:01
PT145	moderate patient	CASSLGLAATDTQYF	MPASWVMRI	coronavirus common	15	ORF1ab	TCRex	positive		B*07:02	0	HLA-A*01:01, HLA-A*02:01, HLA-B*08:01
PT145	moderate patient	CASSVGGSYEQYF	VLWAHGFEL	coronavirus common	13	ORF1ab	clustering	positive	HLA-A*02:01			HLA-A*01:01, HLA-A*02:01, HLA-B*08:01
PT145	moderate patient	CASSLGVNTEAFF	HLVDFQVTI	coronavirus common	8	ORF6	clustering	positive	HLA-A*02:01	A*02:01	1	HLA-A*01:01, HLA-A*02:01, HLA-B*08:01
PT145	moderate patient	CASSLGTSDYEQYF	NLNESLIDL	coronavirus common	11	S (ORF2)	clustering	positive				HLA-A*01:01, HLA-A*02:01, HLA-B*08:01
PT147	moderate patient	CASSLSGPTDTQYF	HTTDPSFLGRY	SARS-CoV-2 unique	1	ORF1ab	clustering	positive	HLA-A*01:01	A*01:01	0	HLA-A*01:01, HLA-A*02:01
PT147	moderate patient	CSVEAGGSYEQYF	HTTDPSFLGRY	SARS-CoV-2 unique	1	ORF1ab	TCRex	positive	HLA-A*01:01	A*01:01	0	HLA-A*01:01, HLA-A*02:01
PT147	moderate patient	CASSLSEGTYEQYF	FPPTSFGPL	coronavirus common	13	ORF1ab	TCRex	positive				HLA-A*01:01, HLA-A*02:01
PT147	moderate patient	CASSFGVNTEAFF	HLVDFQVTI	coronavirus common	8	ORF6	TCRex	positive	HLA-A*02:01	A*02:01	1	HLA-A*01:01, HLA-A*02:01
PT159	mild patient	CASSSGQLNQPQHF	WICLLQFAY	SARS-CoV-2 unique	1	M (ORF5)	clustering	positive				HLA-A*01:01, HLA-B*08:01, HLA-A*02:01
PT159	mild patient	CASSLGQEYQPQHF	WICLLQFAY	SARS-CoV-2 unique	1	M (ORF5)	TCRex	positive				HLA-A*01:01, HLA-B*08:01, HLA-A*02:01
PT159	mild patient	CASSQEDRSSYEQYF	FADDLNQLTGY	SARS-CoV-2 unique	1	ORF1ab	clustering	positive	HLA-A*01:01	A*01:01	0	HLA-A*01:01, HLA-B*08:01, HLA-A*02:01
PT159	mild patient	CASSQEGRSSYEQYF	FADDLNQLTGY	SARS-CoV-2 unique	1	ORF1ab	clustering	positive	HLA-A*01:01	A*01:01	0	HLA-A*01:01, HLA-B*08:01, HLA-A*02:01
PT159	mild patient	CASSLSGPTDTQYF	HTTDPSFLGRY	SARS-CoV-2 unique	1	ORF1ab	TCRex	positive	HLA-A*01:01	A*01:01	0	HLA-A*01:01, HLA-B*08:01, HLA-A*02:01
PT159	mild patient	CSVEASGSYEQYF	HTTDPSFLGRY	SARS-CoV-2 unique	1	ORF1ab	TCRex	positive	HLA-A*01:01	A*01:01	0	HLA-A*01:01, HLA-B*08:01, HLA-A*02:01
PT159	mild patient	CATSDDGFTDTQYF	NLDSKVGGNY	SARS-CoV-2 unique	1	S (ORF2)	TCRex	positive				HLA-A*01:01, HLA-B*08:01, HLA-A*02:01
PT159	mild patient	CASSEYFRDRVFTGELFF	TLDSKTQSL	SARS-CoV-2 unique	1	S (ORF2)	TCRex	positive	HLA-B*08:01	A*02:01, B*08:01		HLA-A*01:01, HLA-B*08:01, HLA-A*02:01
PT159	mild patient	CASIGLNTGELFF	YLQPRTFLL	SARS-CoV-2 unique	1	S (ORF2)	TCRex	positive	HLA-A*02:01	A*02:01, B*08:01, B*07:02, A*24:02	1	HLA-A*01:01, HLA-B*08:01, HLA-A*02:01
PT159	mild patient	CASSSTYEQYF	FLNGSCGSV	coronavirus common	17	ORF1ab	clustering	positive				HLA-A*01:01, HLA-B*08:01, HLA-A*02:01
PT159	mild patient	CASSSSYEQYF	FLNGSCGSV	coronavirus common	17	ORF1ab	clustering	positive				HLA-A*01:01, HLA-B*08:01, HLA-A*02:01
PT159	mild patient	CASSLSSYEQYF	FLNGSCGSV	coronavirus common	17	ORF1ab	TCRex	positive				HLA-A*01:01, HLA-B*08:01, HLA-A*02:01
PT159	mild patient	CASSLEGYEQYF	FLNGSCGSV	coronavirus common	17	ORF1ab	TCRex	positive				HLA-A*01:01, HLA-B*08:01, HLA-A*02:01
PT159	mild patient	CASSLSSYEQYF	FLPRVFSAV	coronavirus common	16	ORF1ab	TCRex	positive	HLA-A*02:01			HLA-A*01:01, HLA-B*08:01, HLA-A*02:01
PT159	mild patient	CASSLGTYNEQFF	FPPTSFGPL	coronavirus common	13	ORF1ab	clustering	positive				HLA-A*01:01, HLA-B*08:01, HLA-A*02:01
PT159	mild patient	CASSLSSSYEQYF	FPPTSFGPL	coronavirus common	13	ORF1ab	TCRex	positive				HLA-A*01:01, HLA-B*08:01, HLA-A*02:01
PT159	mild patient	CASRLAGGYNEQFF	FPPTSFGPL	coronavirus common	13	ORF1ab	TCRex	positive				HLA-A*01:01, HLA-B*08:01, HLA-A*02:01
PT159	mild patient	CASSLNTGELFF	ILHCANFNV	coronavirus common	16	ORF1ab	clustering	positive		A*02:01	1	HLA-A*01:01, HLA-B*08:01, HLA-A*02:01
PT159	mild patient	CASSVGQGSYEQYF	NLNESLIDL	coronavirus common	11	S (ORF2)	clustering	positive				HLA-A*01:01, HLA-B*08:01, HLA-A*02:01

## Sheet: Fraction_HLAA02_epitopes
sample_id	HLA-A02	number_epitopes	number_HLAA02_only_epitopes	fraction_HLAA02_only_epitopes
PT002	positive	3	1	0.333333
PT016	positive	51	3	0.0588235
PT020	negative	14	1	0.0714286
PT024	positive	2	2	1
PT026	positive	21	0	0
PT030	positive	16	2	0.125
PT036	positive	9	4	0.444444
PT040	negative	11	1	0.0909091
PT043	positive	21	4	0.190476
PT044	negative	4	0	0
PT047	negative	5	2	0.4
PT054	positive	8	1	0.125
PT055	positive	2	0	0
PT057	negative	18	2	0.111111
PT059	positive	45	0	0
PT061	negative	30	2	0.0666667
PT062	positive	11	2	0.181818
PT068	negative	1	0	0
PT071	positive	11	3	0.272727
PT073	negative	27	2	0.0740741
PT079	positive	8	2	0.25
PT080	positive	10	2	0.2
PT081	negative	20	4	0.2
PT088	negative	2	0	0
PT102	negative	32	5	0.15625
PT112	positive	6	2	0.333333
PT115	positive	5	0	0
PT117	negative	1	0	0
PT118	positive	2	1	0.5
PT124	positive	12	2	0.166667
PT131	negative	6	0	0
PT136	positive	3	0	0
PT137	negative	11	2	0.181818
PT140	positive	3	1	0.333333
PT145	positive	12	3	0.25
PT147	positive	3	1	0.333333
PT159	positive	7	1	0.142857
